# Supplementary material for: Syn-tasiR-VIGS: virus-based targeted RNAi in plants by synthetic trans-acting small interfering RNAs derived from minimal precursors
Source: Nucleic Acids Res. 2025 Mar 19;53(5):gkaf183. doi: 10.1093/nar/gkaf183 (PMC11920798; doi:10.1093/nar/gkaf183)
Supplement: gkaf183_Supplemental_Files [file gkaf183_supplemental_files.zip]

Archive with 2 entries (2 files):
- Data_S1.xlsx
- Supplemental_all.pdf
