# Supplementary material for: Syn-tasiR-VIGS: virus-based targeted RNAi in plants by synthetic trans-acting small interfering RNAs derived from minimal precursors
Source: Nucleic Acids Res. 2025 Mar 19;53(5):gkaf183. doi: 10.1093/nar/gkaf183 (PMC11920798; doi:10.1093/nar/gkaf183)
Supplement: gkaf183_Supplemental_Files [file gkaf183_supplemental_files.zip › Data_S1.xlsx]

## Sheet: 35S-AtTAS1c-AtFT
small RNA sequence	size	reads	RPMs	precursor	start	end	description
TTGGTTATAAAGGAAGAGGCC	21	92705	9010.12	AtTAS1c-AtFT	400	420	syn-tasiR-AtFT
TCGGTGGATCTTAGAAAATTA	21	27753	2697.35	AtTAS1c-AtFT	421	441	-
TACAAGCGAATAGACCATTTA	21	7900	767.811	AtTAS1c-AtFT	379	399	-
TTTCAAGTCGTCTAAAGAACAGTT	24	5753	559.142	AtTAS1c-AtFT	569	592	-
TCGACGAACTAGAAAAGACAT	21	3286	319.371	AtTAS1c-AtFT	479	499	-
TTGGTTATAAAGGAAGAGGCCTCG	24	2322	225.678	AtTAS1c-AtFT	400	423	-
TTCTAAGTCCAACATAGCGTA	21	2253	218.972	AtTAS1c-AtFT	442	462	-
GAACTAGAAAAGACATTGGAC	21	1805	175.43	AtTAS1c-AtFT	484	504	-
TTCTAAGTTCAACATATCGAC	21	1410	137.04	AtTAS1c-AtFT	463	483	-
TGGATCTTAGAAAATTATTCTA	22	1375	133.638	AtTAS1c-AtFT	425	446	-
GGTTATAAAGGAAGAGGCCTCG	22	1167	113.422	AtTAS1c-AtFT	402	423	-
TTCTAAGTTCAACATATCGACG	22	965	93.7896	AtTAS1c-AtFT	463	484	-
GTTATAAAGGAAGAGGCCTCGG	22	954	92.7205	AtTAS1c-AtFT	403	424	-
TTCTAAGTCCAACATAGCGTATT	23	872	84.7508	AtTAS1c-AtFT	442	464	-
TCGGTGGATCTTAGAAAATT	20	698	67.8395	AtTAS1c-AtFT	421	440	-
TGGATCTTAGAAAATTATTCT	21	676	65.7013	AtTAS1c-AtFT	425	445	-
TCGAGTAGAGCGTCGTCTATA	21	544	52.8721	AtTAS1c-AtFT	198	218	-
TTTCAAGTCGTCTAAAGAACA	21	525	51.0254	AtTAS1c-AtFT	569	589	-
GAACTAGAAAAGACATTGGACA	22	518	50.3451	AtTAS1c-AtFT	484	505	-
TGGTTATAAAGGAAGAGGCC	20	493	47.9153	AtTAS1c-AtFT	401	420	-
ATGTGTTCAAGTAAATGAGAT	21	491	47.7209	AtTAS1c-AtFT	548	568	-
GTTATAAAGGAAGAGGCCTCG	21	486	47.235	AtTAS1c-AtFT	403	423	-
TATTCCAGGATATGCAAAAGA	21	483	46.9434	AtTAS1c-AtFT	506	526	-
ATATTGTTTTGAATGTGTTCA	21	471	45.7771	AtTAS1c-AtFT	536	556	-
GTGGATCTTAGAAAATTATTCTA	23	411	39.9456	AtTAS1c-AtFT	424	446	-
TTGTTTTGAATGTGTTCAAGT	21	362	35.1833	AtTAS1c-AtFT	539	559	-
TCGACGAACTAGAAAAGACATT	22	361	35.0861	AtTAS1c-AtFT	479	500	-
TTCTAAGTTCAACATATCGACGAA	24	347	33.7254	AtTAS1c-AtFT	463	486	-
TATTGTTTTGAATGTGTTCAA	21	308	29.9349	AtTAS1c-AtFT	537	557	-
CAACATAGCGTATTCTAAGTT	21	307	29.8377	AtTAS1c-AtFT	451	471	-
TCATGTTCCGCCGTTAGATCG	21	287	27.8939	AtTAS1c-AtFT	126	146	-
CGGTGGATCTTAGAAAATTATTCT	24	262	25.4641	AtTAS1c-AtFT	422	445	-
TCTAAGTCCAACATAGCGTATT	22	259	25.1726	AtTAS1c-AtFT	443	464	-
GGTGGATCTTAGAAAATTATTCTA	24	252	24.4922	AtTAS1c-AtFT	423	446	-
TCTAAGTCCAACATAGCGTATTCT	24	243	23.6175	AtTAS1c-AtFT	443	466	-
AAGGAAGAGGCCTCGGTGGATC	22	236	22.9372	AtTAS1c-AtFT	409	430	-
TACAAGCGAATAGACCATTTATTG	24	228	22.1596	AtTAS1c-AtFT	379	402	-
CGATCTGTAAGTCCATCTTAAC	22	227	22.0624	AtTAS1c-AtFT	80	101	-
TACAAGCGAATAGACCATTTATT	23	225	21.868	AtTAS1c-AtFT	379	401	-
GCGTTTGTCAGAAGTTAGGTT	21	216	20.9933	AtTAS1c-AtFT	233	253	-
GGTGGATCTTAGAAAATTATTCT	23	215	20.8961	AtTAS1c-AtFT	423	445	-
TTCTAAGTCCAACATAGCGTATTC	24	210	20.4102	AtTAS1c-AtFT	442	465	-
TCCGCCGTTAGATCGAGTCATG	22	204	19.827	AtTAS1c-AtFT	132	153	-
ACTAGAAAAGACATTGGACAT	21	204	19.827	AtTAS1c-AtFT	486	506	-
TCGGTGGATCTTAGAAAATTATTC	24	199	19.3411	AtTAS1c-AtFT	421	444	-
TTATAAAGGAAGAGGCCTCGG	21	198	19.2439	AtTAS1c-AtFT	404	424	-
CAAGTCGTCTAAAGAACAGTT	21	196	19.0495	AtTAS1c-AtFT	572	592	-
TGGGTTCTTAGATCATGTTCC	21	195	18.9523	AtTAS1c-AtFT	114	134	-
AGGCCTCGGTGGATCTTAGAA	21	194	18.8551	AtTAS1c-AtFT	416	436	-
TTCAAGTCGTCTAAAGAACAGTTG	24	190	18.4664	AtTAS1c-AtFT	570	593	-
ATCGACGAACTAGAAAAGACAT	22	173	16.8141	AtTAS1c-AtFT	478	499	-
GGTTATAAAGGAAGAGGCC	19	171	16.6197	AtTAS1c-AtFT	402	420	-
TTCTAAGTTCAACATATCGA	20	170	16.5225	AtTAS1c-AtFT	463	482	-
ACGATCTGTAAGTCCATCTTA	21	166	16.1338	AtTAS1c-AtFT	79	99	-
AGTTTCGTTCCTTCCCGTCCT	21	165	16.0366	AtTAS1c-AtFT	289	309	-
GTTATAAAGGAAGAGGCCTCGGT	23	164	15.9394	AtTAS1c-AtFT	403	425	-
CGAACTAGAAAAGACATTGGAC	22	164	15.9394	AtTAS1c-AtFT	483	504	-
TATCGACGAACTAGAAAAGAC	21	162	15.745	AtTAS1c-AtFT	477	497	-
TTGGTTATAAAGGAAGAGGCCT	22	158	15.3562	AtTAS1c-AtFT	400	421	-
ATTGGTTATAAAGGAAGAGGCC	22	155	15.0647	AtTAS1c-AtFT	399	420	-
TTCTAAGTTCAACATATCGACGA	23	149	14.4815	AtTAS1c-AtFT	463	485	-
CATGTGTCAGTTTCGTTCCTT	21	148	14.3843	AtTAS1c-AtFT	281	301	-
CTAAGTCCAACATAGCGTATT	21	142	13.8012	AtTAS1c-AtFT	444	464	-
AAGGAAGAGGCCTCGGTGGAT	21	138	13.4124	AtTAS1c-AtFT	409	429	-
TAAAGGAAGAGGCCTCGGTGGATC	24	136	13.218	AtTAS1c-AtFT	407	430	-
AACTAGAAAAGACATTGGACATAT	24	136	13.218	AtTAS1c-AtFT	485	508	-
GGTTATAAAGGAAGAGGCCTC	21	134	13.0236	AtTAS1c-AtFT	402	422	-
ATTTTCAAGTCGTCTAAAGAA	21	134	13.0236	AtTAS1c-AtFT	567	587	-
TTGGTTATAAAGGAAGAGGC	20	131	12.7321	AtTAS1c-AtFT	400	419	-
CAACATATCGACGAACTAGAA	21	129	12.5377	AtTAS1c-AtFT	472	492	-
GAGCGTCGTCTATAGTTAGTT	21	127	12.3433	AtTAS1c-AtFT	205	225	-
TGTGTCAGTTTCGTTCCTTCC	21	127	12.3433	AtTAS1c-AtFT	283	303	-
TCTAAGTTCAACATATCGACG	21	122	11.8573	AtTAS1c-AtFT	464	484	-
TTGATTTCGTTGGGTTACGGA	21	122	11.8573	AtTAS1c-AtFT	315	335	-
TTCAAGTCGTCTAAAGAACAG	21	120	11.663	AtTAS1c-AtFT	570	590	-
GTCCAACATAGCGTATTCTAAGTT	24	118	11.4686	AtTAS1c-AtFT	448	471	-
TGATTTCGTTGGGTTACGGAT	21	116	11.2742	AtTAS1c-AtFT	316	336	-
ATATCGACGAACTAGAAAAGACAT	24	114	11.0798	AtTAS1c-AtFT	476	499	-
GAACTAGAAAAGACATTGGACATA	24	112	10.8854	AtTAS1c-AtFT	484	507	-
AGCGTCGTCTATAGTTAGTTT	21	112	10.8854	AtTAS1c-AtFT	206	226	-
CTTTCGTTTACTTCTTTTGAG	21	110	10.691	AtTAS1c-AtFT	175	195	-
AACTAGAAAAGACATTGGACA	21	110	10.691	AtTAS1c-AtFT	485	505	-
TTCGTTTACTTCTTTTGAGTA	21	103	10.0107	AtTAS1c-AtFT	177	197	-
TTCTAAGTCCAACATAGCGT	20	100	9.71913	AtTAS1c-AtFT	442	461	-
GCTCTGCAAATACGATCTGTA	21	99	9.62194	AtTAS1c-AtFT	68	88	-
TACAAGCGAATAGACCATTT	20	99	9.62194	AtTAS1c-AtFT	379	398	-
CGGTGGATCTTAGAAAATTA	20	99	9.62194	AtTAS1c-AtFT	422	441	-
TTATAAAGGAAGAGGCCTCGGT	22	97	9.42756	AtTAS1c-AtFT	404	425	-
AGGCCTCGGTGGATCTTAGAAA	22	96	9.33037	AtTAS1c-AtFT	416	437	-
TGTCAGTTTCGTTCCTTCCCG	21	96	9.33037	AtTAS1c-AtFT	285	305	-
CCGGTCCAATTTTCACCAGCC	21	96	9.33037	AtTAS1c-AtFT	261	281	-
ACTTTCGTTTACTTCTTTTGA	21	95	9.23318	AtTAS1c-AtFT	174	194	-
ATATCGACGAACTAGAAAAGA	21	94	9.13598	AtTAS1c-AtFT	476	496	-
TATAAAGGAAGAGGCCTCGGTGGA	24	92	8.9416	AtTAS1c-AtFT	405	428	-
ATATCGACGAACTAGAAAAGAC	22	91	8.84441	AtTAS1c-AtFT	476	497	-
AATGTGTTCAAGTAAATGAGA	21	91	8.84441	AtTAS1c-AtFT	547	567	-
TTCAAGTCGTCTAAAGAACAGTT	23	90	8.74722	AtTAS1c-AtFT	570	592	-
AGAACAGTTGCTAATACAGTT	21	89	8.65003	AtTAS1c-AtFT	584	604	-
GGCCTCGGTGGATCTTAGAAA	21	89	8.65003	AtTAS1c-AtFT	417	437	-
TTTGATTTCGTTGGGTTACGG	21	87	8.45565	AtTAS1c-AtFT	314	334	-
CGAACTAGAAAAGACATTGGA	21	87	8.45565	AtTAS1c-AtFT	483	503	-
CAAGTCGTCTAAAGAACAGTTGCT	24	86	8.35845	AtTAS1c-AtFT	572	595	-
TTGGTTATAAAGGAAGAGGCCTC	23	86	8.35845	AtTAS1c-AtFT	400	422	-
CGTTAGATCGAGTCATGGTCT	21	86	8.35845	AtTAS1c-AtFT	137	157	-
TTTCAAGTCGTCTAAAGAACAGT	23	85	8.26126	AtTAS1c-AtFT	569	591	-
CGTTTGTCAGAAGTTAGGTTC	21	85	8.26126	AtTAS1c-AtFT	234	254	-
TATCGACGAACTAGAAAAGACA	22	84	8.16407	AtTAS1c-AtFT	477	498	-
GCCTCGGTGGATCTTAGAAAA	21	84	8.16407	AtTAS1c-AtFT	418	438	-
ATATTGTTTTGAATGTGTTCAAGT	24	83	8.06688	AtTAS1c-AtFT	536	559	-
AAGTCGTCTAAAGAACAGTTG	21	81	7.8725	AtTAS1c-AtFT	573	593	-
CATGTTCCGCCGTTAGATCGA	21	81	7.8725	AtTAS1c-AtFT	127	147	-
TCTTCTTTGATTTCGTTGGGT	21	81	7.8725	AtTAS1c-AtFT	309	329	-
CCATGTGTCAGTTTCGTTCCT	21	79	7.67811	AtTAS1c-AtFT	280	300	-
ACATATCGACGAACTAGAAAAGAC	24	78	7.58092	AtTAS1c-AtFT	474	497	-
TATCGACGAACTAGAAAAGACATT	24	78	7.58092	AtTAS1c-AtFT	477	500	-
GAGAAAAACAAGAGCGCCGTC	21	78	7.58092	AtTAS1c-AtFT	45	65	-
ATTCCAGGATATGCAAAAGAA	21	78	7.58092	AtTAS1c-AtFT	507	527	-
ATTCTAAGTCCAACATAGCGT	21	77	7.48373	AtTAS1c-AtFT	441	461	-
AACATATCGACGAACTAGAAA	21	76	7.38654	AtTAS1c-AtFT	473	493	-
TTTTCAAGTCGTCTAAAGAACAGT	24	75	7.28935	AtTAS1c-AtFT	568	591	-
GAACTAGAAAAGACATTGGA	20	75	7.28935	AtTAS1c-AtFT	484	503	-
GTGGATCTTAGAAAATTATTCT	22	73	7.09497	AtTAS1c-AtFT	424	445	-
CCGTTAGATCGAGTCATGGTC	21	73	7.09497	AtTAS1c-AtFT	136	156	-
CGAACTAGAAAAGACATTGGACAT	24	72	6.99778	AtTAS1c-AtFT	483	506	-
TCGTCTAAAGAACAGTTGCTA	21	71	6.90058	AtTAS1c-AtFT	576	596	-
TGAGTATCGAGTAGAGCGTCG	21	70	6.80339	AtTAS1c-AtFT	192	212	-
CCAATTTTCACCAGCCATGTG	21	70	6.80339	AtTAS1c-AtFT	266	286	-
AGAAAAGACATTGGACATATTCCA	24	69	6.7062	AtTAS1c-AtFT	489	512	-
GTATCGAGTAGAGCGTCGTCT	21	66	6.41463	AtTAS1c-AtFT	195	215	-
GTCGTCTAAAGAACAGTTGCT	21	66	6.41463	AtTAS1c-AtFT	575	595	-
GGTTATAAAGGAAGAGGCCTCGGT	24	65	6.31744	AtTAS1c-AtFT	402	425	-
AGAGCGTCGTCTATAGTTAGT	21	65	6.31744	AtTAS1c-AtFT	204	224	-
TCGTCTATAGTTAGTTTGAGA	21	65	6.31744	AtTAS1c-AtFT	210	230	-
GAAAAACAAGAGCGCCGTCAA	21	64	6.22024	AtTAS1c-AtFT	47	67	-
ACGAACTAGAAAAGACATTGG	21	64	6.22024	AtTAS1c-AtFT	482	502	-
TTTTCAAGTCGTCTAAAGAAC	21	63	6.12305	AtTAS1c-AtFT	568	588	-
TAGAAAAGACATTGGACATATTCC	24	61	5.92867	AtTAS1c-AtFT	488	511	-
CGACGAACTAGAAAAGACATT	21	61	5.92867	AtTAS1c-AtFT	480	500	-
GGCCTCGGTGGATCTTAGAAAA	22	60	5.83148	AtTAS1c-AtFT	417	438	-
AGTATCGAGTAGAGCGTCGTC	21	60	5.83148	AtTAS1c-AtFT	194	214	-
TTCTAAGTCCAACATAGCGTAT	22	59	5.73429	AtTAS1c-AtFT	442	463	-
CCAACATAGCGTATTCTAAGTT	22	59	5.73429	AtTAS1c-AtFT	450	471	-
TGCGTTTGTCAGAAGTTAGGT	21	59	5.73429	AtTAS1c-AtFT	232	252	-
CGTCTATAGTTAGTTTGAGAT	21	59	5.73429	AtTAS1c-AtFT	211	231	-
TAGAGCGTCGTCTATAGTTAGT	22	58	5.6371	AtTAS1c-AtFT	203	224	-
CATATCGACGAACTAGAAAAGACA	24	57	5.53991	AtTAS1c-AtFT	475	498	-
TATCGACGAACTAGAAAAGACAT	23	57	5.53991	AtTAS1c-AtFT	477	499	-
TCAAGTCGTCTAAAGAACAGT	21	57	5.53991	AtTAS1c-AtFT	571	591	-
AAAGACATTGGACATATTCCA	21	57	5.53991	AtTAS1c-AtFT	492	512	-
GAACTAGAAAAGACATTGGACAT	23	55	5.34552	AtTAS1c-AtFT	484	506	-
AACTAGAAAAGACATTGGAC	20	55	5.34552	AtTAS1c-AtFT	485	504	-
TTGCTAATACAGTTACTTATT	21	54	5.24833	AtTAS1c-AtFT	591	611	-
TCGGTGGATCTTAGAAAAT	19	54	5.24833	AtTAS1c-AtFT	421	439	-
ACTAGAAAAGACATTGGACATATT	24	53	5.15114	AtTAS1c-AtFT	486	509	-
AACATATCGACGAACTAGAAAAGA	24	53	5.15114	AtTAS1c-AtFT	473	496	-
TAAAGAACAGTTGCTAATACA	21	53	5.15114	AtTAS1c-AtFT	581	601	-
TCGGTGGATCTTAGAAAATTATT	23	51	4.95676	AtTAS1c-AtFT	421	443	-
CGAGGTGTAGCGAAGAAGCATC	22	50	4.85957	AtTAS1c-AtFT	707	728	-
CTTTGATTTCGTTGGGTTACGG	22	50	4.85957	AtTAS1c-AtFT	313	334	-
TGGTCTTGTCTCATAGAAAGGT	22	50	4.85957	AtTAS1c-AtFT	152	173	-
TCCAACATAGCGTATTCTAAGTT	23	49	4.76237	AtTAS1c-AtFT	449	471	-
AGTCGTCTAAAGAACAGTTGCT	22	49	4.76237	AtTAS1c-AtFT	574	595	-
TCGGTGGATCTTAGAAAATTAT	22	49	4.76237	AtTAS1c-AtFT	421	442	-
TTCCCGTCCTCTTCTTTGATT	21	49	4.76237	AtTAS1c-AtFT	300	320	-
ATTGGTTATAAAGGAAGAGGC	21	47	4.56799	AtTAS1c-AtFT	399	419	-
ATCGAGTAGAGCGTCGTCTATA	22	46	4.4708	AtTAS1c-AtFT	197	218	-
GGATCTTAGAAAATTATTCTA	21	46	4.4708	AtTAS1c-AtFT	426	446	-
TTTCAAGTCGTCTAAAGAAC	20	46	4.4708	AtTAS1c-AtFT	569	588	-
GTTATAAAGGAAGAGGCCTCGGTG	24	44	4.27642	AtTAS1c-AtFT	403	426	-
ATGTGTCAGTTTCGTTCCTTC	21	44	4.27642	AtTAS1c-AtFT	282	302	-
AAGAGAAAAACAAGAGCGCCG	21	44	4.27642	AtTAS1c-AtFT	43	63	-
TCCGAGGTGTAGCGAAGAAGCATC	24	43	4.17923	AtTAS1c-AtFT	705	728	-
TATTCTAAGTCCAACATAGCGT	22	43	4.17923	AtTAS1c-AtFT	440	461	-
TCTAAGTCCAACATAGCGTAT	21	43	4.17923	AtTAS1c-AtFT	443	463	-
TAGTTAGTTTGAGATTGCGTT	21	43	4.17923	AtTAS1c-AtFT	217	237	-
AAAGGAAGAGGCCTCGGTGGAT	22	42	4.08204	AtTAS1c-AtFT	408	429	-
ACATATCGACGAACTAGAAAA	21	42	4.08204	AtTAS1c-AtFT	474	494	-
GTTAGTTTGAGATTGCGTTTG	21	42	4.08204	AtTAS1c-AtFT	219	239	-
AAAGGAAGAGGCCTCGGTGGA	21	42	4.08204	AtTAS1c-AtFT	408	428	-
ATAAAGGAAGAGGCCTCGGTG	21	42	4.08204	AtTAS1c-AtFT	406	426	-
AACTAGAAAAGACATTGGACAT	22	41	3.98484	AtTAS1c-AtFT	485	506	-
TTTCGTTTACTTCTTTTGAGT	21	41	3.98484	AtTAS1c-AtFT	176	196	-
GCTAAGCCCGACGTCAAATAC	21	41	3.98484	AtTAS1c-AtFT	18	38	-
ATCGAGTAGAGCGTCGTCTAT	21	41	3.98484	AtTAS1c-AtFT	197	217	-
ATGAATATTGTTTTGAATGTGTTC	24	40	3.88765	AtTAS1c-AtFT	532	555	-
CGTCTAAAGAACAGTTGCTAAT	22	40	3.88765	AtTAS1c-AtFT	577	598	-
CGACGAACTAGAAAAGACATTGGA	24	39	3.79046	AtTAS1c-AtFT	480	503	-
AAGACATTGGACATATTCCAG	21	39	3.79046	AtTAS1c-AtFT	493	513	-
TATCGAGTAGAGCGTCGTCTA	21	39	3.79046	AtTAS1c-AtFT	196	216	-
TTATAAAGGAAGAGGCCTCGGTGG	24	38	3.69327	AtTAS1c-AtFT	404	427	-
GGTTATAAAGGAAGAGGCCTCGG	23	38	3.69327	AtTAS1c-AtFT	402	424	-
GCCTCGGTGGATCTTAGAAAAT	22	38	3.69327	AtTAS1c-AtFT	418	439	-
AAGAGAAAAACAAGAGCGCCGT	22	38	3.69327	AtTAS1c-AtFT	43	64	-
CCGTTAGATCGAGTCATGGTCT	22	38	3.69327	AtTAS1c-AtFT	136	157	-
ATTATTCTAAGTCCAACATAG	21	38	3.69327	AtTAS1c-AtFT	438	458	-
AGGCCTCGGTGGATCTTAGAAAAT	24	37	3.59608	AtTAS1c-AtFT	416	439	-
TCAAGTCGTCTAAAGAACAGTTG	23	37	3.59608	AtTAS1c-AtFT	571	593	-
CTTCCCGTCCTCTTCTTTGATT	22	37	3.59608	AtTAS1c-AtFT	299	320	-
TTCCAGGATATGCAAAAGAAAA	22	37	3.59608	AtTAS1c-AtFT	508	529	-
GTTCCTTCCCGTCCTCTTCTT	21	37	3.59608	AtTAS1c-AtFT	295	315	-
TTATTCTAAGTCCAACATAGC	21	37	3.59608	AtTAS1c-AtFT	439	459	-
TATTCTAAGTCCAACATAGCG	21	37	3.59608	AtTAS1c-AtFT	440	460	-
TGTGTTCAAGTAAATGAGATT	21	37	3.59608	AtTAS1c-AtFT	549	569	-
ATGTTCCGCCGTTAGATCGAG	21	37	3.59608	AtTAS1c-AtFT	128	148	-
GACGAACTAGAAAAGACATTGGAC	24	36	3.49889	AtTAS1c-AtFT	481	504	-
TTTTCAAGTCGTCTAAAGAACA	22	36	3.49889	AtTAS1c-AtFT	568	589	-
TAAAGGAAGAGGCCTCGGTGGA	22	36	3.49889	AtTAS1c-AtFT	407	428	-
CGTCTAAAGAACAGTTGCTAA	21	36	3.49889	AtTAS1c-AtFT	577	597	-
TTGGGTTACGGATGTTTTCGA	21	36	3.49889	AtTAS1c-AtFT	324	344	-
AAAGGAAGAGGCCTCGGTGGATC	23	35	3.4017	AtTAS1c-AtFT	408	430	-
TCCGAGGTGTAGCGAAGAAGCA	22	35	3.4017	AtTAS1c-AtFT	705	726	-
TTCAAGTCGTCTAAAGAACAGT	22	35	3.4017	AtTAS1c-AtFT	570	591	-
TCTTAGATCATGTTCCGCCGTT	22	35	3.4017	AtTAS1c-AtFT	119	140	-
AGACATTGGACATATTCCAGG	21	35	3.4017	AtTAS1c-AtFT	494	514	-
GTCGTCTATAGTTAGTTTGAG	21	35	3.4017	AtTAS1c-AtFT	209	229	-
TGAATATTGTTTTGAATGTGT	21	35	3.4017	AtTAS1c-AtFT	533	553	-
TCAAGCTCTGCAAATACGATC	21	35	3.4017	AtTAS1c-AtFT	64	84	-
GTTCTTAGATCATGTTCCGCC	21	35	3.4017	AtTAS1c-AtFT	117	137	-
TTGGTTATAAAGGAAGAGG	19	35	3.4017	AtTAS1c-AtFT	400	418	-
TCCGCCGTTAGATCGAGTCATGGT	24	34	3.30451	AtTAS1c-AtFT	132	155	-
ATATTGTTTTGAATGTGTTCAA	22	34	3.30451	AtTAS1c-AtFT	536	557	-
CATAGCGTATTCTAAGTTCAA	21	34	3.30451	AtTAS1c-AtFT	454	474	-
CTAAGCCCGACGTCAAATACC	21	34	3.30451	AtTAS1c-AtFT	19	39	-
CTAAGTTCAACATATCGACGAACT	24	33	3.20731	AtTAS1c-AtFT	465	488	-
TTCTTTGATTTCGTTGGGTTACGG	24	33	3.20731	AtTAS1c-AtFT	311	334	-
GACGAACTAGAAAAGACATTGG	22	33	3.20731	AtTAS1c-AtFT	481	502	-
GTTAGGTTCAATGTCCCGGTC	21	33	3.20731	AtTAS1c-AtFT	246	266	-
GTTTGAGATTGCGTTTGTCAG	21	33	3.20731	AtTAS1c-AtFT	223	243	-
CGTCTAAAGAACAGTTGCTA	20	33	3.20731	AtTAS1c-AtFT	577	596	-
GAACTAGAAAAGACATTGG	19	33	3.20731	AtTAS1c-AtFT	484	502	-
TTCCGCCGTTAGATCGAGTCATGG	24	32	3.11012	AtTAS1c-AtFT	131	154	-
TGGTTATAAAGGAAGAGGCCTCG	23	32	3.11012	AtTAS1c-AtFT	401	423	-
TTAGTTTGAGATTGCGTTTGT	21	32	3.11012	AtTAS1c-AtFT	220	240	-
CGGTCCAATTTTCACCAGCCA	21	32	3.11012	AtTAS1c-AtFT	262	282	-
TGGGTTACGGATGTTTTCGAGATG	24	31	3.01293	AtTAS1c-AtFT	325	348	-
TGGTTATAAAGGAAGAGGCCTCGG	24	31	3.01293	AtTAS1c-AtFT	401	424	-
AGCGTATTCTAAGTTCAACAT	21	31	3.01293	AtTAS1c-AtFT	457	477	-
GCGTCGTCTATAGTTAGTTTG	21	31	3.01293	AtTAS1c-AtFT	207	227	-
TGGGTTACGGATGTTTTCGAG	21	31	3.01293	AtTAS1c-AtFT	325	345	-
CCGACGTCAAATACCAAAAAG	21	31	3.01293	AtTAS1c-AtFT	25	45	-
TTTTCGAGATGAAACAGCATT	21	31	3.01293	AtTAS1c-AtFT	338	358	-
TCCTCTTCTTTGATTTCGTTG	21	31	3.01293	AtTAS1c-AtFT	306	326	-
CAAGTCGTCTAAAGAACAGTTG	22	30	2.91574	AtTAS1c-AtFT	572	593	-
TGAGATTGCGTTTGTCAGAAGT	22	30	2.91574	AtTAS1c-AtFT	226	247	-
CTCATAGAAAGGTACTTTCGTT	22	30	2.91574	AtTAS1c-AtFT	161	182	-
TCCAATTTTCACCAGCCATGTG	22	30	2.91574	AtTAS1c-AtFT	265	286	-
TCCAACATAGCGTATTCTAAG	21	30	2.91574	AtTAS1c-AtFT	449	469	-
CGGTGGATCTTAGAAAATTAT	21	30	2.91574	AtTAS1c-AtFT	422	442	-
AATTTTCACCAGCCATGTGTC	21	30	2.91574	AtTAS1c-AtFT	268	288	-
GCCGTTAGATCGAGTCATGGT	21	30	2.91574	AtTAS1c-AtFT	135	155	-
TCGAGTCATGGTCTTGTCTCA	21	30	2.91574	AtTAS1c-AtFT	144	164	-
TAAAGGAAGAGGCCTCGGTGGAT	23	29	2.81855	AtTAS1c-AtFT	407	429	-
TGGTTATAAAGGAAGAGGCCTC	22	29	2.81855	AtTAS1c-AtFT	401	422	-
CGATCTGTAAGTCCATCTTAA	21	29	2.81855	AtTAS1c-AtFT	80	100	-
TGGTCTTGTCTCATAGAAAGG	21	29	2.81855	AtTAS1c-AtFT	152	172	-
TGGTTATAAAGGAAGAGGCCT	21	29	2.81855	AtTAS1c-AtFT	401	421	-
CGTTCCTTCCCGTCCTCTTCT	21	29	2.81855	AtTAS1c-AtFT	294	314	-
ATAGCGTATTCTAAGTTCAAC	21	29	2.81855	AtTAS1c-AtFT	455	475	-
GTCCAACATAGCGTATTCTA	20	29	2.81855	AtTAS1c-AtFT	448	467	-
TCTCTCCGAGGTGTAGCGAAGAAG	24	28	2.72136	AtTAS1c-AtFT	701	724	-
GAAAAGACATTGGACATATTCCAG	24	28	2.72136	AtTAS1c-AtFT	490	513	-
ATAAAGGAAGAGGCCTCGGTGGAT	24	28	2.72136	AtTAS1c-AtFT	406	429	-
AGAGCGTCGTCTATAGTTAGTT	22	28	2.72136	AtTAS1c-AtFT	204	225	-
CGTTGGGTTACGGATGTTTTCG	22	28	2.72136	AtTAS1c-AtFT	322	343	-
AACATATCGACGAACTAGAAAA	22	28	2.72136	AtTAS1c-AtFT	473	494	-
AGAGAAAAACAAGAGCGCCGT	21	28	2.72136	AtTAS1c-AtFT	44	64	-
GTTATAAAGGAAGAGGCCTC	20	28	2.72136	AtTAS1c-AtFT	403	422	-
ACGGATGTTTTCGAGATGAAAC	22	27	2.62417	AtTAS1c-AtFT	331	352	-
TTTCAAGTCGTCTAAAGAACAG	22	27	2.62417	AtTAS1c-AtFT	569	590	-
GTCAGTTTCGTTCCTTCCCGT	21	27	2.62417	AtTAS1c-AtFT	286	306	-
TAAAGAACAGTTGCTAATACAGTT	24	26	2.52697	AtTAS1c-AtFT	581	604	-
AAGTCGTCTAAAGAACAGTTGCT	23	26	2.52697	AtTAS1c-AtFT	573	595	-
AACATATCGACGAACTAGAAAAG	23	26	2.52697	AtTAS1c-AtFT	473	495	-
CATATCGACGAACTAGAAAAGAC	23	26	2.52697	AtTAS1c-AtFT	475	497	-
ATCGACGAACTAGAAAAGACATT	23	26	2.52697	AtTAS1c-AtFT	478	500	-
CTTAGATCATGTTCCGCCGTT	21	26	2.52697	AtTAS1c-AtFT	120	140	-
AGAAGTTAGGTTCAATGTCCC	21	26	2.52697	AtTAS1c-AtFT	242	262	-
TAGAGCGTCGTCTATAGTTAG	21	26	2.52697	AtTAS1c-AtFT	203	223	-
TCATAGAAAGGTACTTTCGTT	21	26	2.52697	AtTAS1c-AtFT	162	182	-
TACAAGCGAATAGACCATT	19	26	2.52697	AtTAS1c-AtFT	379	397	-
TATTCTAAGTCCAACATAGCGTA	23	25	2.42978	AtTAS1c-AtFT	440	462	-
AGTATCGAGTAGAGCGTCGTCT	22	25	2.42978	AtTAS1c-AtFT	194	215	-
CAACATATCGACGAACTAGAAA	22	25	2.42978	AtTAS1c-AtFT	472	493	-
CTTCTTTGATTTCGTTGGGTT	21	25	2.42978	AtTAS1c-AtFT	310	330	-
ATAGTTAGTTTGAGATTGCGT	21	25	2.42978	AtTAS1c-AtFT	216	236	-
AGAAAAGACATTGGACATATTCC	23	24	2.33259	AtTAS1c-AtFT	489	511	-
TCTTCTTTGATTTCGTTGGGTT	22	24	2.33259	AtTAS1c-AtFT	309	330	-
AGTCCAACATAGCGTATTCTA	21	24	2.33259	AtTAS1c-AtFT	447	467	-
ATCGACGAACTAGAAAAGACA	21	24	2.33259	AtTAS1c-AtFT	478	498	-
TAAAGGAAGAGGCCTCGGTGG	21	24	2.33259	AtTAS1c-AtFT	407	427	-
TGTTCCGCCGTTAGATCGAGT	21	24	2.33259	AtTAS1c-AtFT	129	149	-
TCAGTTTCGTTCCTTCCCGTC	21	24	2.33259	AtTAS1c-AtFT	287	307	-
GCGTCGTCTATAGTTAGTTT	20	24	2.33259	AtTAS1c-AtFT	207	226	-
CGACGAACTAGAAAAGACAT	20	24	2.33259	AtTAS1c-AtFT	480	499	-
TCTTTGATTTCGTTGGGTTACGG	23	23	2.2354	AtTAS1c-AtFT	312	334	-
TATTCTAAGTTCAACATATCGA	22	23	2.2354	AtTAS1c-AtFT	461	482	-
CTAAGTTCAACATATCGACGA	21	23	2.2354	AtTAS1c-AtFT	465	485	-
AGCTCTGCAAATACGATCTGT	21	23	2.2354	AtTAS1c-AtFT	67	87	-
TTGCGTTTGTCAGAAGTTAGG	21	23	2.2354	AtTAS1c-AtFT	231	251	-
TCTTAGATCATGTTCCGCCGT	21	23	2.2354	AtTAS1c-AtFT	119	139	-
TATTGTTTTGAATGTGTTCAAGTA	24	22	2.13821	AtTAS1c-AtFT	537	560	-
TGAATATTGTTTTGAATGTGTT	22	22	2.13821	AtTAS1c-AtFT	533	554	-
CATATCGACGAACTAGAAAAGA	22	22	2.13821	AtTAS1c-AtFT	475	496	-
TATAAAGGAAGAGGCCTCGGT	21	22	2.13821	AtTAS1c-AtFT	405	425	-
ATTCTAAGTTCAACATATCGA	21	22	2.13821	AtTAS1c-AtFT	462	482	-
GATCGAGTCATGGTCTTGTCT	21	22	2.13821	AtTAS1c-AtFT	142	162	-
TTGAGTATCGAGTAGAGCGTC	21	22	2.13821	AtTAS1c-AtFT	191	211	-
GTCCAACATAGCGTATTCTAA	21	22	2.13821	AtTAS1c-AtFT	448	468	-
TCTCCGAGGTGTAGCGAAGAAGCA	24	21	2.04102	AtTAS1c-AtFT	703	726	-
GCGTCGTCTATAGTTAGTTTGAGA	24	21	2.04102	AtTAS1c-AtFT	207	230	-
GCGTATTCTAAGTTCAACATATC	23	21	2.04102	AtTAS1c-AtFT	458	480	-
TATTCCAGGATATGCAAAAGAA	22	21	2.04102	AtTAS1c-AtFT	506	527	-
TACAAGCGAATAGACCATTTAT	22	21	2.04102	AtTAS1c-AtFT	379	400	-
GTCTAAAGAACAGTTGCTAATA	22	21	2.04102	AtTAS1c-AtFT	578	599	-
AGTTAGGTTCAATGTCCCGGT	21	21	2.04102	AtTAS1c-AtFT	245	265	-
ACAAAAGTGAGATGGGTTCTT	21	21	2.04102	AtTAS1c-AtFT	102	122	-
GAAGAGGCCTCGGTGGATCTT	21	21	2.04102	AtTAS1c-AtFT	412	432	-
TGTTTTGTTGTGATTTTTCTC	21	21	2.04102	AtTAS1c-AtFT	358	378	-
CGTCCTCTTCTTTGATTTCGT	21	21	2.04102	AtTAS1c-AtFT	304	324	-
AGATTGCGTTTGTCAGAAGTT	21	21	2.04102	AtTAS1c-AtFT	228	248	-
TTCCGCCGTTAGATCGAGTCA	21	21	2.04102	AtTAS1c-AtFT	131	151	-
AAGTCGTCTAAAGAACAGTT	20	21	2.04102	AtTAS1c-AtFT	573	592	-
GTCTAAAGAACAGTTGCTAATACA	24	20	1.94383	AtTAS1c-AtFT	578	601	-
ATCGAGTAGAGCGTCGTCTATAGT	24	20	1.94383	AtTAS1c-AtFT	197	220	-
AAAGGAAGAGGCCTCGGTGGATCT	24	20	1.94383	AtTAS1c-AtFT	408	431	-
TATTGGTTATAAAGGAAGAGGCC	23	20	1.94383	AtTAS1c-AtFT	398	420	-
TATTGTTTTGAATGTGTTCAAGT	23	20	1.94383	AtTAS1c-AtFT	537	559	-
TAAGTCCAACATAGCGTATTCTA	23	20	1.94383	AtTAS1c-AtFT	445	467	-
CTAAGTCCAACATAGCGTATTCT	23	20	1.94383	AtTAS1c-AtFT	444	466	-
CGAGTAGAGCGTCGTCTATAGT	22	20	1.94383	AtTAS1c-AtFT	199	220	-
GTGTCAGTTTCGTTCCTTCCCG	22	20	1.94383	AtTAS1c-AtFT	284	305	-
AGTTAGTTTGAGATTGCGTTTG	22	20	1.94383	AtTAS1c-AtFT	218	239	-
CATAGCGTATTCTAAGTTCAAC	22	20	1.94383	AtTAS1c-AtFT	454	475	-
CTTTCGTTTACTTCTTTTGAGT	22	20	1.94383	AtTAS1c-AtFT	175	196	-
CCGGTCCAATTTTCACCAGCCA	22	20	1.94383	AtTAS1c-AtFT	261	282	-
GAGCGTCGTCTATAGTTAGTTT	22	20	1.94383	AtTAS1c-AtFT	205	226	-
GTGTCAGTTTCGTTCCTTCCC	21	20	1.94383	AtTAS1c-AtFT	284	304	-
TATAGTTAGTTTGAGATTGCG	21	20	1.94383	AtTAS1c-AtFT	215	235	-
TTAGATCGAGTCATGGTCTTG	21	20	1.94383	AtTAS1c-AtFT	139	159	-
ACGAACTAGAAAAGACATTGGACA	24	19	1.84664	AtTAS1c-AtFT	482	505	-
CAACATATCGACGAACTAGAAAAG	24	19	1.84664	AtTAS1c-AtFT	472	495	-
CATGGTCTTGTCTCATAGAAAGGT	24	19	1.84664	AtTAS1c-AtFT	150	173	-
AACTAGAAAAGACATTGGACATA	23	19	1.84664	AtTAS1c-AtFT	485	507	-
GATCGAGTCATGGTCTTGTCTC	22	19	1.84664	AtTAS1c-AtFT	142	163	-
CTTTTGAGTATCGAGTAGAGCG	22	19	1.84664	AtTAS1c-AtFT	188	209	-
TTCCAGGATATGCAAAAGAAA	21	19	1.84664	AtTAS1c-AtFT	508	528	-
TATTCTAAGTTCAACATATCG	21	19	1.84664	AtTAS1c-AtFT	461	481	-
GTTCCGCCGTTAGATCGAGTC	21	19	1.84664	AtTAS1c-AtFT	130	150	-
TATTCCAGGATATGCAAAAG	20	19	1.84664	AtTAS1c-AtFT	506	525	-
TTATAAAGGAAGAGGCCTCG	20	19	1.84664	AtTAS1c-AtFT	404	423	-
ATGTGTTCAAGTAAATGAGATTTT	24	18	1.74944	AtTAS1c-AtFT	548	571	-
TGTCCCGGTCCAATTTTCACCAGC	24	18	1.74944	AtTAS1c-AtFT	257	280	-
ATATCGACGAACTAGAAAAGACA	23	18	1.74944	AtTAS1c-AtFT	476	498	-
TAAGTCCAACATAGCGTATTCT	22	18	1.74944	AtTAS1c-AtFT	445	466	-
CTCGGTGGATCTTAGAAAATTA	22	18	1.74944	AtTAS1c-AtFT	420	441	-
AAGACATTGGACATATTCCAGG	22	18	1.74944	AtTAS1c-AtFT	493	514	-
GTATCGAGTAGAGCGTCGTCTA	22	18	1.74944	AtTAS1c-AtFT	195	216	-
TTTGATTTCGTTGGGTTACGGA	22	18	1.74944	AtTAS1c-AtFT	314	335	-
ATGGTCTTGTCTCATAGAAAGG	22	18	1.74944	AtTAS1c-AtFT	151	172	-
TAGAAAAGACATTGGACATAT	21	18	1.74944	AtTAS1c-AtFT	488	508	-
AAAGAACAGTTGCTAATACAGTT	23	17	1.65225	AtTAS1c-AtFT	582	604	-
GGCCTCGGTGGATCTTAGAAAAT	23	17	1.65225	AtTAS1c-AtFT	417	439	-
CAATTTTCACCAGCCATGTGTC	22	17	1.65225	AtTAS1c-AtFT	267	288	-
GAGTATCGAGTAGAGCGTCGT	21	17	1.65225	AtTAS1c-AtFT	193	213	-
TTTCTCTCCGAGGTGTAGCGA	21	17	1.65225	AtTAS1c-AtFT	699	719	-
TATTGTTTTGAATGTGTTCA	20	17	1.65225	AtTAS1c-AtFT	537	556	-
TTACGGATGTTTTCGAGATGAAAC	24	16	1.55506	AtTAS1c-AtFT	329	352	-
ATGTGTTCAAGTAAATGAGATT	22	16	1.55506	AtTAS1c-AtFT	548	569	-
ATGTGTCAGTTTCGTTCCTTCC	22	16	1.55506	AtTAS1c-AtFT	282	303	-
AAGCCCGACGTCAAATACCAA	21	16	1.55506	AtTAS1c-AtFT	21	41	-
TCTCATAGAAAGGTACTTTCG	21	16	1.55506	AtTAS1c-AtFT	160	180	-
GATCATGTTCCGCCGTTAGAT	21	16	1.55506	AtTAS1c-AtFT	124	144	-
AAGTCCAACATAGCGTATTCT	21	16	1.55506	AtTAS1c-AtFT	446	466	-
TCGTTCCTTCCCGTCCTCTTC	21	16	1.55506	AtTAS1c-AtFT	293	313	-
GATGGGTTCTTAGATCATGTT	21	16	1.55506	AtTAS1c-AtFT	112	132	-
GTCCTCTTCTTTGATTTCGTT	21	16	1.55506	AtTAS1c-AtFT	305	325	-
TAGTTTGAGATTGCGTTTGTC	21	16	1.55506	AtTAS1c-AtFT	221	241	-
TTTTCAAGTCGTCTAAAGAA	20	16	1.55506	AtTAS1c-AtFT	568	587	-
CGCCGTTAGATCGAGTCATGGTCT	24	15	1.45787	AtTAS1c-AtFT	134	157	-
CTAAAGAACAGTTGCTAATACAGT	24	15	1.45787	AtTAS1c-AtFT	580	603	-
TCCAACATAGCGTATTCTAAGTTC	24	15	1.45787	AtTAS1c-AtFT	449	472	-
CCGCCGTTAGATCGAGTCATGGTC	24	15	1.45787	AtTAS1c-AtFT	133	156	-
TATAAAGGAAGAGGCCTCGGTGG	23	15	1.45787	AtTAS1c-AtFT	405	427	-
CGTCCTCTTCTTTGATTTCGTT	22	15	1.45787	AtTAS1c-AtFT	304	325	-
CCGCCGTTAGATCGAGTCATGG	22	15	1.45787	AtTAS1c-AtFT	133	154	-
CCCGACGTCAAATACCAAAAAG	22	15	1.45787	AtTAS1c-AtFT	24	45	-
GTCTTGTCTCATAGAAAGGTA	21	15	1.45787	AtTAS1c-AtFT	154	174	-
TTTGTCAGAAGTTAGGTTCAA	21	15	1.45787	AtTAS1c-AtFT	236	256	-
AGTTAGTTTGAGATTGCGTTT	21	15	1.45787	AtTAS1c-AtFT	218	238	-
AGTCGTCTAAAGAACAGTTGC	21	15	1.45787	AtTAS1c-AtFT	574	594	-
ATGGTCTTGTCTCATAGAAAG	21	15	1.45787	AtTAS1c-AtFT	151	171	-
CTTCTTTTGAGTATCGAGTAG	21	15	1.45787	AtTAS1c-AtFT	185	205	-
CATATCGACGAACTAGAAAAG	21	15	1.45787	AtTAS1c-AtFT	475	495	-
GGCCTCGGTGGATCTTAGAA	20	15	1.45787	AtTAS1c-AtFT	417	436	-
TTGATTTCGTTGGGTTACGG	20	15	1.45787	AtTAS1c-AtFT	315	334	-
TCATGTTCCGCCGTTAGATCGAGT	24	14	1.36068	AtTAS1c-AtFT	126	149	-
CCAGGATATGCAAAAGAAAACAAT	24	14	1.36068	AtTAS1c-AtFT	510	533	-
GTGGATCTTAGAAAATTATTCTAA	24	14	1.36068	AtTAS1c-AtFT	424	447	-
GTCGTCTAAAGAACAGTTGCTAAT	24	14	1.36068	AtTAS1c-AtFT	575	598	-
TGAATATTGTTTTGAATGTGTTC	23	14	1.36068	AtTAS1c-AtFT	533	555	-
ATAGTTAGTTTGAGATTGCGTT	22	14	1.36068	AtTAS1c-AtFT	216	237	-
TTTCGTTTACTTCTTTTGAGTA	22	14	1.36068	AtTAS1c-AtFT	176	197	-
ATCATGTTCCGCCGTTAGATCG	22	14	1.36068	AtTAS1c-AtFT	125	146	-
TTGTTTTGAATGTGTTCAAGTA	22	14	1.36068	AtTAS1c-AtFT	539	560	-
CTTCTTTTGAGTATCGAGTAGA	22	14	1.36068	AtTAS1c-AtFT	185	206	-
TTTTGAGTATCGAGTAGAGCG	21	14	1.36068	AtTAS1c-AtFT	189	209	-
TTGAGATTGCGTTTGTCAGAA	21	14	1.36068	AtTAS1c-AtFT	225	245	-
AGGTTCAATGTCCCGGTCCAA	21	14	1.36068	AtTAS1c-AtFT	249	269	-
TTTTGAATGTGTTCAAGTAAA	21	14	1.36068	AtTAS1c-AtFT	542	562	-
ATGAATATTGTTTTGAATGTG	21	14	1.36068	AtTAS1c-AtFT	532	552	-
TACTTTCGTTTACTTCTTTTG	21	14	1.36068	AtTAS1c-AtFT	173	193	-
AACATAGCGTATTCTAAGTTC	21	14	1.36068	AtTAS1c-AtFT	452	472	-
CCAGGATATGCAAAAGAAAAC	21	14	1.36068	AtTAS1c-AtFT	510	530	-
GTCCCGGTCCAATTTTCACCA	21	14	1.36068	AtTAS1c-AtFT	258	278	-
TCTAAGTCCAACATAGCGTA	20	14	1.36068	AtTAS1c-AtFT	443	462	-
AAGCGAATAGACCATTTATTGGTT	24	13	1.26349	AtTAS1c-AtFT	382	405	-
GGCCTCGGTGGATCTTAGAAAATT	24	13	1.26349	AtTAS1c-AtFT	417	440	-
GAAAAGACATTGGACATATTCCA	23	13	1.26349	AtTAS1c-AtFT	490	512	-
AAGGAAGAGGCCTCGGTGGATCT	23	13	1.26349	AtTAS1c-AtFT	409	431	-
GGTGGATCTTAGAAAATTATTC	22	13	1.26349	AtTAS1c-AtFT	423	444	-
TATTGGTTATAAAGGAAGAGGC	22	13	1.26349	AtTAS1c-AtFT	398	419	-
GGCTAAGCCCGACGTCAAATAC	22	13	1.26349	AtTAS1c-AtFT	17	38	-
TATTGTTTTGAATGTGTTCAAG	22	13	1.26349	AtTAS1c-AtFT	537	558	-
TGGGTTACGGATGTTTTCGAGA	22	13	1.26349	AtTAS1c-AtFT	325	346	-
ATAAAGGAAGAGGCCTCGGTGG	22	13	1.26349	AtTAS1c-AtFT	406	427	-
AGGAAGAGGCCTCGGTGGATCT	22	13	1.26349	AtTAS1c-AtFT	410	431	-
GAGATTGCGTTTGTCAGAAGT	21	13	1.26349	AtTAS1c-AtFT	227	247	-
AAATTATTCTAAGTCCAACAT	21	13	1.26349	AtTAS1c-AtFT	436	456	-
TTCAACATATCGACGAACTAG	21	13	1.26349	AtTAS1c-AtFT	470	490	-
CAATTTTCACCAGCCATGTGT	21	13	1.26349	AtTAS1c-AtFT	267	287	-
AGGAAGAGGCCTCGGTGGATC	21	13	1.26349	AtTAS1c-AtFT	410	430	-
TTTGAGATTGCGTTTGTCAGA	21	13	1.26349	AtTAS1c-AtFT	224	244	-
ACAAGCGAATAGACCATTTA	20	13	1.26349	AtTAS1c-AtFT	380	399	-
GCGTTTGTCAGAAGTTAGGT	20	13	1.26349	AtTAS1c-AtFT	233	252	-
GAACAGTTGCTAATACAGTT	20	13	1.26349	AtTAS1c-AtFT	585	604	-
ACTAGAAAAGACATTGGACA	20	13	1.26349	AtTAS1c-AtFT	486	505	-
TATTCCAGGATATGCAAAAGAAAA	24	12	1.1663	AtTAS1c-AtFT	506	529	-
TAGAGCGTCGTCTATAGTTAGTTT	24	12	1.1663	AtTAS1c-AtFT	203	226	-
ACATATCGACGAACTAGAAAAGA	23	12	1.1663	AtTAS1c-AtFT	474	496	-
CGAACTAGAAAAGACATTGGACA	23	12	1.1663	AtTAS1c-AtFT	483	505	-
GCGTTTGTCAGAAGTTAGGTTC	22	12	1.1663	AtTAS1c-AtFT	233	254	-
ACGAACTAGAAAAGACATTGGA	22	12	1.1663	AtTAS1c-AtFT	482	503	-
AGTAAATGAGATTTTCAAGTC	21	12	1.1663	AtTAS1c-AtFT	557	577	-
AGAAAATTATTCTAAGTCCAA	21	12	1.1663	AtTAS1c-AtFT	433	453	-
TGTCCCGGTCCAATTTTCACC	21	12	1.1663	AtTAS1c-AtFT	257	277	-
CTAGAAAAGACATTGGACATA	21	12	1.1663	AtTAS1c-AtFT	487	507	-
ATATTCCAGGATATGCAAAAG	21	12	1.1663	AtTAS1c-AtFT	505	525	-
GTTTGTCAGAAGTTAGGTTCA	21	12	1.1663	AtTAS1c-AtFT	235	255	-
TTTGAGTATCGAGTAGAGCGT	21	12	1.1663	AtTAS1c-AtFT	190	210	-
TTTCACCAGCCATGTGTCAGT	21	12	1.1663	AtTAS1c-AtFT	271	291	-
GGTCTTGTCTCATAGAAAGGT	21	12	1.1663	AtTAS1c-AtFT	153	173	-
TAAGTCCAACATAGCGTATT	20	12	1.1663	AtTAS1c-AtFT	445	464	-
CAACATATCGACGAACTAGA	20	12	1.1663	AtTAS1c-AtFT	472	491	-
GATTTCGTTGGGTTACGGAT	20	12	1.1663	AtTAS1c-AtFT	317	336	-
TGGATCTTAGAAAATTATTC	20	12	1.1663	AtTAS1c-AtFT	425	444	-
ATCGACGAACTAGAAAAGACATTG	24	11	1.0691	AtTAS1c-AtFT	478	501	-
CTTCTTTTGAGTATCGAGTAGAGC	24	11	1.0691	AtTAS1c-AtFT	185	208	-
AAAAGACATTGGACATATTCCAGG	24	11	1.0691	AtTAS1c-AtFT	491	514	-
AAGTCGTCTAAAGAACAGTTGCTA	24	11	1.0691	AtTAS1c-AtFT	573	596	-
TGGATCTTAGAAAATTATTCTAA	23	11	1.0691	AtTAS1c-AtFT	425	447	-
CATGTGTCAGTTTCGTTCCTTC	22	11	1.0691	AtTAS1c-AtFT	281	302	-
TCTTTGATTTCGTTGGGTTACG	22	11	1.0691	AtTAS1c-AtFT	312	333	-
CAGGATATGCAAAAGAAAACAA	22	11	1.0691	AtTAS1c-AtFT	511	532	-
CGGTGGATCTTAGAAAATTATT	22	11	1.0691	AtTAS1c-AtFT	422	443	-
TGATTTCGTTGGGTTACGGATG	22	11	1.0691	AtTAS1c-AtFT	316	337	-
CGTCTATAGTTAGTTTGAGATT	22	11	1.0691	AtTAS1c-AtFT	211	232	-
TCTCTCCGAGGTGTAGCGAAG	21	11	1.0691	AtTAS1c-AtFT	701	721	-
TAAGTCCAACATAGCGTATTC	21	11	1.0691	AtTAS1c-AtFT	445	465	-
GAATATTGTTTTGAATGTGTT	21	11	1.0691	AtTAS1c-AtFT	534	554	-
AGCCCGACGTCAAATACCAAA	21	11	1.0691	AtTAS1c-AtFT	22	42	-
TTGGACATATTCCAGGATATG	21	11	1.0691	AtTAS1c-AtFT	499	519	-
GTCTAAAGAACAGTTGCTAAT	21	11	1.0691	AtTAS1c-AtFT	578	598	-
TCTACAAGCGAATAGACCATT	21	11	1.0691	AtTAS1c-AtFT	377	397	-
TCCGCCGTTAGATCGAGTCAT	21	11	1.0691	AtTAS1c-AtFT	132	152	-
TAACACAAAAGTGAGATGGGT	21	11	1.0691	AtTAS1c-AtFT	98	118	-
TTCTAAGTTCAACATATCG	19	11	1.0691	AtTAS1c-AtFT	463	481	-
TCGACGAACTAGAAAAGACATTGG	24	10	0.971913	AtTAS1c-AtFT	479	502	-
AGATCATGTTCCGCCGTTAGATCG	24	10	0.971913	AtTAS1c-AtFT	123	146	-
GTTTCTCTCCGAGGTGTAGCGAAG	24	10	0.971913	AtTAS1c-AtFT	698	721	-
TTATTCTAAGTCCAACATAGCGTA	24	10	0.971913	AtTAS1c-AtFT	439	462	-
AGCGTCGTCTATAGTTAGTTTGAG	24	10	0.971913	AtTAS1c-AtFT	206	229	-
TCTAAGTCCAACATAGCGTATTC	23	10	0.971913	AtTAS1c-AtFT	443	465	-
GTCCAACATAGCGTATTCTAAGT	23	10	0.971913	AtTAS1c-AtFT	448	470	-
GTCGTCTATAGTTAGTTTGAGA	22	10	0.971913	AtTAS1c-AtFT	209	230	-
GAAAAGACATTGGACATATTCC	22	10	0.971913	AtTAS1c-AtFT	490	511	-
GTTGCTAATACAGTTACTTATT	22	10	0.971913	AtTAS1c-AtFT	590	611	-
TTGTCAGAAGTTAGGTTCAATG	22	10	0.971913	AtTAS1c-AtFT	237	258	-
GTCCAACATAGCGTATTCTAAG	22	10	0.971913	AtTAS1c-AtFT	448	469	-
TCTTGTCTCATAGAAAGGTACT	22	10	0.971913	AtTAS1c-AtFT	155	176	-
CAACATAGCGTATTCTAAGTTC	22	10	0.971913	AtTAS1c-AtFT	451	472	-
GGAAGAGGCCTCGGTGGATCT	21	10	0.971913	AtTAS1c-AtFT	411	431	-
GAGGTGTAGCGAAGAAGCATC	21	10	0.971913	AtTAS1c-AtFT	708	728	-
AATGAGATTTTCAAGTCGTCT	21	10	0.971913	AtTAS1c-AtFT	561	581	-
TAGTTTCTCTCCGAGGTGTAG	21	10	0.971913	AtTAS1c-AtFT	696	716	-
TCTTTTGAGTATCGAGTAGAG	21	10	0.971913	AtTAS1c-AtFT	187	207	-
TCGTTGGGTTACGGATGTTTT	21	10	0.971913	AtTAS1c-AtFT	321	341	-
TTCTTTGATTTCGTTGGGTTA	21	10	0.971913	AtTAS1c-AtFT	311	331	-
AGAAAAACAAGAGCGCCGTCA	21	10	0.971913	AtTAS1c-AtFT	46	66	-
CCTTCCCGTCCTCTTCTTTGA	21	10	0.971913	AtTAS1c-AtFT	298	318	-
TCTAAGTTCAACATATCGAC	20	10	0.971913	AtTAS1c-AtFT	464	483	-
TTTCAAGTCGTCTAAAGAA	19	10	0.971913	AtTAS1c-AtFT	569	587	-
GAAGAGGCCTCGGTGGATC	19	10	0.971913	AtTAS1c-AtFT	412	430	-
ATTCTAAGTCCAACATAGCGTATT	24	9	0.874722	AtTAS1c-AtFT	441	464	-
GAGATTTTCAAGTCGTCTAAAGAA	24	9	0.874722	AtTAS1c-AtFT	564	587	-
TCTATAGTTAGTTTGAGATTGCGT	24	9	0.874722	AtTAS1c-AtFT	213	236	-
ACGATCTGTAAGTCCATCTTAACA	24	9	0.874722	AtTAS1c-AtFT	79	102	-
CGACGAACTAGAAAAGACATTGG	23	9	0.874722	AtTAS1c-AtFT	480	502	-
AGAGCGTCGTCTATAGTTAGTTT	23	9	0.874722	AtTAS1c-AtFT	204	226	-
GCCTCGGTGGATCTTAGAAAATT	23	9	0.874722	AtTAS1c-AtFT	418	440	-
CCGAGGTGTAGCGAAGAAGCATC	23	9	0.874722	AtTAS1c-AtFT	706	728	-
GGGTTACGGATGTTTTCGAGATG	23	9	0.874722	AtTAS1c-AtFT	326	348	-
TACTTTCGTTTACTTCTTTTGA	22	9	0.874722	AtTAS1c-AtFT	173	194	-
TCAAGTCGTCTAAAGAACAGTT	22	9	0.874722	AtTAS1c-AtFT	571	592	-
AAGTCCAACATAGCGTATTCTA	22	9	0.874722	AtTAS1c-AtFT	446	467	-
GTCAGTTTCGTTCCTTCCCGTC	22	9	0.874722	AtTAS1c-AtFT	286	307	-
AAGCCCGACGTCAAATACCAAA	22	9	0.874722	AtTAS1c-AtFT	21	42	-
CCAGGATATGCAAAAGAAAACA	22	9	0.874722	AtTAS1c-AtFT	510	531	-
TGTTCCGCCGTTAGATCGAGTC	22	9	0.874722	AtTAS1c-AtFT	129	150	-
TCCCGGTCCAATTTTCACCAGC	22	9	0.874722	AtTAS1c-AtFT	259	280	-
CCAATTTTCACCAGCCATGTGT	22	9	0.874722	AtTAS1c-AtFT	266	287	-
ATTGTTTTGAATGTGTTCAAG	21	9	0.874722	AtTAS1c-AtFT	538	558	-
CAGTTTCGTTCCTTCCCGTCC	21	9	0.874722	AtTAS1c-AtFT	288	308	-
GGTTACGGATGTTTTCGAGAT	21	9	0.874722	AtTAS1c-AtFT	327	347	-
TCTTTGATTTCGTTGGGTTAC	21	9	0.874722	AtTAS1c-AtFT	312	332	-
TTAACACAAAAGTGAGATGGG	21	9	0.874722	AtTAS1c-AtFT	97	117	-
AAAGAGAAAAACAAGAGCGCC	21	9	0.874722	AtTAS1c-AtFT	42	62	-
TCTAAAGAACAGTTGCTAATA	21	9	0.874722	AtTAS1c-AtFT	579	599	-
TGAGATTGCGTTTGTCAGAAG	21	9	0.874722	AtTAS1c-AtFT	226	246	-
TTCTTAGATCATGTTCCGCCG	21	9	0.874722	AtTAS1c-AtFT	118	138	-
CTAAACCTAAACGGCTAAGCC	21	9	0.874722	AtTAS1c-AtFT	5	25	-
AGAAAAGACATTGGACATATT	21	9	0.874722	AtTAS1c-AtFT	489	509	-
TTGAAAAGCTTGAGTAGTTTC	21	9	0.874722	AtTAS1c-AtFT	682	702	-
AATTATTCTAAGTCCAACATA	21	9	0.874722	AtTAS1c-AtFT	437	457	-
CAAGTCGTCTAAAGAACAGT	20	9	0.874722	AtTAS1c-AtFT	572	591	-
ACTAGAAAAGACATTGGAC	19	9	0.874722	AtTAS1c-AtFT	486	504	-
GCCTCGGTGGATCTTAGAAAATTA	24	8	0.777531	AtTAS1c-AtFT	418	441	-
TGTGTCAGTTTCGTTCCTTCCCGT	24	8	0.777531	AtTAS1c-AtFT	283	306	-
TAGTTAGTTTGAGATTGCGTTTGT	24	8	0.777531	AtTAS1c-AtFT	217	240	-
ATTCCAGGATATGCAAAAGAAAAC	24	8	0.777531	AtTAS1c-AtFT	507	530	-
TTCCAGGATATGCAAAAGAAAACA	24	8	0.777531	AtTAS1c-AtFT	508	531	-
AGCGTATTCTAAGTTCAACATATC	24	8	0.777531	AtTAS1c-AtFT	457	480	-
GTCATGGTCTTGTCTCATAGAAAG	24	8	0.777531	AtTAS1c-AtFT	148	171	-
CTTTTGAGTATCGAGTAGAGCGTC	24	8	0.777531	AtTAS1c-AtFT	188	211	-
AGTAGTTTCTCTCCGAGGTGTAGC	24	8	0.777531	AtTAS1c-AtFT	694	717	-
TGGATCTTAGAAAATTATTCTAAG	24	8	0.777531	AtTAS1c-AtFT	425	448	-
ACGAACTAGAAAAGACATTGGAC	23	8	0.777531	AtTAS1c-AtFT	482	504	-
CGTCTAAAGAACAGTTGCTAATA	23	8	0.777531	AtTAS1c-AtFT	577	599	-
TCGAGTAGAGCGTCGTCTATAGT	23	8	0.777531	AtTAS1c-AtFT	198	220	-
CGACGTCAAATACCAAAAAGAG	22	8	0.777531	AtTAS1c-AtFT	26	47	-
TGCGTTTGTCAGAAGTTAGGTT	22	8	0.777531	AtTAS1c-AtFT	232	253	-
AAAGAACAGTTGCTAATACAGT	22	8	0.777531	AtTAS1c-AtFT	582	603	-
ATTCTAAGTCCAACATAGCGTA	22	8	0.777531	AtTAS1c-AtFT	441	462	-
CCATGTGTCAGTTTCGTTCCTT	22	8	0.777531	AtTAS1c-AtFT	280	301	-
TATAAAGGAAGAGGCCTCGGTG	22	8	0.777531	AtTAS1c-AtFT	405	426	-
AGCGTCGTCTATAGTTAGTTTG	22	8	0.777531	AtTAS1c-AtFT	206	227	-
ATGAATATTGTTTTGAATGTGT	22	8	0.777531	AtTAS1c-AtFT	532	553	-
ATGTTCCGCCGTTAGATCGAGT	22	8	0.777531	AtTAS1c-AtFT	128	149	-
AAGAACAGTTGCTAATACAGTT	22	8	0.777531	AtTAS1c-AtFT	583	604	-
AGCGTATTCTAAGTTCAACATA	22	8	0.777531	AtTAS1c-AtFT	457	478	-
CTCATAGAAAGGTACTTTCGT	21	8	0.777531	AtTAS1c-AtFT	161	181	-
CGACGTCAAATACCAAAAAGA	21	8	0.777531	AtTAS1c-AtFT	26	46	-
ACAGTTGCTAATACAGTTACT	21	8	0.777531	AtTAS1c-AtFT	587	607	-
AACACAAAAGTGAGATGGGTT	21	8	0.777531	AtTAS1c-AtFT	99	119	-
TGAATGTGTTCAAGTAAATGA	21	8	0.777531	AtTAS1c-AtFT	545	565	-
TGTCAGAAGTTAGGTTCAATG	21	8	0.777531	AtTAS1c-AtFT	238	258	-
TAATACAAAACATATTCGAGG	21	8	0.777531	AtTAS1c-AtFT	633	653	-
TCAGAAGTTAGGTTCAATGTC	21	8	0.777531	AtTAS1c-AtFT	240	260	-
TTCGTTCCTTCCCGTCCTCTT	21	8	0.777531	AtTAS1c-AtFT	292	312	-
CGCCGTTAGATCGAGTCATGG	21	8	0.777531	AtTAS1c-AtFT	134	154	-
GCGTATTCTAAGTTCAACATA	21	8	0.777531	AtTAS1c-AtFT	458	478	-
ATCGAGTCATGGTCTTGTCTC	21	8	0.777531	AtTAS1c-AtFT	143	163	-
GAATGTGTTCAAGTAAATGAG	21	8	0.777531	AtTAS1c-AtFT	546	566	-
GTGGATCTTAGAAAATTATTC	21	8	0.777531	AtTAS1c-AtFT	424	444	-
GATCTGTAAGTCCATCTTAAC	21	8	0.777531	AtTAS1c-AtFT	81	101	-
GTCATGGTCTTGTCTCATAGA	21	8	0.777531	AtTAS1c-AtFT	148	168	-
TGTTAATGTACCATGGCCGAT	21	8	0.777531	AtTAS1c-AtFT	781	801	-
TCCAGGATATGCAAAAGAAAA	21	8	0.777531	AtTAS1c-AtFT	509	529	-
TTTCGTTCCTTCCCGTCCTCT	21	8	0.777531	AtTAS1c-AtFT	291	311	-
CGAGTAGAGCGTCGTCTATA	20	8	0.777531	AtTAS1c-AtFT	199	218	-
GACGAACTAGAAAAGACATT	20	8	0.777531	AtTAS1c-AtFT	481	500	-
CATGTTCCGCCGTTAGATCG	20	8	0.777531	AtTAS1c-AtFT	127	146	-
GGTTATAAAGGAAGAGGCCT	20	8	0.777531	AtTAS1c-AtFT	402	421	-
TGATTTCGTTGGGTTACGG	19	8	0.777531	AtTAS1c-AtFT	316	334	-
CGGTGGATCTTAGAAAATT	19	8	0.777531	AtTAS1c-AtFT	422	440	-
AGATTGCGTTTGTCAGAAGTTAGG	24	7	0.680339	AtTAS1c-AtFT	228	251	-
CTTCTTTGATTTCGTTGGGTTACG	24	7	0.680339	AtTAS1c-AtFT	310	333	-
CTAAGTCCAACATAGCGTATTCTA	24	7	0.680339	AtTAS1c-AtFT	444	467	-
CGATCTGTAAGTCCATCTTAACA	23	7	0.680339	AtTAS1c-AtFT	80	102	-
AGTTTCTCTCCGAGGTGTAGCGA	23	7	0.680339	AtTAS1c-AtFT	697	719	-
AGCGAATAGACCATTTATTGGTT	23	7	0.680339	AtTAS1c-AtFT	383	405	-
ACTAGAAAAGACATTGGACATA	22	7	0.680339	AtTAS1c-AtFT	486	507	-
AAAAGACATTGGACATATTCCA	22	7	0.680339	AtTAS1c-AtFT	491	512	-
GTTTCGTTCCTTCCCGTCCTCT	22	7	0.680339	AtTAS1c-AtFT	290	311	-
AATATTGTTTTGAATGTGTTCA	22	7	0.680339	AtTAS1c-AtFT	535	556	-
TAGAAAAGACATTGGACATATT	22	7	0.680339	AtTAS1c-AtFT	488	509	-
GTGATTTTTCTCTACAAGCGAA	22	7	0.680339	AtTAS1c-AtFT	367	388	-
CTAAGTCCAACATAGCGTATTC	22	7	0.680339	AtTAS1c-AtFT	444	465	-
GATTTTCAAGTCGTCTAAAGAA	22	7	0.680339	AtTAS1c-AtFT	566	587	-
TTCAATGTCCCGGTCCAATTTT	22	7	0.680339	AtTAS1c-AtFT	252	273	-
CTAGAAAAGACATTGGACATAT	22	7	0.680339	AtTAS1c-AtFT	487	508	-
CATGTTCCGCCGTTAGATCGAG	22	7	0.680339	AtTAS1c-AtFT	127	148	-
GTTTCGTTCCTTCCCGTCCTC	21	7	0.680339	AtTAS1c-AtFT	290	310	-
GAACAGTTGCTAATACAGTTA	21	7	0.680339	AtTAS1c-AtFT	585	605	-
CTTTGATTTCGTTGGGTTACG	21	7	0.680339	AtTAS1c-AtFT	313	333	-
TCTGCAAATACGATCTGTAAG	21	7	0.680339	AtTAS1c-AtFT	70	90	-
CTCTACAAGCGAATAGACCAT	21	7	0.680339	AtTAS1c-AtFT	376	396	-
TTGTTTTGTTGTGATTTTTCT	21	7	0.680339	AtTAS1c-AtFT	357	377	-
AGTCATGGTCTTGTCTCATAG	21	7	0.680339	AtTAS1c-AtFT	147	167	-
GACGAACTAGAAAAGACATTG	21	7	0.680339	AtTAS1c-AtFT	481	501	-
TGTTTTGAATGTGTTCAAGTA	21	7	0.680339	AtTAS1c-AtFT	540	560	-
AACAGTTGCTAATACAGTTAC	21	7	0.680339	AtTAS1c-AtFT	586	606	-
AAAAACAAGAGCGCCGTCAAG	21	7	0.680339	AtTAS1c-AtFT	48	68	-
GAGATGGGTTCTTAGATCATG	21	7	0.680339	AtTAS1c-AtFT	110	130	-
TTCTAAGTCCAACATAGCG	19	7	0.680339	AtTAS1c-AtFT	442	460	-
AGTCGTCTAAAGAACAGTT	19	7	0.680339	AtTAS1c-AtFT	574	592	-
ATTGCGTTTGTCAGAAGTTAGGTT	24	6	0.583148	AtTAS1c-AtFT	230	253	-
GAGGCCTCGGTGGATCTTAGAAAA	24	6	0.583148	AtTAS1c-AtFT	415	438	-
TAGTTTCTCTCCGAGGTGTAGCGA	24	6	0.583148	AtTAS1c-AtFT	696	719	-
TCTTTGATTTCGTTGGGTTACGGA	24	6	0.583148	AtTAS1c-AtFT	312	335	-
TCTTCTTTGATTTCGTTGGGTTAC	24	6	0.583148	AtTAS1c-AtFT	309	332	-
TTATTGGTTATAAAGGAAGAGGCC	24	6	0.583148	AtTAS1c-AtFT	397	420	-
AGTCCAACATAGCGTATTCTAAGT	24	6	0.583148	AtTAS1c-AtFT	447	470	-
TCATGGTCTTGTCTCATAGAAAGG	24	6	0.583148	AtTAS1c-AtFT	149	172	-
ATTATTCTAAGTCCAACATAGCGT	24	6	0.583148	AtTAS1c-AtFT	438	461	-
AAGAACAGTTGCTAATACAGTTAC	24	6	0.583148	AtTAS1c-AtFT	583	606	-
AGAAGTTAGGTTCAATGTCCCGGT	24	6	0.583148	AtTAS1c-AtFT	242	265	-
GTAAATGAGATTTTCAAGTCGTCT	24	6	0.583148	AtTAS1c-AtFT	558	581	-
TCAAGTCGTCTAAAGAACAGTTGC	24	6	0.583148	AtTAS1c-AtFT	571	594	-
AATGTGTTCAAGTAAATGAGATTT	24	6	0.583148	AtTAS1c-AtFT	547	570	-
TGTGTTCAAGTAAATGAGATTTTC	24	6	0.583148	AtTAS1c-AtFT	549	572	-
TTCTCTCCGAGGTGTAGCGAAGA	23	6	0.583148	AtTAS1c-AtFT	700	722	-
TCCGCCGTTAGATCGAGTCATGG	23	6	0.583148	AtTAS1c-AtFT	132	154	-
CGGTGGATCTTAGAAAATTATTC	23	6	0.583148	AtTAS1c-AtFT	422	444	-
GACGAACTAGAAAAGACATTGGA	23	6	0.583148	AtTAS1c-AtFT	481	503	-
TGGGTTACGGATGTTTTCGAGAT	23	6	0.583148	AtTAS1c-AtFT	325	347	-
GTCGTCTAAAGAACAGTTGCTA	22	6	0.583148	AtTAS1c-AtFT	575	596	-
TCTGCAAATACGATCTGTAAGT	22	6	0.583148	AtTAS1c-AtFT	70	91	-
GTTTCTCTCCGAGGTGTAGCGA	22	6	0.583148	AtTAS1c-AtFT	698	719	-
TTTTCACCAGCCATGTGTCAGT	22	6	0.583148	AtTAS1c-AtFT	270	291	-
AATACAGTTACTTATTTCAATA	22	6	0.583148	AtTAS1c-AtFT	596	617	-
AACGGCTAAGCCCGACGTCAAA	22	6	0.583148	AtTAS1c-AtFT	14	35	-
CATGGTCTTGTCTCATAGAAAG	22	6	0.583148	AtTAS1c-AtFT	150	171	-
TTGATTTCGTTGGGTTACGGAT	22	6	0.583148	AtTAS1c-AtFT	315	336	-
TCCAACATAGCGTATTCTAAGT	22	6	0.583148	AtTAS1c-AtFT	449	470	-
AAATACGATCTGTAAGTCCATC	22	6	0.583148	AtTAS1c-AtFT	75	96	-
CAGAAGTTAGGTTCAATGTCC	21	6	0.583148	AtTAS1c-AtFT	241	261	-
TAGATCGAGTCATGGTCTTGT	21	6	0.583148	AtTAS1c-AtFT	140	160	-
TTAGGTTCAATGTCCCGGTCC	21	6	0.583148	AtTAS1c-AtFT	247	267	-
GATCTTAGAAAATTATTCTAA	21	6	0.583148	AtTAS1c-AtFT	427	447	-
ACACAAAAGTGAGATGGGTTC	21	6	0.583148	AtTAS1c-AtFT	100	120	-
AGTAGTTTCTCTCCGAGGTGT	21	6	0.583148	AtTAS1c-AtFT	694	714	-
TTTGTTATTTTGAAAAGCTTG	21	6	0.583148	AtTAS1c-AtFT	673	693	-
ATACAGTTACTTATTTCAATA	21	6	0.583148	AtTAS1c-AtFT	597	617	-
GATTTCGTTGGGTTACGGATG	21	6	0.583148	AtTAS1c-AtFT	317	337	-
TTGTCAGAAGTTAGGTTCAAT	21	6	0.583148	AtTAS1c-AtFT	237	257	-
AAGAACAGTTGCTAATACAGT	21	6	0.583148	AtTAS1c-AtFT	583	603	-
ATTGCGTTTGTCAGAAGTTAG	21	6	0.583148	AtTAS1c-AtFT	230	250	-
TAAGCCCGACGTCAAATACCA	21	6	0.583148	AtTAS1c-AtFT	20	40	-
TCTGTAAGTCCATCTTAACAC	21	6	0.583148	AtTAS1c-AtFT	83	103	-
AGTTTGAGATTGCGTTTGTCA	21	6	0.583148	AtTAS1c-AtFT	222	242	-
ACATAGCGTATTCTAAGTTCA	21	6	0.583148	AtTAS1c-AtFT	453	473	-
CCCGGTCCAATTTTCACCAGC	21	6	0.583148	AtTAS1c-AtFT	260	280	-
TACGGATGTTTTCGAGATGAA	21	6	0.583148	AtTAS1c-AtFT	330	350	-
TAGAAAAGACATTGGACATA	20	6	0.583148	AtTAS1c-AtFT	488	507	-
TGATTTCGTTGGGTTACGGA	20	6	0.583148	AtTAS1c-AtFT	316	335	-
ATTTTCAAGTCGTCTAAAGA	20	6	0.583148	AtTAS1c-AtFT	567	586	-
CATGTGTCAGTTTCGTTCCT	20	6	0.583148	AtTAS1c-AtFT	281	300	-
AACATATCGACGAACTAGAA	20	6	0.583148	AtTAS1c-AtFT	473	492	-
TCGAGTAGAGCGTCGTCTAT	20	6	0.583148	AtTAS1c-AtFT	198	217	-
GCCTCGGTGGATCTTAGAAA	20	6	0.583148	AtTAS1c-AtFT	418	437	-
TATAAAGGAAGAGGCCTCGG	20	6	0.583148	AtTAS1c-AtFT	405	424	-
ACGAACTAGAAAAGACATT	19	6	0.583148	AtTAS1c-AtFT	482	500	-
GAATGTGTTCAAGTAAATGAGATT	24	5	0.485957	AtTAS1c-AtFT	546	569	-
AATTGGTTCTAATAATACAAAACA	24	5	0.485957	AtTAS1c-AtFT	621	644	-
CTAGAAAAGACATTGGACATATTC	24	5	0.485957	AtTAS1c-AtFT	487	510	-
AGTTAGTTTGAGATTGCGTTTGTC	24	5	0.485957	AtTAS1c-AtFT	218	241	-
TAAGTCCAACATAGCGTATTCTAA	24	5	0.485957	AtTAS1c-AtFT	445	468	-
AAGCCCGACGTCAAATACCAAAAA	24	5	0.485957	AtTAS1c-AtFT	21	44	-
TTGGGTTACGGATGTTTTCGAGAT	24	5	0.485957	AtTAS1c-AtFT	324	347	-
CATAGCGTATTCTAAGTTCAACAT	24	5	0.485957	AtTAS1c-AtFT	454	477	-
CGATCTGTAAGTCCATCTTAACAC	24	5	0.485957	AtTAS1c-AtFT	80	103	-
CTTTGATTTCGTTGGGTTACGGAT	24	5	0.485957	AtTAS1c-AtFT	313	336	-
CTCCGAGGTGTAGCGAAGAAGCAT	24	5	0.485957	AtTAS1c-AtFT	704	727	-
AAAGACATTGGACATATTCCAGG	23	5	0.485957	AtTAS1c-AtFT	492	514	-
ACTAGAAAAGACATTGGACATAT	23	5	0.485957	AtTAS1c-AtFT	486	508	-
GAGGCCTCGGTGGATCTTAGAAA	23	5	0.485957	AtTAS1c-AtFT	415	437	-
ACATAGCGTATTCTAAGTTCAAC	23	5	0.485957	AtTAS1c-AtFT	453	475	-
CTTTCGTTTACTTCTTTTGAGTA	23	5	0.485957	AtTAS1c-AtFT	175	197	-
CTAGAAAAGACATTGGACATATT	23	5	0.485957	AtTAS1c-AtFT	487	509	-
CGTTGGGTTACGGATGTTTTCGA	23	5	0.485957	AtTAS1c-AtFT	322	344	-
AGTCGTCTAAAGAACAGTTGCTA	23	5	0.485957	AtTAS1c-AtFT	574	596	-
TTTGTCAGAAGTTAGGTTCAATG	23	5	0.485957	AtTAS1c-AtFT	236	258	-
CTCCGAGGTGTAGCGAAGAAGCA	23	5	0.485957	AtTAS1c-AtFT	704	726	-
GCGTCGTCTATAGTTAGTTTGAG	23	5	0.485957	AtTAS1c-AtFT	207	229	-
AGGATATGCAAAAGAAAACAATG	23	5	0.485957	AtTAS1c-AtFT	512	534	-
CTCTTCTTTGATTTCGTTGGGT	22	5	0.485957	AtTAS1c-AtFT	308	329	-
CAGTTACTTATTTCAATAAATA	22	5	0.485957	AtTAS1c-AtFT	600	621	-
TCAACATATCGACGAACTAGAA	22	5	0.485957	AtTAS1c-AtFT	471	492	-
TGTTCAAGTAAATGAGATTTTC	22	5	0.485957	AtTAS1c-AtFT	551	572	-
TTATTCTAAGTCCAACATAGCG	22	5	0.485957	AtTAS1c-AtFT	439	460	-
AGGATATGCAAAAGAAAACAAT	22	5	0.485957	AtTAS1c-AtFT	512	533	-
GAGATTGCGTTTGTCAGAAGTT	22	5	0.485957	AtTAS1c-AtFT	227	248	-
ATAGCGTATTCTAAGTTCAACA	22	5	0.485957	AtTAS1c-AtFT	455	476	-
TCTAAGTTCAACATATCGACGA	22	5	0.485957	AtTAS1c-AtFT	464	485	-
TTGTTTTGTTGTGATTTTTCTC	22	5	0.485957	AtTAS1c-AtFT	357	378	-
TGCAGAAAAAAAGATGTTTGTT	22	5	0.485957	AtTAS1c-AtFT	657	678	-
CGACGAACTAGAAAAGACATTG	22	5	0.485957	AtTAS1c-AtFT	480	501	-
GCAAATACGATCTGTAAGTCCA	22	5	0.485957	AtTAS1c-AtFT	73	94	-
GAAAAGACATTGGACATATTC	21	5	0.485957	AtTAS1c-AtFT	490	510	-
ATGTCCCGGTCCAATTTTCAC	21	5	0.485957	AtTAS1c-AtFT	256	276	-
TGAGTAGTTTCTCTCCGAGGT	21	5	0.485957	AtTAS1c-AtFT	692	712	-
GATTGCGTTTGTCAGAAGTTA	21	5	0.485957	AtTAS1c-AtFT	229	249	-
TTCACCAGCCATGTGTCAGTT	21	5	0.485957	AtTAS1c-AtFT	272	292	-
CCCGACGTCAAATACCAAAAA	21	5	0.485957	AtTAS1c-AtFT	24	44	-
TTTTCACCAGCCATGTGTCAG	21	5	0.485957	AtTAS1c-AtFT	270	290	-
ATGTACCATGGCCGATATCGG	21	5	0.485957	AtTAS1c-AtFT	786	806	-
AGATGGGTTCTTAGATCATGT	21	5	0.485957	AtTAS1c-AtFT	111	131	-
AATGTCCCGGTCCAATTTTCA	21	5	0.485957	AtTAS1c-AtFT	255	275	-
TTTCGTTGGGTTACGGATGTT	21	5	0.485957	AtTAS1c-AtFT	319	339	-
TTAGATCATGTTCCGCCGTTA	21	5	0.485957	AtTAS1c-AtFT	121	141	-
TTACGGATGTTTTCGAGATGA	21	5	0.485957	AtTAS1c-AtFT	329	349	-
TCCCGTCCTCTTCTTTGATTT	21	5	0.485957	AtTAS1c-AtFT	301	321	-
CTTCCCGTCCTCTTCTTTGAT	21	5	0.485957	AtTAS1c-AtFT	299	319	-
GAGTAGAGCGTCGTCTATAGT	21	5	0.485957	AtTAS1c-AtFT	200	220	-
CAATGTCCCGGTCCAATTTTC	21	5	0.485957	AtTAS1c-AtFT	254	274	-
ATATTGTTTTGAATGTGTTC	20	5	0.485957	AtTAS1c-AtFT	536	555	-
ATGTGTTCAAGTAAATGAGA	20	5	0.485957	AtTAS1c-AtFT	548	567	-
GAGATTGCGTTTGTCAGAAG	20	5	0.485957	AtTAS1c-AtFT	227	246	-
GTCTAAAGAACAGTTGCTAA	20	5	0.485957	AtTAS1c-AtFT	578	597	-
GTCTAAAGAACAGTTGCTA	19	5	0.485957	AtTAS1c-AtFT	578	596	-
GATTTCGTTGGGTTACGGA	19	5	0.485957	AtTAS1c-AtFT	317	335	-
CGTCTAAAGAACAGTTGCT	19	5	0.485957	AtTAS1c-AtFT	577	595	-
AGGATATGCAGAAAAAAAGATGTT	24	4	0.388765	AtTAS1c-AtFT	651	674	-
AATGAATATTGTTTTGAATGTGTT	24	4	0.388765	AtTAS1c-AtFT	531	554	-
TATGCAGAAAAAAAGATGTTTGTT	24	4	0.388765	AtTAS1c-AtFT	655	678	-
ATTGGTTATAAAGGAAGAGGCCTC	24	4	0.388765	AtTAS1c-AtFT	399	422	-
CGTCTAAAGAACAGTTGCTAATAC	24	4	0.388765	AtTAS1c-AtFT	577	600	-
TGAGTATCGAGTAGAGCGTCGTCT	24	4	0.388765	AtTAS1c-AtFT	192	215	-
TACGATCTGTAAGTCCATCTTAAC	24	4	0.388765	AtTAS1c-AtFT	78	101	-
TAGTTTGAGATTGCGTTTGTCAGA	24	4	0.388765	AtTAS1c-AtFT	221	244	-
ATAGTTAGTTTGAGATTGCGTTTG	24	4	0.388765	AtTAS1c-AtFT	216	239	-
CGTTGGGTTACGGATGTTTTCGAG	24	4	0.388765	AtTAS1c-AtFT	322	345	-
AGTTTGAGATTGCGTTTGTCAGAA	24	4	0.388765	AtTAS1c-AtFT	222	245	-
CGTATTCTAAGTTCAACATATCGA	24	4	0.388765	AtTAS1c-AtFT	459	482	-
GTCGTCTATAGTTAGTTTGAGATT	24	4	0.388765	AtTAS1c-AtFT	209	232	-
TCGTTGGGTTACGGATGTTTTCGA	24	4	0.388765	AtTAS1c-AtFT	321	344	-
AGAAAAACAAGAGCGCCGTCAAGC	24	4	0.388765	AtTAS1c-AtFT	46	69	-
AGTCGTCTAAAGAACAGTTGCTAA	24	4	0.388765	AtTAS1c-AtFT	574	597	-
GGTCCAATTTTCACCAGCCATGTG	24	4	0.388765	AtTAS1c-AtFT	263	286	-
GTATTCTAAGTTCAACATATCGAC	24	4	0.388765	AtTAS1c-AtFT	460	483	-
AGGAAGAGGCCTCGGTGGATCTTA	24	4	0.388765	AtTAS1c-AtFT	410	433	-
AGTTTCTCTCCGAGGTGTAGCGAA	24	4	0.388765	AtTAS1c-AtFT	697	720	-
AATGTACCATGGCCGATATCGGTT	24	4	0.388765	AtTAS1c-AtFT	785	808	-
TTCGAGATGAAACAGCATTGTTTT	24	4	0.388765	AtTAS1c-AtFT	340	363	-
TGATTTCGTTGGGTTACGGATGTT	24	4	0.388765	AtTAS1c-AtFT	316	339	-
TACGGATGTTTTCGAGATGAAACA	24	4	0.388765	AtTAS1c-AtFT	330	353	-
GAGGATATGCAGAAAAAAAGATGT	24	4	0.388765	AtTAS1c-AtFT	650	673	-
TTTTCAAGTCGTCTAAAGAACAG	23	4	0.388765	AtTAS1c-AtFT	568	590	-
TTCTTTGATTTCGTTGGGTTACG	23	4	0.388765	AtTAS1c-AtFT	311	333	-
TAATACAGTTACTTATTTCAATA	23	4	0.388765	AtTAS1c-AtFT	595	617	-
GTCGTCTAAAGAACAGTTGCTAA	23	4	0.388765	AtTAS1c-AtFT	575	597	-
AGGCCTCGGTGGATCTTAGAAAA	23	4	0.388765	AtTAS1c-AtFT	416	438	-
TCGTCTAAAGAACAGTTGCTAAT	23	4	0.388765	AtTAS1c-AtFT	576	598	-
AAGAACAGTTGCTAATACAGTTA	23	4	0.388765	AtTAS1c-AtFT	583	605	-
TAGAAAAGACATTGGACATATTC	23	4	0.388765	AtTAS1c-AtFT	488	510	-
TCAACATATCGACGAACTAGAAA	23	4	0.388765	AtTAS1c-AtFT	471	493	-
TATCGAGTAGAGCGTCGTCTATA	23	4	0.388765	AtTAS1c-AtFT	196	218	-
TACGGATGTTTTCGAGATGAAAC	23	4	0.388765	AtTAS1c-AtFT	330	352	-
ATGGTCTTGTCTCATAGAAAGGT	23	4	0.388765	AtTAS1c-AtFT	151	173	-
AAAAGACATTGGACATATTCCAG	23	4	0.388765	AtTAS1c-AtFT	491	513	-
TTGAGATTGCGTTTGTCAGAAGT	23	4	0.388765	AtTAS1c-AtFT	225	247	-
CCGCCGTTAGATCGAGTCATGGT	23	4	0.388765	AtTAS1c-AtFT	133	155	-
TCCAGGATATGCAAAAGAAAAC	22	4	0.388765	AtTAS1c-AtFT	509	530	-
TCGTCTATAGTTAGTTTGAGAT	22	4	0.388765	AtTAS1c-AtFT	210	231	-
TTTGTCAGAAGTTAGGTTCAAT	22	4	0.388765	AtTAS1c-AtFT	236	257	-
GCCGTTAGATCGAGTCATGGTC	22	4	0.388765	AtTAS1c-AtFT	135	156	-
TCCTCTTCTTTGATTTCGTTGG	22	4	0.388765	AtTAS1c-AtFT	306	327	-
TATCGAGTAGAGCGTCGTCTAT	22	4	0.388765	AtTAS1c-AtFT	196	217	-
CCTCGGTGGATCTTAGAAAATT	22	4	0.388765	AtTAS1c-AtFT	419	440	-
CGAGATGAAACAGCATTGTTTT	22	4	0.388765	AtTAS1c-AtFT	342	363	-
TAGTTTCTCTCCGAGGTGTAGC	22	4	0.388765	AtTAS1c-AtFT	696	717	-
TGAGTATCGAGTAGAGCGTCGT	22	4	0.388765	AtTAS1c-AtFT	192	213	-
AAGTTAGGTTCAATGTCCCGGT	22	4	0.388765	AtTAS1c-AtFT	244	265	-
CCGACGTCAAATACCAAAAAGA	22	4	0.388765	AtTAS1c-AtFT	25	46	-
TGAGTAGTTTCTCTCCGAGGTG	22	4	0.388765	AtTAS1c-AtFT	692	713	-
GAAGAGGCCTCGGTGGATCTTA	22	4	0.388765	AtTAS1c-AtFT	412	433	-
AGTCATGGTCTTGTCTCATAGA	22	4	0.388765	AtTAS1c-AtFT	147	168	-
AAAGACATTGGACATATTCCAG	22	4	0.388765	AtTAS1c-AtFT	492	513	-
TAAATGAGATTTTCAAGTCGTC	22	4	0.388765	AtTAS1c-AtFT	559	580	-
GTCTCATAGAAAGGTACTTTCG	22	4	0.388765	AtTAS1c-AtFT	159	180	-
ACGATCTGTAAGTCCATCTTAA	22	4	0.388765	AtTAS1c-AtFT	79	100	-
TTTGAATGTGTTCAAGTAAATG	22	4	0.388765	AtTAS1c-AtFT	543	564	-
TGTGTCAGTTTCGTTCCTTCCC	22	4	0.388765	AtTAS1c-AtFT	283	304	-
AGTTTGAGATTGCGTTTGTCAG	22	4	0.388765	AtTAS1c-AtFT	222	243	-
TCTTTTGAGTATCGAGTAGAGC	22	4	0.388765	AtTAS1c-AtFT	187	208	-
TCCTTCCCGTCCTCTTCTTTGA	22	4	0.388765	AtTAS1c-AtFT	297	318	-
TGTACCATGGCCGATATCGGTT	22	4	0.388765	AtTAS1c-AtFT	787	808	-
GTTGGGTTACGGATGTTTTCGA	22	4	0.388765	AtTAS1c-AtFT	323	344	-
TCATGTTCCGCCGTTAGATCGA	22	4	0.388765	AtTAS1c-AtFT	126	147	-
AATACGATCTGTAAGTCCATC	21	4	0.388765	AtTAS1c-AtFT	76	96	-
ATGAAACAGCATTGTTTTGTT	21	4	0.388765	AtTAS1c-AtFT	346	366	-
CAGGATATGCAAAAGAAAACA	21	4	0.388765	AtTAS1c-AtFT	511	531	-
AGGATATGCAAAAGAAAACAA	21	4	0.388765	AtTAS1c-AtFT	512	532	-
AAAAGACATTGGACATATTCC	21	4	0.388765	AtTAS1c-AtFT	491	511	-
TAATACAGTTACTTATTTCAA	21	4	0.388765	AtTAS1c-AtFT	595	615	-
CCCGTCCTCTTCTTTGATTTC	21	4	0.388765	AtTAS1c-AtFT	302	322	-
CTTGTCTCATAGAAAGGTACT	21	4	0.388765	AtTAS1c-AtFT	156	176	-
TCTATAGTTAGTTTGAGATTG	21	4	0.388765	AtTAS1c-AtFT	213	233	-
GAGATGAAACAGCATTGTTTT	21	4	0.388765	AtTAS1c-AtFT	343	363	-
TGATTTTTCTCTACAAGCGAA	21	4	0.388765	AtTAS1c-AtFT	368	388	-
CAAAAGTGAGATGGGTTCTTA	21	4	0.388765	AtTAS1c-AtFT	103	123	-
AAGTGAGATGGGTTCTTAGAT	21	4	0.388765	AtTAS1c-AtFT	106	126	-
AAGTTAGGTTCAATGTCCCGG	21	4	0.388765	AtTAS1c-AtFT	244	264	-
TGAGATGGGTTCTTAGATCAT	21	4	0.388765	AtTAS1c-AtFT	109	129	-
TAGGTTCAATGTCCCGGTCCA	21	4	0.388765	AtTAS1c-AtFT	248	268	-
TATTTCAATAAATAATTGGTT	21	4	0.388765	AtTAS1c-AtFT	608	628	-
TATTCGAGGATATGCAGAAAA	21	4	0.388765	AtTAS1c-AtFT	645	665	-
CCGCCGTTAGATCGAGTCATG	21	4	0.388765	AtTAS1c-AtFT	133	153	-
TCAACATATCGACGAACTAGA	21	4	0.388765	AtTAS1c-AtFT	471	491	-
CAGTTGCTAATACAGTTACTT	21	4	0.388765	AtTAS1c-AtFT	588	608	-
CGTCAAGCTCTGCAAATACGA	21	4	0.388765	AtTAS1c-AtFT	62	82	-
GTTGGGTTACGGATGTTTTCG	21	4	0.388765	AtTAS1c-AtFT	323	343	-
AATGTGTTCAAGTAAATGAG	20	4	0.388765	AtTAS1c-AtFT	547	566	-
TATCGACGAACTAGAAAAGA	20	4	0.388765	AtTAS1c-AtFT	477	496	-
GTTAGGTTCAATGTCCCGGT	20	4	0.388765	AtTAS1c-AtFT	246	265	-
GTTCCGCCGTTAGATCGAGT	20	4	0.388765	AtTAS1c-AtFT	130	149	-
ACGATCTGTAAGTCCATCTT	20	4	0.388765	AtTAS1c-AtFT	79	98	-
CAACATAGCGTATTCTAAGT	20	4	0.388765	AtTAS1c-AtFT	451	470	-
AGGCCTCGGTGGATCTTAGA	20	4	0.388765	AtTAS1c-AtFT	416	435	-
ATTCCAGGATATGCAAAAGA	20	4	0.388765	AtTAS1c-AtFT	507	526	-
TATTCTAAGTTCAACATATC	20	4	0.388765	AtTAS1c-AtFT	461	480	-
ACGAACTAGAAAAGACATTG	20	4	0.388765	AtTAS1c-AtFT	482	501	-
GTTTGTCAGAAGTTAGGTTC	20	4	0.388765	AtTAS1c-AtFT	235	254	-
TCTAAAGAACAGTTGCTAAT	20	4	0.388765	AtTAS1c-AtFT	579	598	-
TTCAAGTCGTCTAAAGAACA	20	4	0.388765	AtTAS1c-AtFT	570	589	-
GCTCTGCAAATACGATCTGT	20	4	0.388765	AtTAS1c-AtFT	68	87	-
GGTGGATCTTAGAAAATTA	19	4	0.388765	AtTAS1c-AtFT	423	441	-
ATGTGTTCAAGTAAATGAG	19	4	0.388765	AtTAS1c-AtFT	548	566	-
AGGCCTCGGTGGATCTTAG	19	4	0.388765	AtTAS1c-AtFT	416	434	-
GTCCAACATAGCGTATTCT	19	4	0.388765	AtTAS1c-AtFT	448	466	-
AATACAGTTACTTATTTCAATAAA	24	3	0.291574	AtTAS1c-AtFT	596	619	-
CGAGATGAAACAGCATTGTTTTGT	24	3	0.291574	AtTAS1c-AtFT	342	365	-
TTGAGATTGCGTTTGTCAGAAGTT	24	3	0.291574	AtTAS1c-AtFT	225	248	-
AATATTGTTTTGAATGTGTTCAAG	24	3	0.291574	AtTAS1c-AtFT	535	558	-
TGTTAATGTACCATGGCCGATATC	24	3	0.291574	AtTAS1c-AtFT	781	804	-
ATTCTAAGTTCAACATATCGACGA	24	3	0.291574	AtTAS1c-AtFT	462	485	-
AGAAAATTATTCTAAGTCCAACAT	24	3	0.291574	AtTAS1c-AtFT	433	456	-
AAGTCCAACATAGCGTATTCTAAG	24	3	0.291574	AtTAS1c-AtFT	446	469	-
GCGTATTCTAAGTTCAACATATCG	24	3	0.291574	AtTAS1c-AtFT	458	481	-
CGTCTATAGTTAGTTTGAGATTGC	24	3	0.291574	AtTAS1c-AtFT	211	234	-
TTTGAGATTGCGTTTGTCAGAAGT	24	3	0.291574	AtTAS1c-AtFT	224	247	-
TTCTCTCCGAGGTGTAGCGAAGAA	24	3	0.291574	AtTAS1c-AtFT	700	723	-
AACATAGCGTATTCTAAGTTCAAC	24	3	0.291574	AtTAS1c-AtFT	452	475	-
GTGTCAGTTTCGTTCCTTCCCGTC	24	3	0.291574	AtTAS1c-AtFT	284	307	-
TAGCGTATTCTAAGTTCAACATAT	24	3	0.291574	AtTAS1c-AtFT	456	479	-
GGTTACGGATGTTTTCGAGATGAA	24	3	0.291574	AtTAS1c-AtFT	327	350	-
TCGTCTAAAGAACAGTTGCTAATA	24	3	0.291574	AtTAS1c-AtFT	576	599	-
TGAGTAGTTTCTCTCCGAGGTGTA	24	3	0.291574	AtTAS1c-AtFT	692	715	-
ATGGTCTTGTCTCATAGAAAGGTA	24	3	0.291574	AtTAS1c-AtFT	151	174	-
GCAAATACGATCTGTAAGTCCATC	24	3	0.291574	AtTAS1c-AtFT	73	96	-
ACGGCTAAGCCCGACGTCAAATAC	24	3	0.291574	AtTAS1c-AtFT	15	38	-
ACCTAAACGGCTAAGCCCGACGTC	24	3	0.291574	AtTAS1c-AtFT	9	32	-
TTTCGTTCCTTCCCGTCCTCTTCT	24	3	0.291574	AtTAS1c-AtFT	291	314	-
CATGTGTCAGTTTCGTTCCTTCCC	24	3	0.291574	AtTAS1c-AtFT	281	304	-
TCCCGGTCCAATTTTCACCAGCCA	24	3	0.291574	AtTAS1c-AtFT	259	282	-
TTGTCAGAAGTTAGGTTCAATGTC	24	3	0.291574	AtTAS1c-AtFT	237	260	-
AAGGAAGAGGCCTCGGTGGATCTT	24	3	0.291574	AtTAS1c-AtFT	409	432	-
TTCGAGGATATGCAGAAAAAAAGA	24	3	0.291574	AtTAS1c-AtFT	647	670	-
TGAATGTGTTCAAGTAAATGAGAT	24	3	0.291574	AtTAS1c-AtFT	545	568	-
ACATAGCGTATTCTAAGTTCAACA	24	3	0.291574	AtTAS1c-AtFT	453	476	-
GTCTCATAGAAAGGTACTTTCGTT	24	3	0.291574	AtTAS1c-AtFT	159	182	-
CGTCGTCTATAGTTAGTTTGAGAT	24	3	0.291574	AtTAS1c-AtFT	208	231	-
TAAAGAACAGTTGCTAATACAGT	23	3	0.291574	AtTAS1c-AtFT	581	603	-
TAGAGCGTCGTCTATAGTTAGTT	23	3	0.291574	AtTAS1c-AtFT	203	225	-
TTCTTTTGAGTATCGAGTAGAGC	23	3	0.291574	AtTAS1c-AtFT	186	208	-
ATAGTTAGTTTGAGATTGCGTTT	23	3	0.291574	AtTAS1c-AtFT	216	238	-
ATAAAGGAAGAGGCCTCGGTGGA	23	3	0.291574	AtTAS1c-AtFT	406	428	-
CTCATAGAAAGGTACTTTCGTTT	23	3	0.291574	AtTAS1c-AtFT	161	183	-
TTTGATTTCGTTGGGTTACGGAT	23	3	0.291574	AtTAS1c-AtFT	314	336	-
CGCCGTTAGATCGAGTCATGGTC	23	3	0.291574	AtTAS1c-AtFT	134	156	-
CCAACATAGCGTATTCTAAGTTC	23	3	0.291574	AtTAS1c-AtFT	450	472	-
ATGTGTTCAAGTAAATGAGATTT	23	3	0.291574	AtTAS1c-AtFT	548	570	-
CAAGTCGTCTAAAGAACAGTTGC	23	3	0.291574	AtTAS1c-AtFT	572	594	-
TAGTTAGTTTGAGATTGCGTTTG	23	3	0.291574	AtTAS1c-AtFT	217	239	-
AGTTTGAGATTGCGTTTGTCAGA	23	3	0.291574	AtTAS1c-AtFT	222	244	-
ACGATCTGTAAGTCCATCTTAAC	23	3	0.291574	AtTAS1c-AtFT	79	101	-
AAACGGCTAAGCCCGACGTCAA	22	3	0.291574	AtTAS1c-AtFT	13	34	-
TTTCGTTCCTTCCCGTCCTCTT	22	3	0.291574	AtTAS1c-AtFT	291	312	-
AAATTATTCTAAGTCCAACATA	22	3	0.291574	AtTAS1c-AtFT	436	457	-
TCTCTCCGAGGTGTAGCGAAGA	22	3	0.291574	AtTAS1c-AtFT	701	722	-
TAGAAAGGTACTTTCGTTTACT	22	3	0.291574	AtTAS1c-AtFT	165	186	-
TGAGATTTTCAAGTCGTCTAAA	22	3	0.291574	AtTAS1c-AtFT	563	584	-
CCCGTCCTCTTCTTTGATTTCG	22	3	0.291574	AtTAS1c-AtFT	302	323	-
GGTTCTTAGATCATGTTCCGCC	22	3	0.291574	AtTAS1c-AtFT	116	137	-
ACTTTCGTTTACTTCTTTTGAG	22	3	0.291574	AtTAS1c-AtFT	174	195	-
AAAAACAAGAGCGCCGTCAAGC	22	3	0.291574	AtTAS1c-AtFT	48	69	-
TAACACAAAAGTGAGATGGGTT	22	3	0.291574	AtTAS1c-AtFT	98	119	-
GTTAGTTTGAGATTGCGTTTGT	22	3	0.291574	AtTAS1c-AtFT	219	240	-
GGTTACGGATGTTTTCGAGATG	22	3	0.291574	AtTAS1c-AtFT	327	348	-
TTCAACATATCGACGAACTAGA	22	3	0.291574	AtTAS1c-AtFT	470	491	-
AAGTCGTCTAAAGAACAGTTGC	22	3	0.291574	AtTAS1c-AtFT	573	594	-
TTAACACAAAAGTGAGATGGGT	22	3	0.291574	AtTAS1c-AtFT	97	118	-
TGAATGTGTTCAAGTAAATGAG	22	3	0.291574	AtTAS1c-AtFT	545	566	-
AAGAGGCCTCGGTGGATCTTAG	22	3	0.291574	AtTAS1c-AtFT	413	434	-
ACATAGCGTATTCTAAGTTCAA	22	3	0.291574	AtTAS1c-AtFT	453	474	-
AATGTGTTCAAGTAAATGAGAT	22	3	0.291574	AtTAS1c-AtFT	547	568	-
TCTAAAGAACAGTTGCTAATAC	22	3	0.291574	AtTAS1c-AtFT	579	600	-
GAATGTGTTCAAGTAAATGAGA	22	3	0.291574	AtTAS1c-AtFT	546	567	-
TTATTGGTTATAAAGGAAGAGG	22	3	0.291574	AtTAS1c-AtFT	397	418	-
TTACGGATGTTTTCGAGATGAA	22	3	0.291574	AtTAS1c-AtFT	329	350	-
TTGAGTATCGAGTAGAGCGTCG	22	3	0.291574	AtTAS1c-AtFT	191	212	-
TCTCATAGAAAGGTACTTTCGT	22	3	0.291574	AtTAS1c-AtFT	160	181	-
CGTTTGTCAGAAGTTAGGTTCA	22	3	0.291574	AtTAS1c-AtFT	234	255	-
TTTCTCTCCGAGGTGTAGCGAA	22	3	0.291574	AtTAS1c-AtFT	699	720	-
AGTCCAACATAGCGTATTCTAA	22	3	0.291574	AtTAS1c-AtFT	447	468	-
GCGTATTCTAAGTTCAACATAT	22	3	0.291574	AtTAS1c-AtFT	458	479	-
CTTAGATCATGTTCCGCCGTTA	22	3	0.291574	AtTAS1c-AtFT	120	141	-
AGTTTCGTTCCTTCCCGTCCTC	22	3	0.291574	AtTAS1c-AtFT	289	310	-
ATTCCAGGATATGCAAAAGAAA	22	3	0.291574	AtTAS1c-AtFT	507	528	-
GAGAAAAACAAGAGCGCCGTCA	22	3	0.291574	AtTAS1c-AtFT	45	66	-
TTACTTCTTTTGAGTATCGAGT	22	3	0.291574	AtTAS1c-AtFT	182	203	-
CCTAAACCTAAACGGCTAAGCC	22	3	0.291574	AtTAS1c-AtFT	4	25	-
TCATGGTCTTGTCTCATAGAAA	22	3	0.291574	AtTAS1c-AtFT	149	170	-
CGCCGTTAGATCGAGTCATGGT	22	3	0.291574	AtTAS1c-AtFT	134	155	-
ATTGTTTTGAATGTGTTCAAGT	22	3	0.291574	AtTAS1c-AtFT	538	559	-
GCTAAGCCCGACGTCAAATACC	22	3	0.291574	AtTAS1c-AtFT	18	39	-
TTTGAAAAGCTTGAGTAGTTTC	22	3	0.291574	AtTAS1c-AtFT	681	702	-
GTTTGTCAGAAGTTAGGTTCAA	22	3	0.291574	AtTAS1c-AtFT	235	256	-
TTCGTTGGGTTACGGATGTTT	21	3	0.291574	AtTAS1c-AtFT	320	340	-
ATATGCAGAAAAAAAGATGTT	21	3	0.291574	AtTAS1c-AtFT	654	674	-
ATTTTCACCAGCCATGTGTCA	21	3	0.291574	AtTAS1c-AtFT	269	289	-
GTTTTCGAGATGAAACAGCAT	21	3	0.291574	AtTAS1c-AtFT	337	357	-
AGATCATGTTCCGCCGTTAGA	21	3	0.291574	AtTAS1c-AtFT	123	143	-
AGTAGAGCGTCGTCTATAGTT	21	3	0.291574	AtTAS1c-AtFT	201	221	-
GAGGCCTCGGTGGATCTTAGA	21	3	0.291574	AtTAS1c-AtFT	415	435	-
GGTCCAATTTTCACCAGCCAT	21	3	0.291574	AtTAS1c-AtFT	263	283	-
AAAACAAGAGCGCCGTCAAGC	21	3	0.291574	AtTAS1c-AtFT	49	69	-
TTGAATGTGTTCAAGTAAATG	21	3	0.291574	AtTAS1c-AtFT	544	564	-
ACGGCTAAGCCCGACGTCAAA	21	3	0.291574	AtTAS1c-AtFT	15	35	-
GTGATTTTTCTCTACAAGCGA	21	3	0.291574	AtTAS1c-AtFT	367	387	-
CGGATGTTTTCGAGATGAAAC	21	3	0.291574	AtTAS1c-AtFT	332	352	-
TGAAAAGCTTGAGTAGTTTCT	21	3	0.291574	AtTAS1c-AtFT	683	703	-
GTGTTCAAGTAAATGAGATTT	21	3	0.291574	AtTAS1c-AtFT	550	570	-
AAAAGAGAAAAACAAGAGCGC	21	3	0.291574	AtTAS1c-AtFT	41	61	-
GTATTCTAAGTTCAACATATC	21	3	0.291574	AtTAS1c-AtFT	460	480	-
AGTTTCTCTCCGAGGTGTAGC	21	3	0.291574	AtTAS1c-AtFT	697	717	-
CCTCTTCTTTGATTTCGTTGG	21	3	0.291574	AtTAS1c-AtFT	307	327	-
TATGCAAAAGAAAACAATGAA	21	3	0.291574	AtTAS1c-AtFT	516	536	-
GGTTCTTAGATCATGTTCCGC	21	3	0.291574	AtTAS1c-AtFT	116	136	-
AACGGCTAAGCCCGACGTCAA	21	3	0.291574	AtTAS1c-AtFT	14	34	-
GTTGCTAATACAGTTACTTAT	21	3	0.291574	AtTAS1c-AtFT	590	610	-
AAGAGGCCTCGGTGGATCTTA	21	3	0.291574	AtTAS1c-AtFT	413	433	-
TCAATGTCCCGGTCCAATTTT	21	3	0.291574	AtTAS1c-AtFT	253	273	-
TTCAAGTAAATGAGATTTTCA	21	3	0.291574	AtTAS1c-AtFT	553	573	-
GTTAGATCGAGTCATGGTCTT	21	3	0.291574	AtTAS1c-AtFT	138	158	-
CAAGCTCTGCAAATACGATCT	21	3	0.291574	AtTAS1c-AtFT	65	85	-
TGAGATTTTCAAGTCGTCTAA	21	3	0.291574	AtTAS1c-AtFT	563	583	-
TCATGGTCTTGTCTCATAGAA	21	3	0.291574	AtTAS1c-AtFT	149	169	-
TAATGTACCATGGCCGATATC	21	3	0.291574	AtTAS1c-AtFT	784	804	-
TCGTTTACTTCTTTTGAGTAT	21	3	0.291574	AtTAS1c-AtFT	178	198	-
ATTTCGTTGGGTTACGGATGT	21	3	0.291574	AtTAS1c-AtFT	318	338	-
TGAATGTGTTCAAGTAAATG	20	3	0.291574	AtTAS1c-AtFT	545	564	-
TATCGAGTAGAGCGTCGTCT	20	3	0.291574	AtTAS1c-AtFT	196	215	-
GTTTGAGATTGCGTTTGTCA	20	3	0.291574	AtTAS1c-AtFT	223	242	-
TTTGTCAGAAGTTAGGTTCA	20	3	0.291574	AtTAS1c-AtFT	236	255	-
ATCGAGTAGAGCGTCGTCTA	20	3	0.291574	AtTAS1c-AtFT	197	216	-
TTGAGATTGCGTTTGTCAGA	20	3	0.291574	AtTAS1c-AtFT	225	244	-
TCGTCTATAGTTAGTTTGAG	20	3	0.291574	AtTAS1c-AtFT	210	229	-
CGTTAGATCGAGTCATGGTC	20	3	0.291574	AtTAS1c-AtFT	137	156	-
GTTAGTTTGAGATTGCGTTT	20	3	0.291574	AtTAS1c-AtFT	219	238	-
GAGTATCGAGTAGAGCGTCG	20	3	0.291574	AtTAS1c-AtFT	193	212	-
TCCTCTTCTTTGATTTCGTT	20	3	0.291574	AtTAS1c-AtFT	306	325	-
GTTCCTTCCCGTCCTCTTCT	20	3	0.291574	AtTAS1c-AtFT	295	314	-
TCGACGAACTAGAAAAGACA	20	3	0.291574	AtTAS1c-AtFT	479	498	-
CGAACTAGAAAAGACATTGG	20	3	0.291574	AtTAS1c-AtFT	483	502	-
CCATGTGTCAGTTTCGTTCC	20	3	0.291574	AtTAS1c-AtFT	280	299	-
CGGTCCAATTTTCACCAGCC	20	3	0.291574	AtTAS1c-AtFT	262	281	-
TTCAAGTCGTCTAAAGAAC	19	3	0.291574	AtTAS1c-AtFT	570	588	-
ACATATCGACGAACTAGAA	19	3	0.291574	AtTAS1c-AtFT	474	492	-
TCCAACATAGCGTATTCTA	19	3	0.291574	AtTAS1c-AtFT	449	467	-
GAGTAGAGCGTCGTCTATA	19	3	0.291574	AtTAS1c-AtFT	200	218	-
GGCCTCGGTGGATCTTAGA	19	3	0.291574	AtTAS1c-AtFT	417	435	-
TGGGTTACGGATGTTTTCG	19	3	0.291574	AtTAS1c-AtFT	325	343	-
ATCGACGAACTAGAAAAGA	19	3	0.291574	AtTAS1c-AtFT	478	496	-
ACTTTCGTTTACTTCTTTTGAGTA	24	2	0.194383	AtTAS1c-AtFT	174	197	-
ATAATACAAAACATATTCGAGGAT	24	2	0.194383	AtTAS1c-AtFT	632	655	-
GTTATTTTGAAAAGCTTGAGTAGT	24	2	0.194383	AtTAS1c-AtFT	676	699	-
CGTTTGTCAGAAGTTAGGTTCAAT	24	2	0.194383	AtTAS1c-AtFT	234	257	-
TCAACATATCGACGAACTAGAAAA	24	2	0.194383	AtTAS1c-AtFT	471	494	-
AGTAAATGAGATTTTCAAGTCGTC	24	2	0.194383	AtTAS1c-AtFT	557	580	-
GAGAAAAACAAGAGCGCCGTCAAG	24	2	0.194383	AtTAS1c-AtFT	45	68	-
CCGGTCCAATTTTCACCAGCCATG	24	2	0.194383	AtTAS1c-AtFT	261	284	-
CAGAAGTTAGGTTCAATGTCCCGG	24	2	0.194383	AtTAS1c-AtFT	241	264	-
CAGTTGCTAATACAGTTACTTATT	24	2	0.194383	AtTAS1c-AtFT	588	611	-
GCTCTGCAAATACGATCTGTAAGT	24	2	0.194383	AtTAS1c-AtFT	68	91	-
GTCTATAGTTAGTTTGAGATTGCG	24	2	0.194383	AtTAS1c-AtFT	212	235	-
TATAGTTAGTTTGAGATTGCGTTT	24	2	0.194383	AtTAS1c-AtFT	215	238	-
AGGATATGCAAAAGAAAACAATGA	24	2	0.194383	AtTAS1c-AtFT	512	535	-
GTGTTCAAGTAAATGAGATTTTCA	24	2	0.194383	AtTAS1c-AtFT	550	573	-
CAATGTCCCGGTCCAATTTTCACC	24	2	0.194383	AtTAS1c-AtFT	254	277	-
AGATGGGTTCTTAGATCATGTTCC	24	2	0.194383	AtTAS1c-AtFT	111	134	-
TTGTGTTAATGTACCATGGCCGAT	24	2	0.194383	AtTAS1c-AtFT	778	801	-
AGTTTCGTTCCTTCCCGTCCTCTT	24	2	0.194383	AtTAS1c-AtFT	289	312	-
GTTTGTCAGAAGTTAGGTTCAATG	24	2	0.194383	AtTAS1c-AtFT	235	258	-
AAAGAACAGTTGCTAATACAGTTA	24	2	0.194383	AtTAS1c-AtFT	582	605	-
TTTGTCAGAAGTTAGGTTCAATGT	24	2	0.194383	AtTAS1c-AtFT	236	259	-
TCTTTTGAGTATCGAGTAGAGCGT	24	2	0.194383	AtTAS1c-AtFT	187	210	-
CTTAACACAAAAGTGAGATGGGTT	24	2	0.194383	AtTAS1c-AtFT	96	119	-
ATTGGACATATTCCAGGATATGCA	24	2	0.194383	AtTAS1c-AtFT	498	521	-
ATGGGTTCTTAGATCATGTTCCGC	24	2	0.194383	AtTAS1c-AtFT	113	136	-
AAAGAGAAAAACAAGAGCGCCGTC	24	2	0.194383	AtTAS1c-AtFT	42	65	-
AGTAGAGCGTCGTCTATAGTTAGT	24	2	0.194383	AtTAS1c-AtFT	201	224	-
TAGAAAATTATTCTAAGTCCAACA	24	2	0.194383	AtTAS1c-AtFT	432	455	-
TTTATTGGTTATAAAGGAAGAGGC	24	2	0.194383	AtTAS1c-AtFT	396	419	-
TCTTAGATCATGTTCCGCCGTTAG	24	2	0.194383	AtTAS1c-AtFT	119	142	-
TACTTTCGTTTACTTCTTTTGAGT	24	2	0.194383	AtTAS1c-AtFT	173	196	-
CTATAGTTAGTTTGAGATTGCGTT	24	2	0.194383	AtTAS1c-AtFT	214	237	-
TGTTTTGAATGTGTTCAAGTAAAT	24	2	0.194383	AtTAS1c-AtFT	540	563	-
TCCTTCCCGTCCTCTTCTTTGATT	24	2	0.194383	AtTAS1c-AtFT	297	320	-
AAGAGAAAAACAAGAGCGCCGTCA	24	2	0.194383	AtTAS1c-AtFT	43	66	-
TCGAGATGAAACAGCATTGTTTTG	24	2	0.194383	AtTAS1c-AtFT	341	364	-
TCCAATTTTCACCAGCCATGTGTC	24	2	0.194383	AtTAS1c-AtFT	265	288	-
TCCTCTTCTTTGATTTCGTTGGGT	24	2	0.194383	AtTAS1c-AtFT	306	329	-
TTTGAATGTGTTCAAGTAAATGAG	24	2	0.194383	AtTAS1c-AtFT	543	566	-
AAAATTATTCTAAGTCCAACATAG	24	2	0.194383	AtTAS1c-AtFT	435	458	-
CCTCTTCTTTGATTTCGTTGGGTT	24	2	0.194383	AtTAS1c-AtFT	307	330	-
ATTGCGTTTGTCAGAAGTTAGGT	23	2	0.194383	AtTAS1c-AtFT	230	252	-
TCTAAGTTCAACATATCGACGAA	23	2	0.194383	AtTAS1c-AtFT	464	486	-
AATACAAAACATATTCGAGGATA	23	2	0.194383	AtTAS1c-AtFT	634	656	-
CCTCGGTGGATCTTAGAAAATTA	23	2	0.194383	AtTAS1c-AtFT	419	441	-
GCCGTTAGATCGAGTCATGGTCT	23	2	0.194383	AtTAS1c-AtFT	135	157	-
TGTCAGAAGTTAGGTTCAATGTC	23	2	0.194383	AtTAS1c-AtFT	238	260	-
GAGCGTCGTCTATAGTTAGTTTG	23	2	0.194383	AtTAS1c-AtFT	205	227	-
AGGAAGAGGCCTCGGTGGATCTT	23	2	0.194383	AtTAS1c-AtFT	410	432	-
TGTGTCAGTTTCGTTCCTTCCCG	23	2	0.194383	AtTAS1c-AtFT	283	305	-
CTTAGATCATGTTCCGCCGTTAG	23	2	0.194383	AtTAS1c-AtFT	120	142	-
GTCTAAAGAACAGTTGCTAATAC	23	2	0.194383	AtTAS1c-AtFT	578	600	-
GTTAGTTTGAGATTGCGTTTGTC	23	2	0.194383	AtTAS1c-AtFT	219	241	-
GTTTCTCTCCGAGGTGTAGCGAA	23	2	0.194383	AtTAS1c-AtFT	698	720	-
TCGAGATGAAACAGCATTGTTTT	23	2	0.194383	AtTAS1c-AtFT	341	363	-
GAACAGTTGCTAATACAGTTACT	23	2	0.194383	AtTAS1c-AtFT	585	607	-
CTTTGATTTCGTTGGGTTACGGA	23	2	0.194383	AtTAS1c-AtFT	313	335	-
AGAACAGTTGCTAATACAGTTAC	23	2	0.194383	AtTAS1c-AtFT	584	606	-
TATTCCAGGATATGCAAAAGAAA	23	2	0.194383	AtTAS1c-AtFT	506	528	-
TTTGAAAAGCTTGAGTAGTTTCT	23	2	0.194383	AtTAS1c-AtFT	681	703	-
TCCCGGTCCAATTTTCACCAGCC	23	2	0.194383	AtTAS1c-AtFT	259	281	-
GTGTTCAAGTAAATGAGATTTTC	23	2	0.194383	AtTAS1c-AtFT	550	572	-
ATTTTCAAGTCGTCTAAAGAACA	23	2	0.194383	AtTAS1c-AtFT	567	589	-
ATGAATATTGTTTTGAATGTGTT	23	2	0.194383	AtTAS1c-AtFT	532	554	-
CGACGTCAAATACCAAAAAGAGA	23	2	0.194383	AtTAS1c-AtFT	26	48	-
ATTGTTTTGTTGTGATTTTTCTC	23	2	0.194383	AtTAS1c-AtFT	356	378	-
TTCCGCCGTTAGATCGAGTCATG	23	2	0.194383	AtTAS1c-AtFT	131	153	-
CAACATATCGACGAACTAGAAAA	23	2	0.194383	AtTAS1c-AtFT	472	494	-
CAGGATATGCAAAAGAAAACAAT	23	2	0.194383	AtTAS1c-AtFT	511	533	-
CTCTCCGAGGTGTAGCGAAGAAG	23	2	0.194383	AtTAS1c-AtFT	702	724	-
ATTCTAAGTCCAACATAGCGTAT	23	2	0.194383	AtTAS1c-AtFT	441	463	-
ATAGCGTATTCTAAGTTCAACAT	23	2	0.194383	AtTAS1c-AtFT	455	477	-
TTTTCACCAGCCATGTGTCAGTT	23	2	0.194383	AtTAS1c-AtFT	270	292	-
TTATAAAGGAAGAGGCCTCGGTG	23	2	0.194383	AtTAS1c-AtFT	404	426	-
CGGTCCAATTTTCACCAGCCAT	22	2	0.194383	AtTAS1c-AtFT	262	283	-
TTGGTTCTAATAATACAAAACA	22	2	0.194383	AtTAS1c-AtFT	623	644	-
GGTCTTGTCTCATAGAAAGGTA	22	2	0.194383	AtTAS1c-AtFT	153	174	-
TCGTTCCTTCCCGTCCTCTTCT	22	2	0.194383	AtTAS1c-AtFT	293	314	-
GAAGTTAGGTTCAATGTCCCGG	22	2	0.194383	AtTAS1c-AtFT	243	264	-
AGATGGGTTCTTAGATCATGTT	22	2	0.194383	AtTAS1c-AtFT	111	132	-
TGTGATTTTTCTCTACAAGCGA	22	2	0.194383	AtTAS1c-AtFT	366	387	-
ATGGGTTCTTAGATCATGTTCC	22	2	0.194383	AtTAS1c-AtFT	113	134	-
ACAAAAGTGAGATGGGTTCTTA	22	2	0.194383	AtTAS1c-AtFT	102	123	-
ATTTCGTTGGGTTACGGATGTT	22	2	0.194383	AtTAS1c-AtFT	318	339	-
TTCTTTTGAGTATCGAGTAGAG	22	2	0.194383	AtTAS1c-AtFT	186	207	-
TCGAGATGAAACAGCATTGTTT	22	2	0.194383	AtTAS1c-AtFT	341	362	-
CACAAAAGTGAGATGGGTTCTT	22	2	0.194383	AtTAS1c-AtFT	101	122	-
GATCTTAGAAAATTATTCTAAG	22	2	0.194383	AtTAS1c-AtFT	427	448	-
TGTCCCGGTCCAATTTTCACCA	22	2	0.194383	AtTAS1c-AtFT	257	278	-
TTTGAGATTGCGTTTGTCAGAA	22	2	0.194383	AtTAS1c-AtFT	224	245	-
AATTATTCTAAGTCCAACATAG	22	2	0.194383	AtTAS1c-AtFT	437	458	-
CGTCGTCTATAGTTAGTTTGAG	22	2	0.194383	AtTAS1c-AtFT	208	229	-
TGGACATATTCCAGGATATGCA	22	2	0.194383	AtTAS1c-AtFT	500	521	-
GTCCTCTTCTTTGATTTCGTTG	22	2	0.194383	AtTAS1c-AtFT	305	326	-
TCGTCTAAAGAACAGTTGCTAA	22	2	0.194383	AtTAS1c-AtFT	576	597	-
TAGCGTATTCTAAGTTCAACAT	22	2	0.194383	AtTAS1c-AtFT	456	477	-
CTCTCCGAGGTGTAGCGAAGAA	22	2	0.194383	AtTAS1c-AtFT	702	723	-
GAGGCCTCGGTGGATCTTAGAA	22	2	0.194383	AtTAS1c-AtFT	415	436	-
CAGTTTCGTTCCTTCCCGTCCT	22	2	0.194383	AtTAS1c-AtFT	288	309	-
CGTTCCTTCCCGTCCTCTTCTT	22	2	0.194383	AtTAS1c-AtFT	294	315	-
CATTGGACATATTCCAGGATAT	22	2	0.194383	AtTAS1c-AtFT	497	518	-
CCAGCCATGTGTCAGTTTCGTT	22	2	0.194383	AtTAS1c-AtFT	276	297	-
AAAGAGAAAAACAAGAGCGCCG	22	2	0.194383	AtTAS1c-AtFT	42	63	-
CTAAACGGCTAAGCCCGACGTC	22	2	0.194383	AtTAS1c-AtFT	11	32	-
AACAGTTGCTAATACAGTTACT	22	2	0.194383	AtTAS1c-AtFT	586	607	-
GCGAATAGACCATTTATTGGTT	22	2	0.194383	AtTAS1c-AtFT	384	405	-
ACATATCGACGAACTAGAAAAG	22	2	0.194383	AtTAS1c-AtFT	474	495	-
TTAGATCGAGTCATGGTCTTGT	22	2	0.194383	AtTAS1c-AtFT	139	160	-
AGAACAGTTGCTAATACAGTTA	22	2	0.194383	AtTAS1c-AtFT	584	605	-
AAAAGAGAAAAACAAGAGCGCC	22	2	0.194383	AtTAS1c-AtFT	41	62	-
GGGTTCTTAGATCATGTTCCGC	22	2	0.194383	AtTAS1c-AtFT	115	136	-
TGTCAGTTTCGTTCCTTCCCGT	22	2	0.194383	AtTAS1c-AtFT	285	306	-
TTGGACATATTCCAGGATATGC	22	2	0.194383	AtTAS1c-AtFT	499	520	-
CGTATTCTAAGTTCAACATATC	22	2	0.194383	AtTAS1c-AtFT	459	480	-
TCGAGTAGAGCGTCGTCTATAG	22	2	0.194383	AtTAS1c-AtFT	198	219	-
GTCAGAAGTTAGGTTCAATGTC	22	2	0.194383	AtTAS1c-AtFT	239	260	-
CTGCAAATACGATCTGTAAGTC	22	2	0.194383	AtTAS1c-AtFT	71	92	-
GCTTGAGTAGTTTCTCTCCGA	21	2	0.194383	AtTAS1c-AtFT	689	709	-
CTGTAAGTCCATCTTAACACA	21	2	0.194383	AtTAS1c-AtFT	84	104	-
TCCCGGTCCAATTTTCACCAG	21	2	0.194383	AtTAS1c-AtFT	259	279	-
AATACAGTTACTTATTTCAAT	21	2	0.194383	AtTAS1c-AtFT	596	616	-
AGAGGCCTCGGTGGATCTTAG	21	2	0.194383	AtTAS1c-AtFT	414	434	-
CGTATTCTAAGTTCAACATAT	21	2	0.194383	AtTAS1c-AtFT	459	479	-
TAGAAAATTATTCTAAGTCCA	21	2	0.194383	AtTAS1c-AtFT	432	452	-
GTCAGAAGTTAGGTTCAATGT	21	2	0.194383	AtTAS1c-AtFT	239	259	-
CCGAGGTGTAGCGAAGAAGCA	21	2	0.194383	AtTAS1c-AtFT	706	726	-
CGAGGTGTAGCGAAGAAGCAT	21	2	0.194383	AtTAS1c-AtFT	707	727	-
ATTGGACATATTCCAGGATAT	21	2	0.194383	AtTAS1c-AtFT	498	518	-
AAATGAGATTTTCAAGTCGTC	21	2	0.194383	AtTAS1c-AtFT	560	580	-
AAGCTTGAGTAGTTTCTCTCC	21	2	0.194383	AtTAS1c-AtFT	687	707	-
TTTGAATGTGTTCAAGTAAAT	21	2	0.194383	AtTAS1c-AtFT	543	563	-
TTCAATGTCCCGGTCCAATTT	21	2	0.194383	AtTAS1c-AtFT	252	272	-
GTCTCATAGAAAGGTACTTTC	21	2	0.194383	AtTAS1c-AtFT	159	179	-
TAAACGGCTAAGCCCGACGTC	21	2	0.194383	AtTAS1c-AtFT	12	32	-
TACTTCTTTTGAGTATCGAGT	21	2	0.194383	AtTAS1c-AtFT	183	203	-
GAAAATTATTCTAAGTCCAAC	21	2	0.194383	AtTAS1c-AtFT	434	454	-
ATATTCGAGGATATGCAGAAA	21	2	0.194383	AtTAS1c-AtFT	644	664	-
CGAGTAGAGCGTCGTCTATAG	21	2	0.194383	AtTAS1c-AtFT	199	219	-
ATGAGATTTTCAAGTCGTCTA	21	2	0.194383	AtTAS1c-AtFT	562	582	-
ATAATTGGTTCTAATAATACA	21	2	0.194383	AtTAS1c-AtFT	619	639	-
TGTTCAAGTAAATGAGATTTT	21	2	0.194383	AtTAS1c-AtFT	551	571	-
CAAATACGATCTGTAAGTCCA	21	2	0.194383	AtTAS1c-AtFT	74	94	-
TTGTGATTTTTCTCTACAAGC	21	2	0.194383	AtTAS1c-AtFT	365	385	-
ATTGGTTCTAATAATACAAAA	21	2	0.194383	AtTAS1c-AtFT	622	642	-
ATACGATCTGTAAGTCCATCT	21	2	0.194383	AtTAS1c-AtFT	77	97	-
CTACAAGCGAATAGACCATTT	21	2	0.194383	AtTAS1c-AtFT	378	398	-
AATATTGTTTTGAATGTGTTC	21	2	0.194383	AtTAS1c-AtFT	535	555	-
GTCTATAGTTAGTTTGAGATT	21	2	0.194383	AtTAS1c-AtFT	212	232	-
TTGAGTAGTTTCTCTCCGAGG	21	2	0.194383	AtTAS1c-AtFT	691	711	-
CATGGTCTTGTCTCATAGAAA	21	2	0.194383	AtTAS1c-AtFT	150	170	-
CGAGATGAAACAGCATTGTTT	21	2	0.194383	AtTAS1c-AtFT	342	362	-
TTCTCTCCGAGGTGTAGCGAA	21	2	0.194383	AtTAS1c-AtFT	700	720	-
AGAAAACAATGAATATTGTTT	21	2	0.194383	AtTAS1c-AtFT	524	544	-
ATATGCAAAAGAAAACAATGA	21	2	0.194383	AtTAS1c-AtFT	515	535	-
TTAGAAAATTATTCTAAGTCC	21	2	0.194383	AtTAS1c-AtFT	431	451	-
AAAATTATTCTAAGTCCAACA	21	2	0.194383	AtTAS1c-AtFT	435	455	-
GTCAAGCTCTGCAAATACGAT	21	2	0.194383	AtTAS1c-AtFT	63	83	-
TCAATAAATAATTGGTTCTAA	21	2	0.194383	AtTAS1c-AtFT	612	632	-
TTCTCTACAAGCGAATAGACC	21	2	0.194383	AtTAS1c-AtFT	374	394	-
TAAATGAGATTTTCAAGTCGT	21	2	0.194383	AtTAS1c-AtFT	559	579	-
GTGTTAATGTACCATGGCCGA	21	2	0.194383	AtTAS1c-AtFT	780	800	-
AAAGAACAGTTGCTAATACAG	21	2	0.194383	AtTAS1c-AtFT	582	602	-
TGCTAATACAGTTACTTATTT	21	2	0.194383	AtTAS1c-AtFT	592	612	-
CTCGGTGGATCTTAGAAAATT	21	2	0.194383	AtTAS1c-AtFT	420	440	-
ATTTCAATAAATAATTGGTTC	21	2	0.194383	AtTAS1c-AtFT	609	629	-
TTGTCTCATAGAAAGGTACTT	21	2	0.194383	AtTAS1c-AtFT	157	177	-
TACGATCTGTAAGTCCATCTT	21	2	0.194383	AtTAS1c-AtFT	78	98	-
TTAATGTACCATGGCCGATAT	21	2	0.194383	AtTAS1c-AtFT	783	803	-
CCGTCAAGCTCTGCAAATACG	21	2	0.194383	AtTAS1c-AtFT	61	81	-
CTTTTGAGTATCGAGTAGAGC	21	2	0.194383	AtTAS1c-AtFT	188	208	-
CGTTGGGTTACGGATGTTTTC	21	2	0.194383	AtTAS1c-AtFT	322	342	-
AGCGTCGTCTATAGTTAGTT	20	2	0.194383	AtTAS1c-AtFT	206	225	-
GTCCTCTTCTTTGATTTCGT	20	2	0.194383	AtTAS1c-AtFT	305	324	-
GCGTATTCTAAGTTCAACAT	20	2	0.194383	AtTAS1c-AtFT	458	477	-
CTTTCGTTTACTTCTTTTGA	20	2	0.194383	AtTAS1c-AtFT	175	194	-
AAAGGAAGAGGCCTCGGTGG	20	2	0.194383	AtTAS1c-AtFT	408	427	-
AACATAGCGTATTCTAAGTT	20	2	0.194383	AtTAS1c-AtFT	452	471	-
AGGAAGAGGCCTCGGTGGAT	20	2	0.194383	AtTAS1c-AtFT	410	429	-
GAAAAGACATTGGACATATT	20	2	0.194383	AtTAS1c-AtFT	490	509	-
CGAGATGAAACAGCATTGTT	20	2	0.194383	AtTAS1c-AtFT	342	361	-
TCTTAGATCATGTTCCGCCG	20	2	0.194383	AtTAS1c-AtFT	119	138	-
ATGGTCTTGTCTCATAGAAA	20	2	0.194383	AtTAS1c-AtFT	151	170	-
CCCGTCCTCTTCTTTGATTT	20	2	0.194383	AtTAS1c-AtFT	302	321	-
ACTTTCGTTTACTTCTTTTG	20	2	0.194383	AtTAS1c-AtFT	174	193	-
GTGTTCAAGTAAATGAGATT	20	2	0.194383	AtTAS1c-AtFT	550	569	-
GAATGTGTTCAAGTAAATGA	20	2	0.194383	AtTAS1c-AtFT	546	565	-
GATCTTAGAAAATTATTCTA	20	2	0.194383	AtTAS1c-AtFT	427	446	-
AAAGACATTGGACATATTCC	20	2	0.194383	AtTAS1c-AtFT	492	511	-
GACATTGGACATATTCCAGG	20	2	0.194383	AtTAS1c-AtFT	495	514	-
ATCGACGAACTAGAAAAGAC	20	2	0.194383	AtTAS1c-AtFT	478	497	-
AGAAAAACAAGAGCGCCGTC	20	2	0.194383	AtTAS1c-AtFT	46	65	-
TGTTTTGTTGTGATTTTTCT	20	2	0.194383	AtTAS1c-AtFT	358	377	-
TTGGACATATTCCAGGATAT	20	2	0.194383	AtTAS1c-AtFT	499	518	-
TGTCAGAAGTTAGGTTCAAT	20	2	0.194383	AtTAS1c-AtFT	238	257	-
CGTTTGTCAGAAGTTAGGTT	20	2	0.194383	AtTAS1c-AtFT	234	253	-
TGAGATTTTCAAGTCGTCTA	20	2	0.194383	AtTAS1c-AtFT	563	582	-
GAAGTTAGGTTCAATGTCCC	20	2	0.194383	AtTAS1c-AtFT	243	262	-
TTCCGCCGTTAGATCGAGTC	20	2	0.194383	AtTAS1c-AtFT	131	150	-
TCATGTTCCGCCGTTAGATC	20	2	0.194383	AtTAS1c-AtFT	126	145	-
GTTAATGTACCATGGCCGAT	20	2	0.194383	AtTAS1c-AtFT	782	801	-
TTCAAGTAAATGAGATTTTC	20	2	0.194383	AtTAS1c-AtFT	553	572	-
CCGGTCCAATTTTCACCAGC	20	2	0.194383	AtTAS1c-AtFT	261	280	-
TGTTTTGAATGTGTTCAAGT	20	2	0.194383	AtTAS1c-AtFT	540	559	-
GGGTTCTTAGATCATGTTCC	20	2	0.194383	AtTAS1c-AtFT	115	134	-
TGTACCATGGCCGATATCGG	20	2	0.194383	AtTAS1c-AtFT	787	806	-
TATAAAGGAAGAGGCCTCG	19	2	0.194383	AtTAS1c-AtFT	405	423	-
TATCGACGAACTAGAAAAG	19	2	0.194383	AtTAS1c-AtFT	477	495	-
TCGACGAACTAGAAAAGAC	19	2	0.194383	AtTAS1c-AtFT	479	497	-
TGGTTATAAAGGAAGAGGC	19	2	0.194383	AtTAS1c-AtFT	401	419	-
TAGAAAATTATTCTAAGTC	19	2	0.194383	AtTAS1c-AtFT	432	450	-
ATCGAGTAGAGCGTCGTCT	19	2	0.194383	AtTAS1c-AtFT	197	215	-
TCTAAGTCCAACATAGCGT	19	2	0.194383	AtTAS1c-AtFT	443	461	-
GGTTCTTAGATCATGTTCC	19	2	0.194383	AtTAS1c-AtFT	116	134	-
CATGTTCCGCCGTTAGATC	19	2	0.194383	AtTAS1c-AtFT	127	145	-
TCAAGTCGTCTAAAGAACA	19	2	0.194383	AtTAS1c-AtFT	571	589	-
CTAAGCCCGACGTCAAATACCAAA	24	1	0.0971913	AtTAS1c-AtFT	19	42	-
TTTGAAAAGCTTGAGTAGTTTCTC	24	1	0.0971913	AtTAS1c-AtFT	681	704	-
TGGGTTCTTAGATCATGTTCCGCC	24	1	0.0971913	AtTAS1c-AtFT	114	137	-
GATTGCGTTTGTCAGAAGTTAGGT	24	1	0.0971913	AtTAS1c-AtFT	229	252	-
ATTGGTTCTAATAATACAAAACAT	24	1	0.0971913	AtTAS1c-AtFT	622	645	-
TGAATATTGTTTTGAATGTGTTCA	24	1	0.0971913	AtTAS1c-AtFT	533	556	-
GAACAGTTGCTAATACAGTTACTT	24	1	0.0971913	AtTAS1c-AtFT	585	608	-
TTGCGTTTGTCAGAAGTTAGGTTC	24	1	0.0971913	AtTAS1c-AtFT	231	254	-
CTTAGATCATGTTCCGCCGTTAGA	24	1	0.0971913	AtTAS1c-AtFT	120	143	-
TTGAGTATCGAGTAGAGCGTCGTC	24	1	0.0971913	AtTAS1c-AtFT	191	214	-
CCGACGTCAAATACCAAAAAGAGA	24	1	0.0971913	AtTAS1c-AtFT	25	48	-
GTTCCGCCGTTAGATCGAGTCATG	24	1	0.0971913	AtTAS1c-AtFT	130	153	-
TTTTGAGTATCGAGTAGAGCGTCG	24	1	0.0971913	AtTAS1c-AtFT	189	212	-
ATGTCCCGGTCCAATTTTCACCAG	24	1	0.0971913	AtTAS1c-AtFT	256	279	-
TCGAGTCATGGTCTTGTCTCATAG	24	1	0.0971913	AtTAS1c-AtFT	144	167	-
TTCAACATATCGACGAACTAGAAA	24	1	0.0971913	AtTAS1c-AtFT	470	493	-
TAAACGGCTAAGCCCGACGTCAAA	24	1	0.0971913	AtTAS1c-AtFT	12	35	-
CTCTCCGAGGTGTAGCGAAGAAGC	24	1	0.0971913	AtTAS1c-AtFT	702	725	-
AAACGGCTAAGCCCGACGTCAAAT	24	1	0.0971913	AtTAS1c-AtFT	13	36	-
GTCCAATTTTCACCAGCCATGTGT	24	1	0.0971913	AtTAS1c-AtFT	264	287	-
TAATAATACAAAACATATTCGAGG	24	1	0.0971913	AtTAS1c-AtFT	630	653	-
TTGAGTAGTTTCTCTCCGAGGTGT	24	1	0.0971913	AtTAS1c-AtFT	691	714	-
CTGCAAATACGATCTGTAAGTCCA	24	1	0.0971913	AtTAS1c-AtFT	71	94	-
TTCGTTCCTTCCCGTCCTCTTCTT	24	1	0.0971913	AtTAS1c-AtFT	292	315	-
ATACGATCTGTAAGTCCATCTTAA	24	1	0.0971913	AtTAS1c-AtFT	77	100	-
TATTGGTTATAAAGGAAGAGGCCT	24	1	0.0971913	AtTAS1c-AtFT	398	421	-
ATGAAACAGCATTGTTTTGTTGTG	24	1	0.0971913	AtTAS1c-AtFT	346	369	-
TAGGTTCAATGTCCCGGTCCAATT	24	1	0.0971913	AtTAS1c-AtFT	248	271	-
TCGAGTAGAGCGTCGTCTATAGTT	24	1	0.0971913	AtTAS1c-AtFT	198	221	-
GTTCCTTCCCGTCCTCTTCTTTGA	24	1	0.0971913	AtTAS1c-AtFT	295	318	-
AAAAGTGAGATGGGTTCTTAGATC	24	1	0.0971913	AtTAS1c-AtFT	104	127	-
AGAGCGTCGTCTATAGTTAGTTTG	24	1	0.0971913	AtTAS1c-AtFT	204	227	-
TCTTAACACAAAAGTGAGATGGGT	24	1	0.0971913	AtTAS1c-AtFT	95	118	-
AATTATTCTAAGTCCAACATAGCG	24	1	0.0971913	AtTAS1c-AtFT	437	460	-
GAAGAGGCCTCGGTGGATCTTAGA	24	1	0.0971913	AtTAS1c-AtFT	412	435	-
GAATATTGTTTTGAATGTGTTCAA	24	1	0.0971913	AtTAS1c-AtFT	534	557	-
TGTGTTAATGTACCATGGCCGATA	24	1	0.0971913	AtTAS1c-AtFT	779	802	-
ATAGCGTATTCTAAGTTCAACATA	24	1	0.0971913	AtTAS1c-AtFT	455	478	-
TTAGTTTGAGATTGCGTTTGTCAG	24	1	0.0971913	AtTAS1c-AtFT	220	243	-
TTTTGAAAAGCTTGAGTAGTTTCT	24	1	0.0971913	AtTAS1c-AtFT	680	703	-
TGGTCTTGTCTCATAGAAAGGTAC	24	1	0.0971913	AtTAS1c-AtFT	152	175	-
AGTGAGATGGGTTCTTAGATCATG	24	1	0.0971913	AtTAS1c-AtFT	107	130	-
GGTTCTTAGATCATGTTCCGCCGT	24	1	0.0971913	AtTAS1c-AtFT	116	139	-
TTGAATGTGTTCAAGTAAATGAGA	24	1	0.0971913	AtTAS1c-AtFT	544	567	-
GAAAAACAAGAGCGCCGTCAAGCT	24	1	0.0971913	AtTAS1c-AtFT	47	70	-
TTTGATTTCGTTGGGTTACGGATG	24	1	0.0971913	AtTAS1c-AtFT	314	337	-
AAATTATTCTAAGTCCAACATAGC	24	1	0.0971913	AtTAS1c-AtFT	436	459	-
CCCGACGTCAAATACCAAAAAGAG	24	1	0.0971913	AtTAS1c-AtFT	24	47	-
CTAATAATACAAAACATATTCGAG	24	1	0.0971913	AtTAS1c-AtFT	629	652	-
AATTTTCACCAGCCATGTGTCAGT	24	1	0.0971913	AtTAS1c-AtFT	268	291	-
AACCTAAACCTAAACGGCTAAGCC	24	1	0.0971913	AtTAS1c-AtFT	2	25	-
AGCCCGACGTCAAATACCAAAAAG	24	1	0.0971913	AtTAS1c-AtFT	22	45	-
GAGTAGTTTCTCTCCGAGGTGTAG	24	1	0.0971913	AtTAS1c-AtFT	693	716	-
CAAAAAGAGAAAAACAAGAGCGCC	24	1	0.0971913	AtTAS1c-AtFT	39	62	-
GAGGTGTAGCGAAGAAGCATCATC	24	1	0.0971913	AtTAS1c-AtFT	708	731	-
TCAGTTTCGTTCCTTCCCGTCCTC	24	1	0.0971913	AtTAS1c-AtFT	287	310	-
GCCGTTAGATCGAGTCATGGTCTT	24	1	0.0971913	AtTAS1c-AtFT	135	158	-
ATTTCAATAAATAATTGGTTCTAA	24	1	0.0971913	AtTAS1c-AtFT	609	632	-
GTTTTGAATGTGTTCAAGTAAATG	24	1	0.0971913	AtTAS1c-AtFT	541	564	-
TTTTCGAGATGAAACAGCATTGTT	24	1	0.0971913	AtTAS1c-AtFT	338	361	-
ATTGTTTTGAATGTGTTCAAGTAA	24	1	0.0971913	AtTAS1c-AtFT	538	561	-
AAATACGATCTGTAAGTCCATCTT	24	1	0.0971913	AtTAS1c-AtFT	75	98	-
TCAGAAGTTAGGTTCAATGTCCCG	24	1	0.0971913	AtTAS1c-AtFT	240	263	-
TTTCTCTCCGAGGTGTAGCGAAGA	24	1	0.0971913	AtTAS1c-AtFT	699	722	-
TTGAAAAGCTTGAGTAGTTTCTCT	24	1	0.0971913	AtTAS1c-AtFT	682	705	-
CTTGAGTAGTTTCTCTCCGAGGTG	24	1	0.0971913	AtTAS1c-AtFT	690	713	-
ATTTTGAAAAGCTTGAGTAGTTTC	24	1	0.0971913	AtTAS1c-AtFT	679	702	-
CAAATACGATCTGTAAGTCCATCT	24	1	0.0971913	AtTAS1c-AtFT	74	97	-
TCTAAGTTCAACATATCGACGAAC	24	1	0.0971913	AtTAS1c-AtFT	464	487	-
AACCTAAACGGCTAAGCCCGACGT	24	1	0.0971913	AtTAS1c-AtFT	8	31	-
TTAGGTTCAATGTCCCGGTCCAAT	24	1	0.0971913	AtTAS1c-AtFT	247	270	-
GTATCGAGTAGAGCGTCGTCTATA	24	1	0.0971913	AtTAS1c-AtFT	195	218	-
ACCATCATATAATTCTGGGTCAAG	24	1	0.0971913	AtTAS1c-AtFT	953	976	-
GTCAGTTTCGTTCCTTCCCGTCCT	24	1	0.0971913	AtTAS1c-AtFT	286	309	-
AGAGGCCTCGGTGGATCTTAGAAA	24	1	0.0971913	AtTAS1c-AtFT	414	437	-
TTTCAATAAATAATTGGTTCTAAT	24	1	0.0971913	AtTAS1c-AtFT	610	633	-
TTGTTTTGAATGTGTTCAAGTAAA	24	1	0.0971913	AtTAS1c-AtFT	539	562	-
TAATACAAAACATATTCGAGGATA	24	1	0.0971913	AtTAS1c-AtFT	633	656	-
TGTCAGAAGTTAGGTTCAATGTCC	24	1	0.0971913	AtTAS1c-AtFT	238	261	-
ATTGTTTTGTTGTGATTTTTCTCT	24	1	0.0971913	AtTAS1c-AtFT	356	379	-
ATATTCCAGGATATGCAAAAGAAA	24	1	0.0971913	AtTAS1c-AtFT	505	528	-
CATGTTCCGCCGTTAGATCGAGTC	24	1	0.0971913	AtTAS1c-AtFT	127	150	-
GTCAAGCTCTGCAAATACGATCTG	24	1	0.0971913	AtTAS1c-AtFT	63	86	-
CCGTTAGATCGAGTCATGGTCTTG	24	1	0.0971913	AtTAS1c-AtFT	136	159	-
CCCGTCCTCTTCTTTGATTTCGTT	24	1	0.0971913	AtTAS1c-AtFT	302	325	-
ACACAAAAGTGAGATGGGTTCTTA	24	1	0.0971913	AtTAS1c-AtFT	100	123	-
CGTCCTCTTCTTTGATTTCGTTGG	24	1	0.0971913	AtTAS1c-AtFT	304	327	-
CCGTCCTCTTCTTTGATTTCGTTG	24	1	0.0971913	AtTAS1c-AtFT	303	326	-
TTCTCTACAAGCGAATAGACCATT	24	1	0.0971913	AtTAS1c-AtFT	374	397	-
AAAGACATTGGACATATTCCAGGA	24	1	0.0971913	AtTAS1c-AtFT	492	515	-
TGAGATTGCGTTTGTCAGAAGTTA	24	1	0.0971913	AtTAS1c-AtFT	226	249	-
TGTGATTTTTCTCTACAAGCGAAT	24	1	0.0971913	AtTAS1c-AtFT	366	389	-
TATTCTAAGTTCAACATATCGACG	24	1	0.0971913	AtTAS1c-AtFT	461	484	-
GCTTGAGTAGTTTCTCTCCGAGGT	24	1	0.0971913	AtTAS1c-AtFT	689	712	-
GTAGAGCGTCGTCTATAGTTAGT	23	1	0.0971913	AtTAS1c-AtFT	202	224	-
ATATAATTCTGGGTCAAGAGATG	23	1	0.0971913	AtTAS1c-AtFT	959	981	-
CAATGTCCCGGTCCAATTTTCAC	23	1	0.0971913	AtTAS1c-AtFT	254	276	-
AGATCGAGTCATGGTCTTGTCTC	23	1	0.0971913	AtTAS1c-AtFT	141	163	-
CGTATTCTAAGTTCAACATATCG	23	1	0.0971913	AtTAS1c-AtFT	459	481	-
TTTTGTTGTGATTTTTCTCTACA	23	1	0.0971913	AtTAS1c-AtFT	360	382	-
AGATTGCGTTTGTCAGAAGTTAG	23	1	0.0971913	AtTAS1c-AtFT	228	250	-
AATGTGTTCAAGTAAATGAGATT	23	1	0.0971913	AtTAS1c-AtFT	547	569	-
CCAGGATATGCAAAAGAAAACAA	23	1	0.0971913	AtTAS1c-AtFT	510	532	-
TTCCAGGATATGCAAAAGAAAAC	23	1	0.0971913	AtTAS1c-AtFT	508	530	-
CATAGCGTATTCTAAGTTCAACA	23	1	0.0971913	AtTAS1c-AtFT	454	476	-
TAGAAAGGTACTTTCGTTTACTT	23	1	0.0971913	AtTAS1c-AtFT	165	187	-
TGGTCTTGTCTCATAGAAAGGTA	23	1	0.0971913	AtTAS1c-AtFT	152	174	-
CCCGTCCTCTTCTTTGATTTCGT	23	1	0.0971913	AtTAS1c-AtFT	302	324	-
ATTGGACATATTCCAGGATATGC	23	1	0.0971913	AtTAS1c-AtFT	498	520	-
TTCAATGTCCCGGTCCAATTTTC	23	1	0.0971913	AtTAS1c-AtFT	252	274	-
AGATCATGTTCCGCCGTTAGATC	23	1	0.0971913	AtTAS1c-AtFT	123	145	-
GTGTCAGTTTCGTTCCTTCCCGT	23	1	0.0971913	AtTAS1c-AtFT	284	306	-
CTTAACACAAAAGTGAGATGGGT	23	1	0.0971913	AtTAS1c-AtFT	96	118	-
ATCGAGTAGAGCGTCGTCTATAG	23	1	0.0971913	AtTAS1c-AtFT	197	219	-
TAAGCCCGACGTCAAATACCAAA	23	1	0.0971913	AtTAS1c-AtFT	20	42	-
CTTCCCGTCCTCTTCTTTGATTT	23	1	0.0971913	AtTAS1c-AtFT	299	321	-
AAAGAGAAAAACAAGAGCGCCGT	23	1	0.0971913	AtTAS1c-AtFT	42	64	-
GATCGAGTCATGGTCTTGTCTCA	23	1	0.0971913	AtTAS1c-AtFT	142	164	-
TCGACGAACTAGAAAAGACATTG	23	1	0.0971913	AtTAS1c-AtFT	479	501	-
AATACGATCTGTAAGTCCATCTT	23	1	0.0971913	AtTAS1c-AtFT	76	98	-
GAAGAGGCCTCGGTGGATCTTAG	23	1	0.0971913	AtTAS1c-AtFT	412	434	-
ATACGATCTGTAAGTCCATCTTA	23	1	0.0971913	AtTAS1c-AtFT	77	99	-
GTTTCGTTCCTTCCCGTCCTCTT	23	1	0.0971913	AtTAS1c-AtFT	290	312	-
GGGTTCTTAGATCATGTTCCGCC	23	1	0.0971913	AtTAS1c-AtFT	115	137	-
TTCGAGATGAAACAGCATTGTTT	23	1	0.0971913	AtTAS1c-AtFT	340	362	-
AGTTAGTTTGAGATTGCGTTTGT	23	1	0.0971913	AtTAS1c-AtFT	218	240	-
TTGTTTTGAATGTGTTCAAGTAA	23	1	0.0971913	AtTAS1c-AtFT	539	561	-
CATGGTCTTGTCTCATAGAAAGG	23	1	0.0971913	AtTAS1c-AtFT	150	172	-
TTGATTTCGTTGGGTTACGGATG	23	1	0.0971913	AtTAS1c-AtFT	315	337	-
GAAGTTAGGTTCAATGTCCCGGT	23	1	0.0971913	AtTAS1c-AtFT	243	265	-
TTCAACATATCGACGAACTAGAA	23	1	0.0971913	AtTAS1c-AtFT	470	492	-
GTATCGAGTAGAGCGTCGTCTAT	23	1	0.0971913	AtTAS1c-AtFT	195	217	-
TAAGTTCAACATATCGACGAACT	23	1	0.0971913	AtTAS1c-AtFT	466	488	-
AAGTCCATCTTAACACAAAAGTG	23	1	0.0971913	AtTAS1c-AtFT	88	110	-
GAAAATTATTCTAAGTCCAACAT	23	1	0.0971913	AtTAS1c-AtFT	434	456	-
CCGTCCTCTTCTTTGATTTCGTT	23	1	0.0971913	AtTAS1c-AtFT	303	325	-
CAGCATTGTTTTGTTGTGATTTT	23	1	0.0971913	AtTAS1c-AtFT	352	374	-
CTAATACAGTTACTTATTTCAAT	23	1	0.0971913	AtTAS1c-AtFT	594	616	-
ACGGCTAAGCCCGACGTCAAATA	23	1	0.0971913	AtTAS1c-AtFT	15	37	-
TTGGACATATTCCAGGATATGCA	23	1	0.0971913	AtTAS1c-AtFT	499	521	-
TTTTGAATGTGTTCAAGTAAATG	23	1	0.0971913	AtTAS1c-AtFT	542	564	-
GAATATTGTTTTGAATGTGTTCA	23	1	0.0971913	AtTAS1c-AtFT	534	556	-
ATTGTTTTGAATGTGTTCAAGTA	23	1	0.0971913	AtTAS1c-AtFT	538	560	-
GATTGCGTTTGTCAGAAGTTAGG	23	1	0.0971913	AtTAS1c-AtFT	229	251	-
CCTTCCCGTCCTCTTCTTTGATT	23	1	0.0971913	AtTAS1c-AtFT	298	320	-
GTGAGATGGGTTCTTAGATCATG	23	1	0.0971913	AtTAS1c-AtFT	108	130	-
ATGTACCATGGCCGATATCGGTT	23	1	0.0971913	AtTAS1c-AtFT	786	808	-
GAGATGGGTTCTTAGATCATGTT	23	1	0.0971913	AtTAS1c-AtFT	110	132	-
AATGTCCCGGTCCAATTTTCACC	23	1	0.0971913	AtTAS1c-AtFT	255	277	-
AACGGCTAAGCCCGACGTCAAAT	23	1	0.0971913	AtTAS1c-AtFT	14	36	-
TAGCGTATTCTAAGTTCAACATA	23	1	0.0971913	AtTAS1c-AtFT	456	478	-
GTGTAGCGAAGAAGCATCATCTA	23	1	0.0971913	AtTAS1c-AtFT	711	733	-
GAGATTTTCAAGTCGTCTAAAGA	23	1	0.0971913	AtTAS1c-AtFT	564	586	-
CTATAGTTAGTTTGAGATTGCGT	23	1	0.0971913	AtTAS1c-AtFT	214	236	-
AGCGTATTCTAAGTTCAACATAT	23	1	0.0971913	AtTAS1c-AtFT	457	479	-
AATATTGTTTTGAATGTGTTCAA	23	1	0.0971913	AtTAS1c-AtFT	535	557	-
GTATTCTAAGTTCAACATATCGA	23	1	0.0971913	AtTAS1c-AtFT	460	482	-
AGCGTCGTCTATAGTTAGTTTGA	23	1	0.0971913	AtTAS1c-AtFT	206	228	-
GTCCCGGTCCAATTTTCACCAGC	23	1	0.0971913	AtTAS1c-AtFT	258	280	-
ACAAGCGAATAGACCATTTATTG	23	1	0.0971913	AtTAS1c-AtFT	380	402	-
TCTTTTGAGTATCGAGTAGAGCG	23	1	0.0971913	AtTAS1c-AtFT	187	209	-
GTTAATGTACCATGGCCGATATC	23	1	0.0971913	AtTAS1c-AtFT	782	804	-
TAACACAAAAGTGAGATGGGTTC	23	1	0.0971913	AtTAS1c-AtFT	98	120	-
TGAGATTGCGTTTGTCAGAAGTT	23	1	0.0971913	AtTAS1c-AtFT	226	248	-
ATGTGTCAGTTTCGTTCCTTCCC	23	1	0.0971913	AtTAS1c-AtFT	282	304	-
CCAATTTTCACCAGCCATGTGTC	23	1	0.0971913	AtTAS1c-AtFT	266	288	-
GTAAATGAGATTTTCAAGTCGTC	23	1	0.0971913	AtTAS1c-AtFT	558	580	-
ATTCCAGGATATGCAAAAGAAAA	23	1	0.0971913	AtTAS1c-AtFT	507	529	-
TCTAAAGAACAGTTGCTAATACA	23	1	0.0971913	AtTAS1c-AtFT	579	601	-
TATAGTTAGTTTGAGATTGCGTT	23	1	0.0971913	AtTAS1c-AtFT	215	237	-
TCTTCTTTGATTTCGTTGGGTTA	23	1	0.0971913	AtTAS1c-AtFT	309	331	-
CGAGTCATGGTCTTGTCTCATAG	23	1	0.0971913	AtTAS1c-AtFT	145	167	-
TTTACTTCTTTTGAGTATCGAGT	23	1	0.0971913	AtTAS1c-AtFT	181	203	-
TAGGTTCAATGTCCCGGTCCAAT	23	1	0.0971913	AtTAS1c-AtFT	248	270	-
GTTCTTAGATCATGTTCCGCCGT	23	1	0.0971913	AtTAS1c-AtFT	117	139	-
CAAATACGATCTGTAAGTCCATC	23	1	0.0971913	AtTAS1c-AtFT	74	96	-
CAGAAGTTAGGTTCAATGTCCCG	23	1	0.0971913	AtTAS1c-AtFT	241	263	-
CTAAGTTCAACATATCGACGAAC	23	1	0.0971913	AtTAS1c-AtFT	465	487	-
TTATTCTAAGTCCAACATAGCGT	23	1	0.0971913	AtTAS1c-AtFT	439	461	-
TGAATGTGTTCAAGTAAATGAGA	23	1	0.0971913	AtTAS1c-AtFT	545	567	-
TTTTGAGTATCGAGTAGAGCGTC	23	1	0.0971913	AtTAS1c-AtFT	189	211	-
GAGGATATGCAGAAAAAAAGATG	23	1	0.0971913	AtTAS1c-AtFT	650	672	-
TCGTTCCTTCCCGTCCTCTTCTT	23	1	0.0971913	AtTAS1c-AtFT	293	315	-
ACGGATGTTTTCGAGATGAAACA	23	1	0.0971913	AtTAS1c-AtFT	331	353	-
TGTCAGTTTCGTTCCTTCCCGTC	23	1	0.0971913	AtTAS1c-AtFT	285	307	-
AAATGAGATTTTCAAGTCGTCTA	23	1	0.0971913	AtTAS1c-AtFT	560	582	-
CTCTTCTTTGATTTCGTTGGGTT	23	1	0.0971913	AtTAS1c-AtFT	308	330	-
AGATTTTCAAGTCGTCTAAAGAA	23	1	0.0971913	AtTAS1c-AtFT	565	587	-
TCAGAAGTTAGGTTCAATGTCCC	23	1	0.0971913	AtTAS1c-AtFT	240	262	-
TTTGAGTATCGAGTAGAGCGTCG	23	1	0.0971913	AtTAS1c-AtFT	190	212	-
GATGGGTTCTTAGATCATGTTCC	23	1	0.0971913	AtTAS1c-AtFT	112	134	-
TTAATGTACCATGGCCGATATC	22	1	0.0971913	AtTAS1c-AtFT	783	804	-
GCCGTCAAGCTCTGCAAATACG	22	1	0.0971913	AtTAS1c-AtFT	60	81	-
GAGATGAAACAGCATTGTTTTG	22	1	0.0971913	AtTAS1c-AtFT	343	364	-
ATTTTGAAAAGCTTGAGTAGTT	22	1	0.0971913	AtTAS1c-AtFT	679	700	-
GATTGCGTTTGTCAGAAGTTAG	22	1	0.0971913	AtTAS1c-AtFT	229	250	-
TTAGATCATGTTCCGCCGTTAG	22	1	0.0971913	AtTAS1c-AtFT	121	142	-
TCAATAAATAATTGGTTCTAAT	22	1	0.0971913	AtTAS1c-AtFT	612	633	-
ACCTAAACCTAAACGGCTAAGC	22	1	0.0971913	AtTAS1c-AtFT	3	24	-
GTGTTAATGTACCATGGCCGAT	22	1	0.0971913	AtTAS1c-AtFT	780	801	-
CCCGGTCCAATTTTCACCAGCC	22	1	0.0971913	AtTAS1c-AtFT	260	281	-
TGTTTTGTTGTGATTTTTCTCT	22	1	0.0971913	AtTAS1c-AtFT	358	379	-
TACGGATGTTTTCGAGATGAAA	22	1	0.0971913	AtTAS1c-AtFT	330	351	-
TGTGTTCAAGTAAATGAGATTT	22	1	0.0971913	AtTAS1c-AtFT	549	570	-
GAATATTGTTTTGAATGTGTTC	22	1	0.0971913	AtTAS1c-AtFT	534	555	-
GTTCCGCCGTTAGATCGAGTCA	22	1	0.0971913	AtTAS1c-AtFT	130	151	-
GTATTCTAAGTTCAACATATCG	22	1	0.0971913	AtTAS1c-AtFT	460	481	-
TATGCAGAAAAAAAGATGTTTG	22	1	0.0971913	AtTAS1c-AtFT	655	676	-
GGGTTACGGATGTTTTCGAGAT	22	1	0.0971913	AtTAS1c-AtFT	326	347	-
TGCAAATACGATCTGTAAGTCC	22	1	0.0971913	AtTAS1c-AtFT	72	93	-
AGTCCATCTTAACACAAAAGTG	22	1	0.0971913	AtTAS1c-AtFT	89	110	-
CAGAAGTTAGGTTCAATGTCCC	22	1	0.0971913	AtTAS1c-AtFT	241	262	-
TTTTCGAGATGAAACAGCATTG	22	1	0.0971913	AtTAS1c-AtFT	338	359	-
TCACCAGCCATGTGTCAGTTTC	22	1	0.0971913	AtTAS1c-AtFT	273	294	-
TTTGTTGTGATTTTTCTCTACA	22	1	0.0971913	AtTAS1c-AtFT	361	382	-
ATTATTCTAAGTCCAACATAGC	22	1	0.0971913	AtTAS1c-AtFT	438	459	-
TAGTTAGTTTGAGATTGCGTTT	22	1	0.0971913	AtTAS1c-AtFT	217	238	-
TAAGTCCATCTTAACACAAAAG	22	1	0.0971913	AtTAS1c-AtFT	87	108	-
TCGTTGGGTTACGGATGTTTTC	22	1	0.0971913	AtTAS1c-AtFT	321	342	-
TCGAGGATATGCAGAAAAAAAG	22	1	0.0971913	AtTAS1c-AtFT	648	669	-
AGCCCGACGTCAAATACCAAAA	22	1	0.0971913	AtTAS1c-AtFT	22	43	-
TTTCGTTGGGTTACGGATGTTT	22	1	0.0971913	AtTAS1c-AtFT	319	340	-
CGGCTAAGCCCGACGTCAAATA	22	1	0.0971913	AtTAS1c-AtFT	16	37	-
ATACGATCTGTAAGTCCATCTT	22	1	0.0971913	AtTAS1c-AtFT	77	98	-
TTCTCTCCGAGGTGTAGCGAAG	22	1	0.0971913	AtTAS1c-AtFT	700	721	-
TAAACGGCTAAGCCCGACGTCA	22	1	0.0971913	AtTAS1c-AtFT	12	33	-
TGTGTTAATGTACCATGGCCGA	22	1	0.0971913	AtTAS1c-AtFT	779	800	-
TCTCCGAGGTGTAGCGAAGAAG	22	1	0.0971913	AtTAS1c-AtFT	703	724	-
GAACAGTTGCTAATACAGTTAC	22	1	0.0971913	AtTAS1c-AtFT	585	606	-
TTTACTTCTTTTGAGTATCGAG	22	1	0.0971913	AtTAS1c-AtFT	181	202	-
GATTTTTCTCTACAAGCGAATA	22	1	0.0971913	AtTAS1c-AtFT	369	390	-
TGAGATGGGTTCTTAGATCATG	22	1	0.0971913	AtTAS1c-AtFT	109	130	-
GACGTCAAATACCAAAAAGAGA	22	1	0.0971913	AtTAS1c-AtFT	27	48	-
TTAGGTTCAATGTCCCGGTCCA	22	1	0.0971913	AtTAS1c-AtFT	247	268	-
GAGTAGAGCGTCGTCTATAGTT	22	1	0.0971913	AtTAS1c-AtFT	200	221	-
TGGGTTCTTAGATCATGTTCCG	22	1	0.0971913	AtTAS1c-AtFT	114	135	-
CTAAGCCCGACGTCAAATACCA	22	1	0.0971913	AtTAS1c-AtFT	19	40	-
AGTGAGATGGGTTCTTAGATCA	22	1	0.0971913	AtTAS1c-AtFT	107	128	-
CACCAGCCATGTGTCAGTTTCG	22	1	0.0971913	AtTAS1c-AtFT	274	295	-
AAAAAGATGTTTGTTATTTTGA	22	1	0.0971913	AtTAS1c-AtFT	664	685	-
TAAGCCCGACGTCAAATACCAA	22	1	0.0971913	AtTAS1c-AtFT	20	41	-
GCGTCGTCTATAGTTAGTTTGA	22	1	0.0971913	AtTAS1c-AtFT	207	228	-
ATTTTCAAGTCGTCTAAAGAAC	22	1	0.0971913	AtTAS1c-AtFT	567	588	-
CCGTCCTCTTCTTTGATTTCGT	22	1	0.0971913	AtTAS1c-AtFT	303	324	-
AAGTTCAACATATCGACGAACT	22	1	0.0971913	AtTAS1c-AtFT	467	488	-
AAAAAGAGAAAAACAAGAGCGC	22	1	0.0971913	AtTAS1c-AtFT	40	61	-
AACATAGCGTATTCTAAGTTCA	22	1	0.0971913	AtTAS1c-AtFT	452	473	-
TGAAACAGCATTGTTTTGTTGT	22	1	0.0971913	AtTAS1c-AtFT	347	368	-
AGCTCTGCAAATACGATCTGTA	22	1	0.0971913	AtTAS1c-AtFT	67	88	-
TAATACAAAACATATTCGAGGA	22	1	0.0971913	AtTAS1c-AtFT	633	654	-
TATGCAAAAGAAAACAATGAAT	22	1	0.0971913	AtTAS1c-AtFT	516	537	-
TAGTTTGAGATTGCGTTTGTCA	22	1	0.0971913	AtTAS1c-AtFT	221	242	-
CCTAAACGGCTAAGCCCGACGT	22	1	0.0971913	AtTAS1c-AtFT	10	31	-
GCTCTGCAAATACGATCTGTAA	22	1	0.0971913	AtTAS1c-AtFT	68	89	-
TTCTTTGATTTCGTTGGGTTAC	22	1	0.0971913	AtTAS1c-AtFT	311	332	-
TTGCGTTTGTCAGAAGTTAGGT	22	1	0.0971913	AtTAS1c-AtFT	231	252	-
TTCGTTGGGTTACGGATGTTTT	22	1	0.0971913	AtTAS1c-AtFT	320	341	-
TATAGTTAGTTTGAGATTGCGT	22	1	0.0971913	AtTAS1c-AtFT	215	236	-
GAAAAACAAGAGCGCCGTCAAG	22	1	0.0971913	AtTAS1c-AtFT	47	68	-
GTCAAGCTCTGCAAATACGATC	22	1	0.0971913	AtTAS1c-AtFT	63	84	-
ATGTACCATGGCCGATATCGGT	22	1	0.0971913	AtTAS1c-AtFT	786	807	-
TAGATCATGTTCCGCCGTTAGA	22	1	0.0971913	AtTAS1c-AtFT	122	143	-
AGATCGAGTCATGGTCTTGTCT	22	1	0.0971913	AtTAS1c-AtFT	141	162	-
AGCATTGTTTTGTTGTGATTTT	22	1	0.0971913	AtTAS1c-AtFT	353	374	-
TCAGAAGTTAGGTTCAATGTCC	22	1	0.0971913	AtTAS1c-AtFT	240	261	-
TTCTCTACAAGCGAATAGACCA	22	1	0.0971913	AtTAS1c-AtFT	374	395	-
TGAAAAGCTTGAGTAGTTTCTC	22	1	0.0971913	AtTAS1c-AtFT	683	704	-
ATTGGACATATTCCAGGATATG	22	1	0.0971913	AtTAS1c-AtFT	498	519	-
TCCATCTTAACACAAAAGTGAG	22	1	0.0971913	AtTAS1c-AtFT	91	112	-
TTGAGATTGCGTTTGTCAGAAG	22	1	0.0971913	AtTAS1c-AtFT	225	246	-
GAAAATTATTCTAAGTCCAACA	22	1	0.0971913	AtTAS1c-AtFT	434	455	-
TTTTGAGTATCGAGTAGAGCGT	22	1	0.0971913	AtTAS1c-AtFT	189	210	-
GGTCCAATTTTCACCAGCCATG	22	1	0.0971913	AtTAS1c-AtFT	263	284	-
ATTCTAAGTTCAACATATCGAC	22	1	0.0971913	AtTAS1c-AtFT	462	483	-
AAGCTCTGCAAATACGATCTGT	22	1	0.0971913	AtTAS1c-AtFT	66	87	-
AATACAAAACATATTCGAGGAT	22	1	0.0971913	AtTAS1c-AtFT	634	655	-
GCGCCGTCAAGCTCTGCAAATA	22	1	0.0971913	AtTAS1c-AtFT	58	79	-
TACGATCTGTAAGTCCATCTTA	22	1	0.0971913	AtTAS1c-AtFT	78	99	-
TGTTTGTTATTTTGAAAAGCTT	22	1	0.0971913	AtTAS1c-AtFT	671	692	-
AGAAAAACAAGAGCGCCGTCAA	22	1	0.0971913	AtTAS1c-AtFT	46	67	-
GTTCAATGTCCCGGTCCAATTT	22	1	0.0971913	AtTAS1c-AtFT	251	272	-
GAGTATCGAGTAGAGCGTCGTC	22	1	0.0971913	AtTAS1c-AtFT	193	214	-
AAAACAAGAGCGCCGTCAAGCT	22	1	0.0971913	AtTAS1c-AtFT	49	70	-
TTGTGTTAATGTACCATGGCCG	22	1	0.0971913	AtTAS1c-AtFT	778	799	-
AGAGAAAAACAAGAGCGCCGTC	22	1	0.0971913	AtTAS1c-AtFT	44	65	-
CCGAGGTGTAGCGAAGAAGCAT	22	1	0.0971913	AtTAS1c-AtFT	706	727	-
ATATTCCAGGATATGCAAAAGA	22	1	0.0971913	AtTAS1c-AtFT	505	526	-
GTTCCTTCCCGTCCTCTTCTTT	22	1	0.0971913	AtTAS1c-AtFT	295	316	-
TTCGTTCCTTCCCGTCCTCTTC	22	1	0.0971913	AtTAS1c-AtFT	292	313	-
CAAAAGAAAACAATGAATATTG	22	1	0.0971913	AtTAS1c-AtFT	520	541	-
AGGTTCAATGTCCCGGTCCAAT	22	1	0.0971913	AtTAS1c-AtFT	249	270	-
AACCTAAACGGCTAAGCCCGAC	22	1	0.0971913	AtTAS1c-AtFT	8	29	-
GTAGTTTCTCTCCGAGGTGTAG	22	1	0.0971913	AtTAS1c-AtFT	695	716	-
TTTCTCTACAAGCGAATAGACC	22	1	0.0971913	AtTAS1c-AtFT	373	394	-
GGAAGAGGCCTCGGTGGATCTT	22	1	0.0971913	AtTAS1c-AtFT	411	432	-
AGAAAAGACATTGGACATATTC	22	1	0.0971913	AtTAS1c-AtFT	489	510	-
GGATCTTAGAAAATTATTCTAA	22	1	0.0971913	AtTAS1c-AtFT	426	447	-
TCAGTTTCGTTCCTTCCCGTCC	22	1	0.0971913	AtTAS1c-AtFT	287	308	-
AGAAGTTAGGTTCAATGTCCCG	22	1	0.0971913	AtTAS1c-AtFT	242	263	-
ATGTCCCGGTCCAATTTTCACC	22	1	0.0971913	AtTAS1c-AtFT	256	277	-
CTCCGAGGTGTAGCGAAGAAGC	22	1	0.0971913	AtTAS1c-AtFT	704	725	-
CTAATAATACAAAACATATTCG	22	1	0.0971913	AtTAS1c-AtFT	629	650	-
CCTTCCCGTCCTCTTCTTTGAT	22	1	0.0971913	AtTAS1c-AtFT	298	319	-
GATGAAACAGCATTGTTTTGTT	22	1	0.0971913	AtTAS1c-AtFT	345	366	-
TAAGTTCAACATATCGACGAAC	22	1	0.0971913	AtTAS1c-AtFT	466	487	-
CCGTCAAGCTCTGCAAATACGA	22	1	0.0971913	AtTAS1c-AtFT	61	82	-
GAGATGGGTTCTTAGATCATGT	22	1	0.0971913	AtTAS1c-AtFT	110	131	-
ATTGCGTTTGTCAGAAGTTAGG	22	1	0.0971913	AtTAS1c-AtFT	230	251	-
CTAAACCTAAACGGCTAAGCCC	22	1	0.0971913	AtTAS1c-AtFT	5	26	-
ACGGCTAAGCCCGACGTCAAAT	22	1	0.0971913	AtTAS1c-AtFT	15	36	-
ATACAGTTACTTATTTCAATAA	22	1	0.0971913	AtTAS1c-AtFT	597	618	-
GTGAGATGGGTTCTTAGATCA	21	1	0.0971913	AtTAS1c-AtFT	108	128	-
ACAGTTACTTATTTCAATAAA	21	1	0.0971913	AtTAS1c-AtFT	599	619	-
GCAAATACGATCTGTAAGTCC	21	1	0.0971913	AtTAS1c-AtFT	73	93	-
AGTTGCTAATACAGTTACTTA	21	1	0.0971913	AtTAS1c-AtFT	589	609	-
AGATGAAACAGCATTGTTTTG	21	1	0.0971913	AtTAS1c-AtFT	344	364	-
ATGTTTTCGAGATGAAACAGC	21	1	0.0971913	AtTAS1c-AtFT	335	355	-
TTCCTTCCCGTCCTCTTCTTT	21	1	0.0971913	AtTAS1c-AtFT	296	316	-
GTTTTGTTGTGATTTTTCTCT	21	1	0.0971913	AtTAS1c-AtFT	359	379	-
GCCCGACGTCAAATACCAAAA	21	1	0.0971913	AtTAS1c-AtFT	23	43	-
CAGCATTGTTTTGTTGTGATT	21	1	0.0971913	AtTAS1c-AtFT	352	372	-
TCTTAACACAAAAGTGAGATG	21	1	0.0971913	AtTAS1c-AtFT	95	115	-
AAGAAAACAATGAATATTGTT	21	1	0.0971913	AtTAS1c-AtFT	523	543	-
GAAGTTAGGTTCAATGTCCCG	21	1	0.0971913	AtTAS1c-AtFT	243	263	-
GTTCAACATATCGACGAACTA	21	1	0.0971913	AtTAS1c-AtFT	469	489	-
GATTTCCACTGCTTCATTGTA	21	1	0.0971913	AtTAS1c-AtFT	908	928	-
CCAGCCATGTGTCAGTTTCGT	21	1	0.0971913	AtTAS1c-AtFT	276	296	-
TACTTTGTAATGTAATTTTCT	21	1	0.0971913	AtTAS1c-AtFT	732	752	-
AATAAATAATTGGTTCTAATA	21	1	0.0971913	AtTAS1c-AtFT	614	634	-
AGGTACTTTCGTTTACTTCTT	21	1	0.0971913	AtTAS1c-AtFT	170	190	-
ACGGATGTTTTCGAGATGAAA	21	1	0.0971913	AtTAS1c-AtFT	331	351	-
TCCGAGGTGTAGCGAAGAAGC	21	1	0.0971913	AtTAS1c-AtFT	705	725	-
TACAGTTACTTATTTCAATAA	21	1	0.0971913	AtTAS1c-AtFT	598	618	-
GACATTGGACATATTCCAGGA	21	1	0.0971913	AtTAS1c-AtFT	495	515	-
AAAAGCTTGAGTAGTTTCTCT	21	1	0.0971913	AtTAS1c-AtFT	685	705	-
CTTATTTCAATAAATAATTGG	21	1	0.0971913	AtTAS1c-AtFT	606	626	-
CTCTGCAAATACGATCTGTAA	21	1	0.0971913	AtTAS1c-AtFT	69	89	-
TCGAGGATATGCAGAAAAAAA	21	1	0.0971913	AtTAS1c-AtFT	648	668	-
TATTGGTTATAAAGGAAGAGG	21	1	0.0971913	AtTAS1c-AtFT	398	418	-
TCGAGATGAAACAGCATTGTT	21	1	0.0971913	AtTAS1c-AtFT	341	361	-
TCTCCGAGGTGTAGCGAAGAA	21	1	0.0971913	AtTAS1c-AtFT	703	723	-
TAGATCATGTTCCGCCGTTAG	21	1	0.0971913	AtTAS1c-AtFT	122	142	-
TTTACTTCTTTTGAGTATCGA	21	1	0.0971913	AtTAS1c-AtFT	181	201	-
TCCTTCCCGTCCTCTTCTTTG	21	1	0.0971913	AtTAS1c-AtFT	297	317	-
CGAGTCATGGTCTTGTCTCAT	21	1	0.0971913	AtTAS1c-AtFT	145	165	-
TTCCTAAGGAATCGTTCATTG	21	1	0.0971913	AtTAS1c-AtFT	888	908	-
CCATCTTAACACAAAAGTGAG	21	1	0.0971913	AtTAS1c-AtFT	92	112	-
TCACCAGCCATGTGTCAGTTT	21	1	0.0971913	AtTAS1c-AtFT	273	293	-
GAAAGGTACTTTCGTTTACTT	21	1	0.0971913	AtTAS1c-AtFT	167	187	-
CACAAAAGTGAGATGGGTTCT	21	1	0.0971913	AtTAS1c-AtFT	101	121	-
TAAGTTCAACATATCGACGAA	21	1	0.0971913	AtTAS1c-AtFT	466	486	-
GGACATATTCCAGGATATGCA	21	1	0.0971913	AtTAS1c-AtFT	501	521	-
TGCAAATACGATCTGTAAGTC	21	1	0.0971913	AtTAS1c-AtFT	72	92	-
AAACGGCTAAGCCCGACGTCA	21	1	0.0971913	AtTAS1c-AtFT	13	33	-
GTAGTTTCTCTCCGAGGTGTA	21	1	0.0971913	AtTAS1c-AtFT	695	715	-
CGTCGTCTATAGTTAGTTTGA	21	1	0.0971913	AtTAS1c-AtFT	208	228	-
GGTGGATCTTAGAAAATTATT	21	1	0.0971913	AtTAS1c-AtFT	423	443	-
GTAAATGAGATTTTCAAGTCG	21	1	0.0971913	AtTAS1c-AtFT	558	578	-
TCATCTACTTTGTAATGTAAT	21	1	0.0971913	AtTAS1c-AtFT	727	747	-
TTTGTTGTGATTTTTCTCTAC	21	1	0.0971913	AtTAS1c-AtFT	361	381	-
TTATTTTGAAAAGCTTGAGTA	21	1	0.0971913	AtTAS1c-AtFT	677	697	-
ACTTCTTTTGAGTATCGAGTA	21	1	0.0971913	AtTAS1c-AtFT	184	204	-
CATAGAAAGGTACTTTCGTTT	21	1	0.0971913	AtTAS1c-AtFT	163	183	-
TCTCTACAAGCGAATAGACCA	21	1	0.0971913	AtTAS1c-AtFT	375	395	-
TCTAATAATACAAAACATATT	21	1	0.0971913	AtTAS1c-AtFT	628	648	-
CTCTCCGAGGTGTAGCGAAGA	21	1	0.0971913	AtTAS1c-AtFT	702	722	-
TGTGTTAATGTACCATGGCCG	21	1	0.0971913	AtTAS1c-AtFT	779	799	-
TTTTCACTTTGTAATTTTATT	21	1	0.0971913	AtTAS1c-AtFT	758	778	-
AGATCGAGTCATGGTCTTGTC	21	1	0.0971913	AtTAS1c-AtFT	141	161	-
AAAGCTTGAGTAGTTTCTCTC	21	1	0.0971913	AtTAS1c-AtFT	686	706	-
AAACAATGAATATTGTTTTGA	21	1	0.0971913	AtTAS1c-AtFT	527	547	-
GGGTTACGGATGTTTTCGAGA	21	1	0.0971913	AtTAS1c-AtFT	326	346	-
AAAAGTGAGATGGGTTCTTAG	21	1	0.0971913	AtTAS1c-AtFT	104	124	-
AAGCGAATAGACCATTTATTG	21	1	0.0971913	AtTAS1c-AtFT	382	402	-
TGTTTTCGAGATGAAACAGCA	21	1	0.0971913	AtTAS1c-AtFT	336	356	-
CTTGAGTAGTTTCTCTCCGAG	21	1	0.0971913	AtTAS1c-AtFT	690	710	-
CTAAAGAACAGTTGCTAATAC	21	1	0.0971913	AtTAS1c-AtFT	580	600	-
ATCATGTTCCGCCGTTAGATC	21	1	0.0971913	AtTAS1c-AtFT	125	145	-
TGAAACAGCATTGTTTTGTTG	21	1	0.0971913	AtTAS1c-AtFT	347	367	-
TTTTTCTCTACAAGCGAATAG	21	1	0.0971913	AtTAS1c-AtFT	371	391	-
GTGTAGCGAAGAAGCATCATC	21	1	0.0971913	AtTAS1c-AtFT	711	731	-
AAGTAAATGAGATTTTCAAGT	21	1	0.0971913	AtTAS1c-AtFT	556	576	-
CTCTTCTTTGATTTCGTTGGG	21	1	0.0971913	AtTAS1c-AtFT	308	328	-
CAAAAAGAGAAAAACAAGAGC	21	1	0.0971913	AtTAS1c-AtFT	39	59	-
TAAACCTAAACGGCTAAGCCC	21	1	0.0971913	AtTAS1c-AtFT	6	26	-
CTAATACAGTTACTTATTTCA	21	1	0.0971913	AtTAS1c-AtFT	594	614	-
TCCAATTTTCACCAGCCATGT	21	1	0.0971913	AtTAS1c-AtFT	265	285	-
GGGTTCTTAGATCATGTTCCG	21	1	0.0971913	AtTAS1c-AtFT	115	135	-
ATAGTTAGTTTGAGATTGCG	20	1	0.0971913	AtTAS1c-AtFT	216	235	-
TGTGTTAATGTACCATGGCC	20	1	0.0971913	AtTAS1c-AtFT	779	798	-
TTATTCTAAGTCCAACATAG	20	1	0.0971913	AtTAS1c-AtFT	439	458	-
GTTTTGTTGTGATTTTTCTC	20	1	0.0971913	AtTAS1c-AtFT	359	378	-
GTGGATCTTAGAAAATTATT	20	1	0.0971913	AtTAS1c-AtFT	424	443	-
CTCCGAGGTGTAGCGAAGAA	20	1	0.0971913	AtTAS1c-AtFT	704	723	-
GAGATGGGTTCTTAGATCAT	20	1	0.0971913	AtTAS1c-AtFT	110	129	-
ATTCTAAGTTCAACATATCG	20	1	0.0971913	AtTAS1c-AtFT	462	481	-
CATAGAAAGGTACTTTCGTT	20	1	0.0971913	AtTAS1c-AtFT	163	182	-
GAAGAGGCCTCGGTGGATCT	20	1	0.0971913	AtTAS1c-AtFT	412	431	-
TAATTGGTTCTAATAATACA	20	1	0.0971913	AtTAS1c-AtFT	620	639	-
CAGTTGCTAATACAGTTACT	20	1	0.0971913	AtTAS1c-AtFT	588	607	-
GAAAAACAAGAGCGCCGTCA	20	1	0.0971913	AtTAS1c-AtFT	47	66	-
AATATTGTTTTGAATGTGTT	20	1	0.0971913	AtTAS1c-AtFT	535	554	-
CTCATAGAAAGGTACTTTCG	20	1	0.0971913	AtTAS1c-AtFT	161	180	-
GATTGCGTTTGTCAGAAGTT	20	1	0.0971913	AtTAS1c-AtFT	229	248	-
CGACGTCAAATACCAAAAAG	20	1	0.0971913	AtTAS1c-AtFT	26	45	-
GTAGAGCGTCGTCTATAGTT	20	1	0.0971913	AtTAS1c-AtFT	202	221	-
AAACAATGAATATTGTTTTG	20	1	0.0971913	AtTAS1c-AtFT	527	546	-
TTTCGTTCCTTCCCGTCCTC	20	1	0.0971913	AtTAS1c-AtFT	291	310	-
TTCCAGGATATGCAAAAGAA	20	1	0.0971913	AtTAS1c-AtFT	508	527	-
GGTTCTTAGATCATGTTCCG	20	1	0.0971913	AtTAS1c-AtFT	116	135	-
TACAGTTACTTATTTCAATA	20	1	0.0971913	AtTAS1c-AtFT	598	617	-
CTTTTGAGTATCGAGTAGAG	20	1	0.0971913	AtTAS1c-AtFT	188	207	-
GAGAAAAACAAGAGCGCCGT	20	1	0.0971913	AtTAS1c-AtFT	45	64	-
CTTCTTTGATTTCGTTGGGT	20	1	0.0971913	AtTAS1c-AtFT	310	329	-
CGATCTGTAAGTCCATCTTA	20	1	0.0971913	AtTAS1c-AtFT	80	99	-
TTTCGAGATGAAACAGCATT	20	1	0.0971913	AtTAS1c-AtFT	339	358	-
CCTTCCCGTCCTCTTCTTTG	20	1	0.0971913	AtTAS1c-AtFT	298	317	-
TTTTGAATGTGTTCAAGTAA	20	1	0.0971913	AtTAS1c-AtFT	542	561	-
AAGAGAAAAACAAGAGCGCC	20	1	0.0971913	AtTAS1c-AtFT	43	62	-
TTTGATTTCGTTGGGTTACG	20	1	0.0971913	AtTAS1c-AtFT	314	333	-
TACTTTCGTTTACTTCTTTT	20	1	0.0971913	AtTAS1c-AtFT	173	192	-
TTTTGTTGTGATTTTTCTCT	20	1	0.0971913	AtTAS1c-AtFT	360	379	-
TCGAGTCATGGTCTTGTCTC	20	1	0.0971913	AtTAS1c-AtFT	144	163	-
CTCTTCTTTGATTTCGTTGG	20	1	0.0971913	AtTAS1c-AtFT	308	327	-
AAGAGGCCTCGGTGGATCTT	20	1	0.0971913	AtTAS1c-AtFT	413	432	-
TGTCCCGGTCCAATTTTCAC	20	1	0.0971913	AtTAS1c-AtFT	257	276	-
ACCAGCCATGTGTCAGTTTC	20	1	0.0971913	AtTAS1c-AtFT	275	294	-
CTAAGCCCGACGTCAAATAC	20	1	0.0971913	AtTAS1c-AtFT	19	38	-
CTTAGATCATGTTCCGCCGT	20	1	0.0971913	AtTAS1c-AtFT	120	139	-
TTGAATGTGTTCAAGTAAAT	20	1	0.0971913	AtTAS1c-AtFT	544	563	-
GGTCTTGTCTCATAGAAAGG	20	1	0.0971913	AtTAS1c-AtFT	153	172	-
AGACATTGGACATATTCCAG	20	1	0.0971913	AtTAS1c-AtFT	494	513	-
ACATAGCGTATTCTAAGTTC	20	1	0.0971913	AtTAS1c-AtFT	453	472	-
GGATCTTAGAAAATTATTCT	20	1	0.0971913	AtTAS1c-AtFT	426	445	-
ATACGATCTGTAAGTCCATC	20	1	0.0971913	AtTAS1c-AtFT	77	96	-
TACGGATGTTTTCGAGATGA	20	1	0.0971913	AtTAS1c-AtFT	330	349	-
ATGAGATTTTCAAGTCGTCT	20	1	0.0971913	AtTAS1c-AtFT	562	581	-
ATTTTCACCAGCCATGTGTC	20	1	0.0971913	AtTAS1c-AtFT	269	288	-
AGTTTGAGATTGCGTTTGTC	20	1	0.0971913	AtTAS1c-AtFT	222	241	-
TCATGGTCTTGTCTCATAGA	20	1	0.0971913	AtTAS1c-AtFT	149	168	-
TTTCTCTCCGAGGTGTAGCG	20	1	0.0971913	AtTAS1c-AtFT	699	718	-
CGTCGTCTATAGTTAGTTTG	20	1	0.0971913	AtTAS1c-AtFT	208	227	-
TTCTCTCCGAGGTGTAGCGA	20	1	0.0971913	AtTAS1c-AtFT	700	719	-
TGCAAATACGATCTGTAAGT	20	1	0.0971913	AtTAS1c-AtFT	72	91	-
ATTGTTTTGAATGTGTTCAA	20	1	0.0971913	AtTAS1c-AtFT	538	557	-
AGTTAGTTTGAGATTGCGTT	20	1	0.0971913	AtTAS1c-AtFT	218	237	-
TCATAGAAAGGTACTTTCGT	20	1	0.0971913	AtTAS1c-AtFT	162	181	-
AAGCCCGACGTCAAATACCA	20	1	0.0971913	AtTAS1c-AtFT	21	40	-
ATATTCCAGGATATGCAAAA	20	1	0.0971913	AtTAS1c-AtFT	505	524	-
CGAGGTGTAGCGAAGAAGCA	20	1	0.0971913	AtTAS1c-AtFT	707	726	-
ATGAAACAGCATTGTTTTGT	20	1	0.0971913	AtTAS1c-AtFT	346	365	-
GTGTCAGTTTCGTTCCTTCC	20	1	0.0971913	AtTAS1c-AtFT	284	303	-
AATACAAAACATATTCGAGG	20	1	0.0971913	AtTAS1c-AtFT	634	653	-
TGCGTTTGTCAGAAGTTAGG	20	1	0.0971913	AtTAS1c-AtFT	232	251	-
TTCAACATATCGACGAACTA	20	1	0.0971913	AtTAS1c-AtFT	470	489	-
GATCATGTTCCGCCGTTAGA	20	1	0.0971913	AtTAS1c-AtFT	124	143	-
GAGGCCTCGGTGGATCTTAG	20	1	0.0971913	AtTAS1c-AtFT	415	434	-
TTCGTTTACTTCTTTTGAGT	20	1	0.0971913	AtTAS1c-AtFT	177	196	-
ACAGTTGCTAATACAGTTAC	20	1	0.0971913	AtTAS1c-AtFT	587	606	-
GAGATGAAACAGCATTGTTT	20	1	0.0971913	AtTAS1c-AtFT	343	362	-
GTCAGAAGTTAGGTTCAATG	20	1	0.0971913	AtTAS1c-AtFT	239	258	-
TTGGGTTACGGATGTTTTCG	20	1	0.0971913	AtTAS1c-AtFT	324	343	-
GTTCAAGTAAATGAGATTTT	20	1	0.0971913	AtTAS1c-AtFT	552	571	-
TCGTCTAAAGAACAGTTGCT	20	1	0.0971913	AtTAS1c-AtFT	576	595	-
TTTCGTTGGGTTACGGATGT	20	1	0.0971913	AtTAS1c-AtFT	319	338	-
AGAACAGTTGCTAATACAGT	20	1	0.0971913	AtTAS1c-AtFT	584	603	-
TCTTGTCTCATAGAAAGGTA	20	1	0.0971913	AtTAS1c-AtFT	155	174	-
GAGCGTCGTCTATAGTTAGT	20	1	0.0971913	AtTAS1c-AtFT	205	224	-
CAGTTTCGTTCCTTCCCGTC	20	1	0.0971913	AtTAS1c-AtFT	288	307	-
AGGATATGCAAAAGAAAACA	20	1	0.0971913	AtTAS1c-AtFT	512	531	-
CATCTTAACACAAAAGTGAG	20	1	0.0971913	AtTAS1c-AtFT	93	112	-
CATAGCGTATTCTAAGTTCA	20	1	0.0971913	AtTAS1c-AtFT	454	473	-
TCTGTAAGTCCATCTTAACA	20	1	0.0971913	AtTAS1c-AtFT	83	102	-
CTAAGTTCAACATATCGACG	20	1	0.0971913	AtTAS1c-AtFT	465	484	-
ATGAATATTGTTTTGAATGT	20	1	0.0971913	AtTAS1c-AtFT	532	551	-
AGAAAAGACATTGGACATAT	20	1	0.0971913	AtTAS1c-AtFT	489	508	-
TTTTCGAGATGAAACAGCAT	20	1	0.0971913	AtTAS1c-AtFT	338	357	-
AATGAATATTGTTTTGAATG	20	1	0.0971913	AtTAS1c-AtFT	531	550	-
ATTCTAAGTCCAACATAGCG	20	1	0.0971913	AtTAS1c-AtFT	441	460	-
AGCGTATTCTAAGTTCAACA	20	1	0.0971913	AtTAS1c-AtFT	457	476	-
GTCCCGGTCCAATTTTCACC	20	1	0.0971913	AtTAS1c-AtFT	258	277	-
AGTCCAACATAGCGTATTCT	20	1	0.0971913	AtTAS1c-AtFT	447	466	-
AGAGCGTCGTCTATAGTTAG	20	1	0.0971913	AtTAS1c-AtFT	204	223	-
GCAAATACGATCTGTAAGTC	20	1	0.0971913	AtTAS1c-AtFT	73	92	-
TGTGTTCAAGTAAATGAGAT	20	1	0.0971913	AtTAS1c-AtFT	549	568	-
GTATCGAGTAGAGCGTCGT	19	1	0.0971913	AtTAS1c-AtFT	195	213	-
CAGTTGCTAATACAGTTAC	19	1	0.0971913	AtTAS1c-AtFT	588	606	-
ACGATCTGTAAGTCCATCT	19	1	0.0971913	AtTAS1c-AtFT	79	97	-
GTGGATCTTAGAAAATTAT	19	1	0.0971913	AtTAS1c-AtFT	424	442	-
AAAGACATTGGACATATTC	19	1	0.0971913	AtTAS1c-AtFT	492	510	-
TAAGCCCGACGTCAAATAC	19	1	0.0971913	AtTAS1c-AtFT	20	38	-
AGGATATGCAAAAGAAAAC	19	1	0.0971913	AtTAS1c-AtFT	512	530	-
TCCCGGTCCAATTTTCACC	19	1	0.0971913	AtTAS1c-AtFT	259	277	-
TCAGAAGTTAGGTTCAATG	19	1	0.0971913	AtTAS1c-AtFT	240	258	-
GCGTTTGTCAGAAGTTAGG	19	1	0.0971913	AtTAS1c-AtFT	233	251	-
GACGAACTAGAAAAGACAT	19	1	0.0971913	AtTAS1c-AtFT	481	499	-
GAGATTGCGTTTGTCAGAA	19	1	0.0971913	AtTAS1c-AtFT	227	245	-
GGGTTCTTAGATCATGTTC	19	1	0.0971913	AtTAS1c-AtFT	115	133	-
CTAAGTTCAACATATCGAC	19	1	0.0971913	AtTAS1c-AtFT	465	483	-
CAAGTCGTCTAAAGAACAG	19	1	0.0971913	AtTAS1c-AtFT	572	590	-
ATAAAGGAAGAGGCCTCGG	19	1	0.0971913	AtTAS1c-AtFT	406	424	-
GTTATAAAGGAAGAGGCCT	19	1	0.0971913	AtTAS1c-AtFT	403	421	-
ATATTGTTTTGAATGTGTT	19	1	0.0971913	AtTAS1c-AtFT	536	554	-
CATATCGACGAACTAGAAA	19	1	0.0971913	AtTAS1c-AtFT	475	493	-
TAGAGCGTCGTCTATAGTT	19	1	0.0971913	AtTAS1c-AtFT	203	221	-
CGTCAAGCTCTGCAAATAC	19	1	0.0971913	AtTAS1c-AtFT	62	80	-
GCTAATACAGTTACTTATT	19	1	0.0971913	AtTAS1c-AtFT	593	611	-
GGAAGAGGCCTCGGTGGAT	19	1	0.0971913	AtTAS1c-AtFT	411	429	-
GATTGCGTTTGTCAGAAGT	19	1	0.0971913	AtTAS1c-AtFT	229	247	-
AGACATTGGACATATTCCA	19	1	0.0971913	AtTAS1c-AtFT	494	512	-
CTAAGTCCAACATAGCGTA	19	1	0.0971913	AtTAS1c-AtFT	444	462	-
TTATAAAGGAAGAGGCCTC	19	1	0.0971913	AtTAS1c-AtFT	404	422	-
TTTCGTAAGCTTCCTAAGG	19	1	0.0971913	AtTAS1c-AtFT	878	896	-
AGTCCAACATAGCGTATTC	19	1	0.0971913	AtTAS1c-AtFT	447	465	-
AAATTATTCTAAGTCCAAC	19	1	0.0971913	AtTAS1c-AtFT	436	454	-
TAGTTTCTCTCCGAGGTGT	19	1	0.0971913	AtTAS1c-AtFT	696	714	-
GTATTCTAAGTTCAACATA	19	1	0.0971913	AtTAS1c-AtFT	460	478	-
ATTCTAAGTCCAACATAGC	19	1	0.0971913	AtTAS1c-AtFT	441	459	-
AGTTAGGTTCAATGTCCCG	19	1	0.0971913	AtTAS1c-AtFT	245	263	-
AACTAGAAAAGACATTGGA	19	1	0.0971913	AtTAS1c-AtFT	485	503	-
CTTCTTTGATTTCGTTGGG	19	1	0.0971913	AtTAS1c-AtFT	310	328	-
GCCTCGGTGGATCTTAGAA	19	1	0.0971913	AtTAS1c-AtFT	418	436	-
TTTTCACCAGCCATGTGTC	19	1	0.0971913	AtTAS1c-AtFT	270	288	-
TATCGAGTAGAGCGTCGTC	19	1	0.0971913	AtTAS1c-AtFT	196	214	-
AGTCATGGTCTTGTCTCAT	19	1	0.0971913	AtTAS1c-AtFT	147	165	-
GAGCGTCGTCTATAGTTAG	19	1	0.0971913	AtTAS1c-AtFT	205	223	-
CGAGTAGAGCGTCGTCTAT	19	1	0.0971913	AtTAS1c-AtFT	199	217	-
ACATAGCGTATTCTAAGTT	19	1	0.0971913	AtTAS1c-AtFT	453	471	-
TTCCGCCGTTAGATCGAGT	19	1	0.0971913	AtTAS1c-AtFT	131	149	-
CGTCCTCTTCTTTGATTTC	19	1	0.0971913	AtTAS1c-AtFT	304	322	-
GTCATGGTCTTGTCTCATA	19	1	0.0971913	AtTAS1c-AtFT	148	166	-
CAACATATCGACGAACTAG	19	1	0.0971913	AtTAS1c-AtFT	472	490	-
CTAGAAAAGACATTGGACA	19	1	0.0971913	AtTAS1c-AtFT	487	505	-
CTTTCGTTTACTTCTTTTG	19	1	0.0971913	AtTAS1c-AtFT	175	193	-
CATGTGTCAGTTTCGTTCC	19	1	0.0971913	AtTAS1c-AtFT	281	299	-
TTGGGTTACGGATGTTTTC	19	1	0.0971913	AtTAS1c-AtFT	324	342	-
CGACGAACTAGAAAAGACA	19	1	0.0971913	AtTAS1c-AtFT	480	498	-
TGGTCTTGTCTCATAGAAA	19	1	0.0971913	AtTAS1c-AtFT	152	170	-
CCCGTCCTCTTCTTTGATT	19	1	0.0971913	AtTAS1c-AtFT	302	320	-
TTTTGTTGTGATTTTTCTC	19	1	0.0971913	AtTAS1c-AtFT	360	378	-
CAGGATATGCAAAAGAAAA	19	1	0.0971913	AtTAS1c-AtFT	511	529	-
TGAGATTGCGTTTGTCAGA	19	1	0.0971913	AtTAS1c-AtFT	226	244	-
ATGTTCCGCCGTTAGATCG	19	1	0.0971913	AtTAS1c-AtFT	128	146	-

## Sheet: 35S-AtmiR173TS-AtFT
small RNA sequence	size	reads	RPMs	precursor	start	end	description
TTGGTTATAAAGGAAGAGGCC	21	15353	1484.99	AtmiR173TS-AtFT	34	54	syn-tasiR-AtFT
TACAAGCGAATAGACCATTTA	21	1713	165.687	AtmiR173TS-AtFT	13	33	-
AAGGAAGAGGCCCATTAAGGG	21	188	18.1839	AtmiR173TS-AtFT	43	63	-
TTGGTTATAAAGGAAGAGGCCCAT	24	81	7.83457	AtmiR173TS-AtFT	34	57	-
TGGTTATAAAGGAAGAGGCC	20	70	6.77062	AtmiR173TS-AtFT	35	54	-
TACAAGCGAATAGACCATTTATTG	24	63	6.09356	AtmiR173TS-AtFT	13	36	-
TACAAGCGAATAGACCATTTATT	23	63	6.09356	AtmiR173TS-AtFT	13	35	-
GGTTATAAAGGAAGAGGCC	19	37	3.57876	AtmiR173TS-AtFT	36	54	-
CCCATTAAGGGTGGGCGCGCC	21	32	3.09514	AtmiR173TS-AtFT	53	73	-
TTGGTTATAAAGGAAGAGGCCCA	23	27	2.61152	AtmiR173TS-AtFT	34	56	-
TACAAGCGAATAGACCATTT	20	27	2.61152	AtmiR173TS-AtFT	13	32	-
TTGGTTATAAAGGAAGAGGCCC	22	22	2.12791	AtmiR173TS-AtFT	34	55	-
AAAGGAAGAGGCCCATTAAGGG	22	21	2.03119	AtmiR173TS-AtFT	42	63	-
TATAAAGGAAGAGGCCCATTAAGG	24	17	1.64429	AtmiR173TS-AtFT	39	62	-
ATAAAGGAAGAGGCCCATTAAGGG	24	16	1.54757	AtmiR173TS-AtFT	40	63	-
GGTTATAAAGGAAGAGGCCCAT	22	16	1.54757	AtmiR173TS-AtFT	36	57	-
ATTGGTTATAAAGGAAGAGGCC	22	13	1.2574	AtmiR173TS-AtFT	33	54	-
TTGGTTATAAAGGAAGAGGC	20	13	1.2574	AtmiR173TS-AtFT	34	53	-
GGTTATAAAGGAAGAGGCCCATT	23	12	1.16068	AtmiR173TS-AtFT	36	58	-
AAGAGGCCCATTAAGGGTGGG	21	12	1.16068	AtmiR173TS-AtFT	47	67	-
TACAAGCGAATAGACCATT	19	12	1.16068	AtmiR173TS-AtFT	13	31	-
AGGAAGAGGCCCATTAAGGGTG	22	10	0.967231	AtmiR173TS-AtFT	44	65	-
CCATTAAGGGTGGGCGCGCCG	21	10	0.967231	AtmiR173TS-AtFT	54	74	-
ATAAAGGAAGAGGCCCATTAAGG	23	9	0.870508	AtmiR173TS-AtFT	40	62	-
AAGGAAGAGGCCCATTAAGGGT	22	8	0.773785	AtmiR173TS-AtFT	43	64	-
GGTTATAAAGGAAGAGGCCCA	21	8	0.773785	AtmiR173TS-AtFT	36	56	-
AAAGGAAGAGGCCCATTAAGG	21	8	0.773785	AtmiR173TS-AtFT	42	62	-
GTTATAAAGGAAGAGGCCCATT	22	6	0.580339	AtmiR173TS-AtFT	37	58	-
TAAAGGAAGAGGCCCATTAAGG	22	6	0.580339	AtmiR173TS-AtFT	41	62	-
TGGTTATAAAGGAAGAGGCCC	21	6	0.580339	AtmiR173TS-AtFT	35	55	-
GGTTATAAAGGAAGAGGCCC	20	6	0.580339	AtmiR173TS-AtFT	36	55	-
AAGGAAGAGGCCCATTAAGG	20	5	0.483616	AtmiR173TS-AtFT	43	62	-
AAAGGAAGAGGCCCATTAAGGGTG	24	3	0.290169	AtmiR173TS-AtFT	42	65	-
TATTGGTTATAAAGGAAGAGGCC	23	3	0.290169	AtmiR173TS-AtFT	32	54	-
AAGGAAGAGGCCCATTAAGGGTG	23	3	0.290169	AtmiR173TS-AtFT	43	65	-
TACAAGCGAATAGACCATTTAT	22	3	0.290169	AtmiR173TS-AtFT	13	34	-
TGGTTATAAAGGAAGAGGCCCA	22	3	0.290169	AtmiR173TS-AtFT	35	56	-
CCCATTAAGGGTGGGCGCGCCG	22	3	0.290169	AtmiR173TS-AtFT	53	74	-
ATTGGTTATAAAGGAAGAGGC	21	3	0.290169	AtmiR173TS-AtFT	33	53	-
TAAAGGAAGAGGCCCATTAAG	21	3	0.290169	AtmiR173TS-AtFT	41	61	-
AGGAAGAGGCCCATTAAGGGT	21	3	0.290169	AtmiR173TS-AtFT	44	64	-
GGAAGAGGCCCATTAAGGGTG	21	3	0.290169	AtmiR173TS-AtFT	45	65	-
TATAAAGGAAGAGGCCCATT	20	3	0.290169	AtmiR173TS-AtFT	39	58	-
AAGGAAGAGGCCCATTAAG	19	3	0.290169	AtmiR173TS-AtFT	43	61	-
TGGTTATAAAGGAAGAGGCCCAT	23	2	0.193446	AtmiR173TS-AtFT	35	57	-
CTACAAGCGAATAGACCATTTA	22	2	0.193446	AtmiR173TS-AtFT	12	33	-
TATTGGTTATAAAGGAAGAGGC	22	2	0.193446	AtmiR173TS-AtFT	32	53	-
TTATAAAGGAAGAGGCCCATTA	22	2	0.193446	AtmiR173TS-AtFT	38	59	-
GAAGAGGCCCATTAAGGGTGGG	22	2	0.193446	AtmiR173TS-AtFT	46	67	-
AAGAGGCCCATTAAGGGTGGGC	22	2	0.193446	AtmiR173TS-AtFT	47	68	-
CCATTAAGGGTGGGCGCGCCGA	22	2	0.193446	AtmiR173TS-AtFT	54	75	-
TTATAAAGGAAGAGGCCCATT	21	2	0.193446	AtmiR173TS-AtFT	38	58	-
AAAGGAAGAGGCCCATTAAG	20	2	0.193446	AtmiR173TS-AtFT	42	61	-
TTGGTTATAAAGGAAGAGG	19	2	0.193446	AtmiR173TS-AtFT	34	52	-
TGGTTATAAAGGAAGAGGC	19	2	0.193446	AtmiR173TS-AtFT	35	53	-
AAGCGAATAGACCATTTATTGGTT	24	1	0.0967231	AtmiR173TS-AtFT	16	39	-
AGACCATTTATTGGTTATAAAGGA	24	1	0.0967231	AtmiR173TS-AtFT	24	47	-
TTATTGGTTATAAAGGAAGAGGCC	24	1	0.0967231	AtmiR173TS-AtFT	31	54	-
TGGTTATAAAGGAAGAGGCCCATT	24	1	0.0967231	AtmiR173TS-AtFT	35	58	-
TTATAAAGGAAGAGGCCCATTAAG	24	1	0.0967231	AtmiR173TS-AtFT	38	61	-
AAGGAAGAGGCCCATTAAGGGTGG	24	1	0.0967231	AtmiR173TS-AtFT	43	66	-
TATAAAGGAAGAGGCCCATTAAG	23	1	0.0967231	AtmiR173TS-AtFT	39	61	-
AAAGGAAGAGGCCCATTAAGGGT	23	1	0.0967231	AtmiR173TS-AtFT	42	64	-
GTGATTTTTCTCTACAAGCGAA	22	1	0.0967231	AtmiR173TS-AtFT	1	22	-
GCGAATAGACCATTTATTGGTT	22	1	0.0967231	AtmiR173TS-AtFT	18	39	-
ATAAAGGAAGAGGCCCATTAAG	22	1	0.0967231	AtmiR173TS-AtFT	40	61	-
TGATTTTTCTCTACAAGCGAA	21	1	0.0967231	AtmiR173TS-AtFT	2	22	-
GATTTTTCTCTACAAGCGAAT	21	1	0.0967231	AtmiR173TS-AtFT	3	23	-
TCTACAAGCGAATAGACCATT	21	1	0.0967231	AtmiR173TS-AtFT	11	31	-
GTTATAAAGGAAGAGGCCCAT	21	1	0.0967231	AtmiR173TS-AtFT	37	57	-
TGATTTTTCTCTACAAGCGA	20	1	0.0967231	AtmiR173TS-AtFT	2	21	-
ATAAAGGAAGAGGCCCATTA	20	1	0.0967231	AtmiR173TS-AtFT	40	59	-
TATAAAGGAAGAGGCCCAT	19	1	0.0967231	AtmiR173TS-AtFT	39	57	-

## Sheet: 35S-AtTAS1c-AtCH42
small RNA sequence	size	reads	RPMs	precursor	start	end	description
TTAAGTGTCACGGAAATCCCT	21	25171	1232.51	AtTAS1c-AtCH42	400	420	syn-tasiR-AtCH42
TTCTAAGTCCAACATAGCGTA	21	17978	880.299	AtTAS1c-AtCH42	442	462	-
TCGGTGGATCTTAGAAAATTA	21	12429	608.591	AtTAS1c-AtCH42	421	441	-
TACAAGCGAATAGACCATTTA	21	12018	588.466	AtTAS1c-AtCH42	379	399	-
TTTCAAGTCGTCTAAAGAACAGTT	24	6623	324.298	AtTAS1c-AtCH42	569	592	-
TTCTAAGTTCAACATATCGACG	22	4609	225.681	AtTAS1c-AtCH42	463	484	-
TTCTAAGTTCAACATATCGAC	21	4607	225.583	AtTAS1c-AtCH42	463	483	-
TTAAGTGTCACGGAAATCCC	20	3428	167.853	AtTAS1c-AtCH42	400	419	-
TTCTAAGTCCAACATAGCGTATT	23	1282	62.7736	AtTAS1c-AtCH42	442	464	-
ATGTGTTCAAGTAAATGAGAT	21	1276	62.4798	AtTAS1c-AtCH42	548	568	-
TTAAGTGTCACGGAAATCCCTT	22	1078	52.7847	AtTAS1c-AtCH42	400	421	-
TATTCCAGGATATGCAAAAGA	21	935	45.7826	AtTAS1c-AtCH42	506	526	-
TTGTTTTGAATGTGTTCAAGT	21	890	43.5792	AtTAS1c-AtCH42	539	559	-
TTAAGTGTCACGGAAATCCCTTCG	24	856	41.9144	AtTAS1c-AtCH42	400	423	-
ATATTGTTTTGAATGTGTTCA	21	832	40.7392	AtTAS1c-AtCH42	536	556	-
TCGACGAACTAGAAAAGACAT	21	792	38.7806	AtTAS1c-AtCH42	479	499	-
TTCTAAGTCCAACATAGCGT	20	730	35.7447	AtTAS1c-AtCH42	442	461	-
TTTCAAGTCGTCTAAAGAACA	21	702	34.3737	AtTAS1c-AtCH42	569	589	-
ATTAAGTGTCACGGAAATCCC	21	607	29.722	AtTAS1c-AtCH42	399	419	-
TATTGTTTTGAATGTGTTCAA	21	581	28.4489	AtTAS1c-AtCH42	537	557	-
AATGTGTTCAAGTAAATGAGA	21	495	24.2379	AtTAS1c-AtCH42	547	567	-
GAACTAGAAAAGACATTGGAC	21	494	24.1889	AtTAS1c-AtCH42	484	504	-
TCTAAGTCCAACATAGCGTATT	22	434	21.251	AtTAS1c-AtCH42	443	464	-
TGGATCTTAGAAAATTATTCTA	22	420	20.5655	AtTAS1c-AtCH42	425	446	-
TACAAGCGAATAGACCATTT	20	401	19.6351	AtTAS1c-AtCH42	379	398	-
TGGATCTTAGAAAATTATTCT	21	384	18.8027	AtTAS1c-AtCH42	425	445	-
TTCTAAGTTCAACATATCGA	20	355	17.3827	AtTAS1c-AtCH42	463	482	-
TCGGTGGATCTTAGAAAATT	20	348	17.0399	AtTAS1c-AtCH42	421	440	-
TTCTAAGTCCAACATAGCGTATTC	24	316	15.4731	AtTAS1c-AtCH42	442	465	-
TCTAAGTTCAACATATCGACG	21	290	14.2	AtTAS1c-AtCH42	464	484	-
TTAAGTGTCACGGAAATCC	19	275	13.4655	AtTAS1c-AtCH42	400	418	-
TTCTAAGTTCAACATATCGACGAA	24	263	12.8779	AtTAS1c-AtCH42	463	486	-
TTCAAGTCGTCTAAAGAACAGTTG	24	245	11.9965	AtTAS1c-AtCH42	570	593	-
CAACATAGCGTATTCTAAGTT	21	225	11.0172	AtTAS1c-AtCH42	451	471	-
TACAAGCGAATAGACCATTTATT	23	185	9.05859	AtTAS1c-AtCH42	379	401	-
TCGAGTAGAGCGTCGTCTATA	21	185	9.05859	AtTAS1c-AtCH42	198	218	-
ATATTGTTTTGAATGTGTTCAAGT	24	178	8.71584	AtTAS1c-AtCH42	536	559	-
TTCAAGTCGTCTAAAGAACAG	21	174	8.51997	AtTAS1c-AtCH42	570	590	-
GAACTAGAAAAGACATTGGACA	22	172	8.42204	AtTAS1c-AtCH42	484	505	-
AACTAGAAAAGACATTGGACA	21	171	8.37308	AtTAS1c-AtCH42	485	505	-
TAAGTGTCACGGAAATCCCTT	21	170	8.32411	AtTAS1c-AtCH42	401	421	-
GTGGATCTTAGAAAATTATTCTA	23	169	8.27515	AtTAS1c-AtCH42	424	446	-
CTAAGTCCAACATAGCGTATT	21	169	8.27515	AtTAS1c-AtCH42	444	464	-
TAAGTGTCACGGAAATCCCT	20	167	8.17722	AtTAS1c-AtCH42	401	420	-
TCTAAGTCCAACATAGCGTAT	21	164	8.03032	AtTAS1c-AtCH42	443	463	-
TCATGTTCCGCCGTTAGATCG	21	162	7.93239	AtTAS1c-AtCH42	126	146	-
TGTCACGGAAATCCCTTCGGT	21	156	7.6386	AtTAS1c-AtCH42	405	425	-
GTGTCACGGAAATCCCTTCGGT	22	152	7.44274	AtTAS1c-AtCH42	404	425	-
ATATCGACGAACTAGAAAAGA	21	147	7.19791	AtTAS1c-AtCH42	476	496	-
TTCTAAGTCCAACATAGCGTAT	22	143	7.00205	AtTAS1c-AtCH42	442	463	-
TCTAAGTCCAACATAGCGTATTCT	24	138	6.75722	AtTAS1c-AtCH42	443	466	-
TACAAGCGAATAGACCATT	19	138	6.75722	AtTAS1c-AtCH42	379	397	-
TTAAGTGTCACGGAAATCCCTTC	23	137	6.70826	AtTAS1c-AtCH42	400	422	-
TCGGTGGATCTTAGAAAATTATTC	24	132	6.46343	AtTAS1c-AtCH42	421	444	-
ATTTTCAAGTCGTCTAAAGAA	21	132	6.46343	AtTAS1c-AtCH42	567	587	-
TTCGGTGGATCTTAGAAAATTA	22	126	6.16964	AtTAS1c-AtCH42	420	441	-
TGTGTCAGTTTCGTTCCTTCC	21	124	6.07171	AtTAS1c-AtCH42	283	303	-
TATCGACGAACTAGAAAAGAC	21	123	6.02274	AtTAS1c-AtCH42	477	497	-
TGGGTTCTTAGATCATGTTCC	21	118	5.77791	AtTAS1c-AtCH42	114	134	-
TATTAAGTGTCACGGAAATCCC	22	117	5.72895	AtTAS1c-AtCH42	398	419	-
TTCTAAGTCCAACATAGCG	19	111	5.43516	AtTAS1c-AtCH42	442	460	-
TATTCTAAGTCCAACATAGCG	21	110	5.38619	AtTAS1c-AtCH42	440	460	-
TTGCTAATACAGTTACTTATT	21	110	5.38619	AtTAS1c-AtCH42	591	611	-
CGGTGGATCTTAGAAAATTATTCT	24	106	5.19033	AtTAS1c-AtCH42	422	445	-
TCGACGAACTAGAAAAGACATT	22	105	5.14136	AtTAS1c-AtCH42	479	500	-
TTATTCTAAGTCCAACATAGC	21	101	4.9455	AtTAS1c-AtCH42	439	459	-
ATTCTAAGTCCAACATAGCGT	21	98	4.79861	AtTAS1c-AtCH42	441	461	-
TAAAGAACAGTTGCTAATACA	21	90	4.40688	AtTAS1c-AtCH42	581	601	-
ATTATTCTAAGTCCAACATAG	21	89	4.35792	AtTAS1c-AtCH42	438	458	-
TTTTCAAGTCGTCTAAAGAACAGT	24	86	4.21102	AtTAS1c-AtCH42	568	591	-
GTCCAACATAGCGTATTCTAAGTT	24	85	4.16206	AtTAS1c-AtCH42	448	471	-
TTTCAAGTCGTCTAAAGAACAGT	23	82	4.01516	AtTAS1c-AtCH42	569	591	-
ACTAGAAAAGACATTGGACAT	21	82	4.01516	AtTAS1c-AtCH42	486	506	-
AACTAGAAAAGACATTGGACATAT	24	80	3.91723	AtTAS1c-AtCH42	485	508	-
CTTTCGTTTACTTCTTTTGAG	21	79	3.86826	AtTAS1c-AtCH42	175	195	-
TACAAGCGAATAGACCATTTAT	22	78	3.8193	AtTAS1c-AtCH42	379	400	-
TTTTCAAGTCGTCTAAAGAAC	21	77	3.77033	AtTAS1c-AtCH42	568	588	-
ACTTTCGTTTACTTCTTTTGA	21	76	3.72137	AtTAS1c-AtCH42	174	194	-
ATTCCAGGATATGCAAAAGAA	21	75	3.6724	AtTAS1c-AtCH42	507	527	-
TTTCAAGTCGTCTAAAGAAC	20	75	3.6724	AtTAS1c-AtCH42	569	588	-
CACGGAAATCCCTTCGGTGGA	21	74	3.62344	AtTAS1c-AtCH42	408	428	-
TGTGTTCAAGTAAATGAGATT	21	73	3.57447	AtTAS1c-AtCH42	549	569	-
TGTTTTGTTGTGATTTTTCTC	21	70	3.42758	AtTAS1c-AtCH42	358	378	-
TCCAACATAGCGTATTCTAAG	21	69	3.37861	AtTAS1c-AtCH42	449	469	-
CAACATATCGACGAACTAGAA	21	69	3.37861	AtTAS1c-AtCH42	472	492	-
TATTGTTTTGAATGTGTTCA	20	69	3.37861	AtTAS1c-AtCH42	537	556	-
AAGACATTGGACATATTCCAG	21	66	3.23171	AtTAS1c-AtCH42	493	513	-
TTTCAAGTCGTCTAAAGAACAG	22	64	3.13378	AtTAS1c-AtCH42	569	590	-
GTGTCACGGAAATCCCTTCGG	21	61	2.98689	AtTAS1c-AtCH42	404	424	-
ATGAATATTGTTTTGAATGTGTTC	24	60	2.93792	AtTAS1c-AtCH42	532	555	-
TATTCTAAGTCCAACATAGCGT	22	60	2.93792	AtTAS1c-AtCH42	440	461	-
AGAACAGTTGCTAATACAGTT	21	60	2.93792	AtTAS1c-AtCH42	584	604	-
TTGATTTCGTTGGGTTACGGA	21	58	2.83999	AtTAS1c-AtCH42	315	335	-
AACATATCGACGAACTAGAAA	21	57	2.79103	AtTAS1c-AtCH42	473	493	-
TTTCAAGTCGTCTAAAGAA	19	57	2.79103	AtTAS1c-AtCH42	569	587	-
TTCTAAGTTCAACATATCGACGA	23	56	2.74206	AtTAS1c-AtCH42	463	485	-
AGTGTCACGGAAATCCCTTCGG	22	56	2.74206	AtTAS1c-AtCH42	403	424	-
ACGATCTGTAAGTCCATCTTA	21	55	2.6931	AtTAS1c-AtCH42	79	99	-
ATTCTAAGTTCAACATATCGA	21	53	2.59516	AtTAS1c-AtCH42	462	482	-
AGCGAATAGACCATTTATTAAGTG	24	52	2.5462	AtTAS1c-AtCH42	383	406	-
TTTTCAAGTCGTCTAAAGAACA	22	52	2.5462	AtTAS1c-AtCH42	568	589	-
AAGTGTCACGGAAATCCCTTCGGT	24	51	2.49723	AtTAS1c-AtCH42	402	425	-
TTCAAGTCGTCTAAAGAACAGTT	23	51	2.49723	AtTAS1c-AtCH42	570	592	-
ATATTGTTTTGAATGTGTTCAA	22	51	2.49723	AtTAS1c-AtCH42	536	557	-
TAGTTAGTTTGAGATTGCGTT	21	51	2.49723	AtTAS1c-AtCH42	217	237	-
AAGTGTCACGGAAATCCCTTCG	22	48	2.35034	AtTAS1c-AtCH42	402	423	-
CGTTTGTCAGAAGTTAGGTTC	21	48	2.35034	AtTAS1c-AtCH42	234	254	-
ACATATCGACGAACTAGAAAA	21	48	2.35034	AtTAS1c-AtCH42	474	494	-
TATTGTTTTGAATGTGTTCAAGT	23	47	2.30137	AtTAS1c-AtCH42	537	559	-
ACATAGCGTATTCTAAGTTCA	21	47	2.30137	AtTAS1c-AtCH42	453	473	-
ATAGCGTATTCTAAGTTCAAC	21	47	2.30137	AtTAS1c-AtCH42	455	475	-
CAAGTCGTCTAAAGAACAGTT	21	47	2.30137	AtTAS1c-AtCH42	572	592	-
TCGTCTAAAGAACAGTTGCTA	21	47	2.30137	AtTAS1c-AtCH42	576	596	-
TGATTTCGTTGGGTTACGGAT	21	46	2.25241	AtTAS1c-AtCH42	316	336	-
ATTTATTAAGTGTCACGGAAA	21	45	2.20344	AtTAS1c-AtCH42	395	415	-
TACAAGCGAATAGACCATTTATTA	24	44	2.15448	AtTAS1c-AtCH42	379	402	-
TAAGTGTCACGGAAATCCCTTC	22	44	2.15448	AtTAS1c-AtCH42	401	422	-
TATTCTAAGTTCAACATATCGA	22	44	2.15448	AtTAS1c-AtCH42	461	482	-
ATTGTTTTGAATGTGTTCAAG	21	44	2.15448	AtTAS1c-AtCH42	538	558	-
AGTAAATGAGATTTTCAAGTC	21	44	2.15448	AtTAS1c-AtCH42	557	577	-
TTGAGTATCGAGTAGAGCGTC	21	43	2.10551	AtTAS1c-AtCH42	191	211	-
ATGAATATTGTTTTGAATGTG	21	43	2.10551	AtTAS1c-AtCH42	532	552	-
AGAAAAGACATTGGACATATTCCA	24	42	2.05655	AtTAS1c-AtCH42	489	512	-
TCTCTCCGAGGTGTAGCGAAGAAG	24	42	2.05655	AtTAS1c-AtCH42	701	724	-
TATTCTAAGTTCAACATATCG	21	42	2.05655	AtTAS1c-AtCH42	461	481	-
TGAATATTGTTTTGAATGTGTT	22	41	2.00758	AtTAS1c-AtCH42	533	554	-
ATGTGTTCAAGTAAATGAGATT	22	41	2.00758	AtTAS1c-AtCH42	548	569	-
CGGTGGATCTTAGAAAATTA	20	41	2.00758	AtTAS1c-AtCH42	422	441	-
ATTTATTAAGTGTCACGGAAATCC	24	40	1.95861	AtTAS1c-AtCH42	395	418	-
GTGGATCTTAGAAAATTATTCT	22	40	1.95861	AtTAS1c-AtCH42	424	445	-
CTAAGTTCAACATATCGACGA	21	40	1.95861	AtTAS1c-AtCH42	465	485	-
TAGAAAAGACATTGGACATATTCC	24	39	1.90965	AtTAS1c-AtCH42	488	511	-
TATAGTTAGTTTGAGATTGCG	21	39	1.90965	AtTAS1c-AtCH42	215	235	-
CATGTGTCAGTTTCGTTCCTT	21	38	1.86068	AtTAS1c-AtCH42	281	301	-
ATGTGTCAGTTTCGTTCCTTC	21	38	1.86068	AtTAS1c-AtCH42	282	302	-
TCTAAGTCCAACATAGCGTA	20	38	1.86068	AtTAS1c-AtCH42	443	462	-
GGTGGATCTTAGAAAATTATTCTA	24	37	1.81172	AtTAS1c-AtCH42	423	446	-
TATCGACGAACTAGAAAAGACA	22	37	1.81172	AtTAS1c-AtCH42	477	498	-
TTCGGTGGATCTTAGAAAATT	21	37	1.81172	AtTAS1c-AtCH42	420	440	-
AAGTCGTCTAAAGAACAGTTG	21	37	1.81172	AtTAS1c-AtCH42	573	593	-
ATTGTTTTGAATGTGTTCAAGT	22	36	1.76275	AtTAS1c-AtCH42	538	559	-
TTGTTTTGAATGTGTTCAAGTA	22	36	1.76275	AtTAS1c-AtCH42	539	560	-
CGAACTAGAAAAGACATTGGA	21	36	1.76275	AtTAS1c-AtCH42	483	503	-
ATGTGTTCAAGTAAATGAGATTTT	24	35	1.71379	AtTAS1c-AtCH42	548	571	-
TCCCCGATCGTTCAAACATTTGGC	24	35	1.71379	AtTAS1c-AtCH42	1111	1134	-
TTTGATTTCGTTGGGTTACGG	21	35	1.71379	AtTAS1c-AtCH42	314	334	-
AAGTGTCACGGAAATCCCTTC	21	35	1.71379	AtTAS1c-AtCH42	402	422	-
TAAGTCCAACATAGCGTATTC	21	35	1.71379	AtTAS1c-AtCH42	445	465	-
TTCTAAGTTCAACATATCG	19	35	1.71379	AtTAS1c-AtCH42	463	481	-
TTCAAGTCGTCTAAAGAACAGT	22	34	1.66482	AtTAS1c-AtCH42	570	591	-
TGTCAGTTTCGTTCCTTCCCG	21	34	1.66482	AtTAS1c-AtCH42	285	305	-
TATTGTTTTGAATGTGTTCAAGTA	24	33	1.61586	AtTAS1c-AtCH42	537	560	-
TGGGTTACGGATGTTTTCGAG	21	33	1.61586	AtTAS1c-AtCH42	325	345	-
AATTATTCTAAGTCCAACATA	21	33	1.61586	AtTAS1c-AtCH42	437	457	-
ATGTGTTCAAGTAAATGAGA	20	33	1.61586	AtTAS1c-AtCH42	548	567	-
TCCGCCGTTAGATCGAGTCATG	22	32	1.56689	AtTAS1c-AtCH42	132	153	-
TTGCGTTTGTCAGAAGTTAGG	21	32	1.56689	AtTAS1c-AtCH42	231	251	-
GAACTAGAAAAGACATTGGA	20	32	1.56689	AtTAS1c-AtCH42	484	503	-
TAAGTCCAACATAGCGTATTCT	22	31	1.51793	AtTAS1c-AtCH42	445	466	-
TATTGTTTTGAATGTGTTCAAG	22	31	1.51793	AtTAS1c-AtCH42	537	558	-
TGAGTATCGAGTAGAGCGTCG	21	31	1.51793	AtTAS1c-AtCH42	192	212	-
AGTATCGAGTAGAGCGTCGTC	21	31	1.51793	AtTAS1c-AtCH42	194	214	-
TATCGAGTAGAGCGTCGTCTA	21	31	1.51793	AtTAS1c-AtCH42	196	216	-
AAAGACATTGGACATATTCCA	21	31	1.51793	AtTAS1c-AtCH42	492	512	-
TTGTTTTGTTGTGATTTTTCTC	22	30	1.46896	AtTAS1c-AtCH42	357	378	-
ATCGACGAACTAGAAAAGACAT	22	30	1.46896	AtTAS1c-AtCH42	478	499	-
GCGTTTGTCAGAAGTTAGGTT	21	30	1.46896	AtTAS1c-AtCH42	233	253	-
ACTAGTTCTAGAGCGGCCGCC	21	30	1.46896	AtTAS1c-AtCH42	1070	1090	-
AACTAGAAAAGACATTGGAC	20	30	1.46896	AtTAS1c-AtCH42	485	504	-
TATTCCAGGATATGCAAAAG	20	30	1.46896	AtTAS1c-AtCH42	506	525	-
TCCGAGGTGTAGCGAAGAAGCATC	24	29	1.42	AtTAS1c-AtCH42	705	728	-
TCTTAGATCATGTTCCGCCGTT	22	29	1.42	AtTAS1c-AtCH42	119	140	-
TTTCGTTTACTTCTTTTGAGT	21	29	1.42	AtTAS1c-AtCH42	176	196	-
TCGTCTATAGTTAGTTTGAGA	21	29	1.42	AtTAS1c-AtCH42	210	230	-
TCTTCTTTGATTTCGTTGGGT	21	29	1.42	AtTAS1c-AtCH42	309	329	-
AAATTATTCTAAGTCCAACAT	21	29	1.42	AtTAS1c-AtCH42	436	456	-
TGAATATTGTTTTGAATGTGT	21	29	1.42	AtTAS1c-AtCH42	533	553	-
TCAAGTCGTCTAAAGAACAGT	21	29	1.42	AtTAS1c-AtCH42	571	591	-
TCGGTGGATCTTAGAAAAT	19	29	1.42	AtTAS1c-AtCH42	421	439	-
CGAACTAGAAAAGACATTGGAC	22	28	1.37103	AtTAS1c-AtCH42	483	504	-
ACGAACTAGAAAAGACATTGG	21	28	1.37103	AtTAS1c-AtCH42	482	502	-
AGACATTGGACATATTCCAGG	21	28	1.37103	AtTAS1c-AtCH42	494	514	-
TTATTAAGTGTCACGGAAATCC	22	27	1.32207	AtTAS1c-AtCH42	397	418	-
ATGTTCCGCCGTTAGATCGAG	21	27	1.32207	AtTAS1c-AtCH42	128	148	-
AGTTTCGTTCCTTCCCGTCCT	21	27	1.32207	AtTAS1c-AtCH42	289	309	-
AAGTGTCACGGAAATCCCT	19	27	1.32207	AtTAS1c-AtCH42	402	420	-
ATATCGACGAACTAGAAAAGACAT	24	26	1.2731	AtTAS1c-AtCH42	476	499	-
GAACTAGAAAAGACATTGGACATA	24	26	1.2731	AtTAS1c-AtCH42	484	507	-
TCGGTGGATCTTAGAAAATTAT	22	26	1.2731	AtTAS1c-AtCH42	421	442	-
AGTCGTCTAAAGAACAGTTGCT	22	26	1.2731	AtTAS1c-AtCH42	574	595	-
AGTGTCACGGAAATCCCTTCG	21	26	1.2731	AtTAS1c-AtCH42	403	423	-
TAAGTGTCACGGAAATCCC	19	26	1.2731	AtTAS1c-AtCH42	401	419	-
AGTGTCACGGAAATCCCTTCGGT	23	25	1.22413	AtTAS1c-AtCH42	403	425	-
TCGTCTAAAGAACAGTTGCTAAT	23	25	1.22413	AtTAS1c-AtCH42	576	598	-
TTCGTTTACTTCTTTTGAGTA	21	25	1.22413	AtTAS1c-AtCH42	177	197	-
ATATTCCAGGATATGCAAAAG	21	25	1.22413	AtTAS1c-AtCH42	505	525	-
TGAATATTGTTTTGAATGTGTTC	23	24	1.17517	AtTAS1c-AtCH42	533	555	-
TGGTCTTGTCTCATAGAAAGGT	22	24	1.17517	AtTAS1c-AtCH42	152	173	-
TGCGTTTGTCAGAAGTTAGGT	21	24	1.17517	AtTAS1c-AtCH42	232	252	-
GGTGGATCTTAGAAAATTATTCT	23	23	1.1262	AtTAS1c-AtCH42	423	445	-
TAGTTTGAGATTGCGTTTGTC	21	23	1.1262	AtTAS1c-AtCH42	221	241	-
TTTTCAAGTCGTCTAAAGAA	20	23	1.1262	AtTAS1c-AtCH42	568	587	-
CGATCTGTAAGTCCATCTTAAC	22	22	1.07724	AtTAS1c-AtCH42	80	101	-
TAGAGCGTCGTCTATAGTTAGT	22	22	1.07724	AtTAS1c-AtCH42	203	224	-
TATTCCAGGATATGCAAAAGAA	22	22	1.07724	AtTAS1c-AtCH42	506	527	-
TTCCGCCGTTAGATCGAGTCA	21	22	1.07724	AtTAS1c-AtCH42	131	151	-
AGAAGTTAGGTTCAATGTCCC	21	22	1.07724	AtTAS1c-AtCH42	242	262	-
AATGAGATTTTCAAGTCGTCT	21	22	1.07724	AtTAS1c-AtCH42	561	581	-
TAATACAAAACATATTCGAGG	21	22	1.07724	AtTAS1c-AtCH42	633	653	-
ATATGCAGAAAAAAAGATGTT	21	22	1.07724	AtTAS1c-AtCH42	654	674	-
CGAATAGACCATTTATTAAGTGTC	24	21	1.02827	AtTAS1c-AtCH42	385	408	-
TAAGTGTCACGGAAATCCCTTCGG	24	21	1.02827	AtTAS1c-AtCH42	401	424	-
AACATATCGACGAACTAGAAAAGA	24	21	1.02827	AtTAS1c-AtCH42	473	496	-
ATCGAGTAGAGCGTCGTCTATA	22	21	1.02827	AtTAS1c-AtCH42	197	218	-
TTTGATTTCGTTGGGTTACGGA	22	21	1.02827	AtTAS1c-AtCH42	314	335	-
AAGACATTGGACATATTCCAGG	22	21	1.02827	AtTAS1c-AtCH42	493	514	-
CGTCTAAAGAACAGTTGCTAAT	22	21	1.02827	AtTAS1c-AtCH42	577	598	-
CGTTAGATCGAGTCATGGTCT	21	21	1.02827	AtTAS1c-AtCH42	137	157	-
GAGCGTCGTCTATAGTTAGTT	21	21	1.02827	AtTAS1c-AtCH42	205	225	-
TTAGGTTCAATGTCCCGGTCC	21	21	1.02827	AtTAS1c-AtCH42	247	267	-
TTGGGTTACGGATGTTTTCGA	21	21	1.02827	AtTAS1c-AtCH42	324	344	-
CATAGCGTATTCTAAGTTCAA	21	21	1.02827	AtTAS1c-AtCH42	454	474	-
TTTGTTATTTTGAAAAGCTTG	21	21	1.02827	AtTAS1c-AtCH42	673	693	-
ACAAGCGAATAGACCATTTA	20	21	1.02827	AtTAS1c-AtCH42	380	399	-
ATATTGTTTTGAATGTGTTC	20	21	1.02827	AtTAS1c-AtCH42	536	555	-
ACTAGAAAAGACATTGGACATATT	24	20	0.979307	AtTAS1c-AtCH42	486	509	-
CAAGTCGTCTAAAGAACAGTTGCT	24	20	0.979307	AtTAS1c-AtCH42	572	595	-
TGTCACGGAAATCCCTTCGGTG	22	20	0.979307	AtTAS1c-AtCH42	405	426	-
ATGAATATTGTTTTGAATGTGT	22	20	0.979307	AtTAS1c-AtCH42	532	553	-
CATGTTCCGCCGTTAGATCGA	21	20	0.979307	AtTAS1c-AtCH42	127	147	-
TTTGAGTATCGAGTAGAGCGT	21	20	0.979307	AtTAS1c-AtCH42	190	210	-
CGACGAACTAGAAAAGACATT	21	20	0.979307	AtTAS1c-AtCH42	480	500	-
TATCGACGAACTAGAAAAGACATT	24	19	0.930342	AtTAS1c-AtCH42	477	500	-
TATCGACGAACTAGAAAAGACAT	23	19	0.930342	AtTAS1c-AtCH42	477	499	-
AAGAGAAAAACAAGAGCGCCG	21	19	0.930342	AtTAS1c-AtCH42	43	63	-
TTTTGAGTATCGAGTAGAGCG	21	19	0.930342	AtTAS1c-AtCH42	189	209	-
ATCGAGTAGAGCGTCGTCTAT	21	19	0.930342	AtTAS1c-AtCH42	197	217	-
TTAGTTTGAGATTGCGTTTGT	21	19	0.930342	AtTAS1c-AtCH42	220	240	-
AGATTGCGTTTGTCAGAAGTT	21	19	0.930342	AtTAS1c-AtCH42	228	248	-
AGTCCAACATAGCGTATTCTA	21	19	0.930342	AtTAS1c-AtCH42	447	467	-
GAATGTGTTCAAGTAAATGAG	21	19	0.930342	AtTAS1c-AtCH42	546	566	-
GAACTAGAAAAGACATTGG	19	19	0.930342	AtTAS1c-AtCH42	484	502	-
ATTAAGTGTCACGGAAATCCCTTC	24	18	0.881377	AtTAS1c-AtCH42	399	422	-
TTATTCTAAGTCCAACATAGCG	22	18	0.881377	AtTAS1c-AtCH42	439	460	-
TAAATGAGATTTTCAAGTCGTC	22	18	0.881377	AtTAS1c-AtCH42	559	580	-
CTTAGATCATGTTCCGCCGTT	21	18	0.881377	AtTAS1c-AtCH42	120	140	-
AGCGTCGTCTATAGTTAGTTT	21	18	0.881377	AtTAS1c-AtCH42	206	226	-
GTTAGTTTGAGATTGCGTTTG	21	18	0.881377	AtTAS1c-AtCH42	219	239	-
TTCCCGTCCTCTTCTTTGATT	21	18	0.881377	AtTAS1c-AtCH42	300	320	-
GTCACGGAAATCCCTTCGGTG	21	18	0.881377	AtTAS1c-AtCH42	406	426	-
AAGTCCAACATAGCGTATTCT	21	18	0.881377	AtTAS1c-AtCH42	446	466	-
ATACAGTTACTTATTTCAATA	21	18	0.881377	AtTAS1c-AtCH42	597	617	-
TATTCTAAGTCCAACATAGCGTA	23	17	0.832411	AtTAS1c-AtCH42	440	462	-
CCGCGGTGGAGCTCGAATTTCC	22	17	0.832411	AtTAS1c-AtCH42	1092	1113	-
TCAAGCTCTGCAAATACGATC	21	17	0.832411	AtTAS1c-AtCH42	64	84	-
GGATCTTAGAAAATTATTCTA	21	17	0.832411	AtTAS1c-AtCH42	426	446	-
TTCCAGGATATGCAAAAGAAA	21	17	0.832411	AtTAS1c-AtCH42	508	528	-
TCTAAAGAACAGTTGCTAATA	21	17	0.832411	AtTAS1c-AtCH42	579	599	-
AAGCGAATAGACCATTTATTAAGT	24	16	0.783446	AtTAS1c-AtCH42	382	405	-
TTTATTAAGTGTCACGGAAATCCC	24	16	0.783446	AtTAS1c-AtCH42	396	419	-
GAAAAGACATTGGACATATTCCAG	24	16	0.783446	AtTAS1c-AtCH42	490	513	-
AAAAGACATTGGACATATTCCAGG	24	16	0.783446	AtTAS1c-AtCH42	491	514	-
TCTCCGAGGTGTAGCGAAGAAGCA	24	16	0.783446	AtTAS1c-AtCH42	703	726	-
CCAACATAGCGTATTCTAAGTT	22	16	0.783446	AtTAS1c-AtCH42	450	471	-
AACTAGAAAAGACATTGGACAT	22	16	0.783446	AtTAS1c-AtCH42	485	506	-
TAACTAGTTCTAGAGCGGCCGC	22	16	0.783446	AtTAS1c-AtCH42	1068	1089	-
TGTTCCGCCGTTAGATCGAGT	21	16	0.783446	AtTAS1c-AtCH42	129	149	-
TGGTCTTGTCTCATAGAAAGG	21	16	0.783446	AtTAS1c-AtCH42	152	172	-
AATTTTCACCAGCCATGTGTC	21	16	0.783446	AtTAS1c-AtCH42	268	288	-
CCATGTGTCAGTTTCGTTCCT	21	16	0.783446	AtTAS1c-AtCH42	280	300	-
CTTCTTTGATTTCGTTGGGTT	21	16	0.783446	AtTAS1c-AtCH42	310	330	-
AAAAGACATTGGACATATTCC	21	16	0.783446	AtTAS1c-AtCH42	491	511	-
TTGGACATATTCCAGGATATG	21	16	0.783446	AtTAS1c-AtCH42	499	519	-
GTCGTCTAAAGAACAGTTGCT	21	16	0.783446	AtTAS1c-AtCH42	575	595	-
GAACTAGAAAAGACATTGGACAT	23	15	0.734481	AtTAS1c-AtCH42	484	506	-
AAGAGAAAAACAAGAGCGCCGT	22	15	0.734481	AtTAS1c-AtCH42	43	64	-
ATGTGTCAGTTTCGTTCCTTCC	22	15	0.734481	AtTAS1c-AtCH42	282	303	-
AATATTGTTTTGAATGTGTTCA	22	15	0.734481	AtTAS1c-AtCH42	535	556	-
AAAGAGAAAAACAAGAGCGCC	21	15	0.734481	AtTAS1c-AtCH42	42	62	-
GAGAAAAACAAGAGCGCCGTC	21	15	0.734481	AtTAS1c-AtCH42	45	65	-
GAATATTGTTTTGAATGTGTT	21	15	0.734481	AtTAS1c-AtCH42	534	554	-
AAATGAGATTTTCAAGTCGTC	21	15	0.734481	AtTAS1c-AtCH42	560	580	-
TCTCTCCGAGGTGTAGCGAAG	21	15	0.734481	AtTAS1c-AtCH42	701	721	-
GTCCAACATAGCGTATTCTA	20	15	0.734481	AtTAS1c-AtCH42	448	467	-
GTCGTCTAAAGAACAGTTGCTAAT	24	14	0.685515	AtTAS1c-AtCH42	575	598	-
TATGCAGAAAAAAAGATGTTTGTT	24	14	0.685515	AtTAS1c-AtCH42	655	678	-
TCGGTGGATCTTAGAAAATTATT	23	14	0.685515	AtTAS1c-AtCH42	421	443	-
TCCAACATAGCGTATTCTAAGTT	23	14	0.685515	AtTAS1c-AtCH42	449	471	-
AAGTCGTCTAAAGAACAGTTGCT	23	14	0.685515	AtTAS1c-AtCH42	573	595	-
AACTAGTTCTAGAGCGGCCGCC	22	14	0.685515	AtTAS1c-AtCH42	1069	1090	-
ACAAAAGTGAGATGGGTTCTT	21	14	0.685515	AtTAS1c-AtCH42	102	122	-
CCGTTAGATCGAGTCATGGTC	21	14	0.685515	AtTAS1c-AtCH42	136	156	-
TGAGATTGCGTTTGTCAGAAG	21	14	0.685515	AtTAS1c-AtCH42	226	246	-
TTTCGTTCCTTCCCGTCCTCT	21	14	0.685515	AtTAS1c-AtCH42	291	311	-
TACGGATGTTTTCGAGATGAA	21	14	0.685515	AtTAS1c-AtCH42	330	350	-
TATTAAGTGTCACGGAAATCC	21	14	0.685515	AtTAS1c-AtCH42	398	418	-
ATCGACGAACTAGAAAAGACA	21	14	0.685515	AtTAS1c-AtCH42	478	498	-
GTCTAAAGAACAGTTGCTAATACA	24	13	0.63655	AtTAS1c-AtCH42	578	601	-
TATCGAGTAGAGCGTCGTCTATA	23	13	0.63655	AtTAS1c-AtCH42	196	218	-
AACATATCGACGAACTAGAAAA	22	13	0.63655	AtTAS1c-AtCH42	473	494	-
ATATCGACGAACTAGAAAAGAC	22	13	0.63655	AtTAS1c-AtCH42	476	497	-
TGCAGAAAAAAAGATGTTTGTT	22	13	0.63655	AtTAS1c-AtCH42	657	678	-
TTCTTAGATCATGTTCCGCCG	21	13	0.63655	AtTAS1c-AtCH42	118	138	-
TCAGAAGTTAGGTTCAATGTC	21	13	0.63655	AtTAS1c-AtCH42	240	260	-
TTGTTTTGTTGTGATTTTTCT	21	13	0.63655	AtTAS1c-AtCH42	357	377	-
TTAACTAGTTCTAGAGCGGCC	21	13	0.63655	AtTAS1c-AtCH42	1067	1087	-
TCTAAAGAACAGTTGCTAAT	20	13	0.63655	AtTAS1c-AtCH42	579	598	-
TCTAAGTCCAACATAGCGT	19	13	0.63655	AtTAS1c-AtCH42	443	461	-
AGATCATGTTCCGCCGTTAGATCG	24	12	0.587584	AtTAS1c-AtCH42	123	146	-
TTAACTAGTTCTAGAGCGGCCGCC	24	12	0.587584	AtTAS1c-AtCH42	1067	1090	-
TGGGTTACGGATGTTTTCGAGA	22	12	0.587584	AtTAS1c-AtCH42	325	346	-
TCTTAGATCATGTTCCGCCGT	21	12	0.587584	AtTAS1c-AtCH42	119	139	-
TACTTTCGTTTACTTCTTTTG	21	12	0.587584	AtTAS1c-AtCH42	173	193	-
ATAGTTAGTTTGAGATTGCGT	21	12	0.587584	AtTAS1c-AtCH42	216	236	-
TGATTTTTCTCTACAAGCGAA	21	12	0.587584	AtTAS1c-AtCH42	368	388	-
TTATTAAGTGTCACGGAAATC	21	12	0.587584	AtTAS1c-AtCH42	397	417	-
TTATTTTGAAAAGCTTGAGTA	21	12	0.587584	AtTAS1c-AtCH42	677	697	-
TTTCTCTCCGAGGTGTAGCGA	21	12	0.587584	AtTAS1c-AtCH42	699	719	-
TGGGTTACGGATGTTTTCGAGATG	24	11	0.538619	AtTAS1c-AtCH42	325	348	-
AAGTGTCACGGAAATCCCTTCGG	23	11	0.538619	AtTAS1c-AtCH42	402	424	-
AAGTCCAACATAGCGTATTCTA	22	11	0.538619	AtTAS1c-AtCH42	446	467	-
TTCCAGGATATGCAAAAGAAAA	22	11	0.538619	AtTAS1c-AtCH42	508	529	-
TCGTCTAAAGAACAGTTGCTAA	22	11	0.538619	AtTAS1c-AtCH42	576	597	-
GTTGCTAATACAGTTACTTATT	22	11	0.538619	AtTAS1c-AtCH42	590	611	-
CGCGCCGACCCAGCTTTCTTGT	22	11	0.538619	AtTAS1c-AtCH42	1021	1042	-
TTAACACAAAAGTGAGATGGG	21	11	0.538619	AtTAS1c-AtCH42	97	117	-
ACACAAAAGTGAGATGGGTTC	21	11	0.538619	AtTAS1c-AtCH42	100	120	-
TAGAGCGTCGTCTATAGTTAG	21	11	0.538619	AtTAS1c-AtCH42	203	223	-
TTTGTCAGAAGTTAGGTTCAA	21	11	0.538619	AtTAS1c-AtCH42	236	256	-
TCGTTCCTTCCCGTCCTCTTC	21	11	0.538619	AtTAS1c-AtCH42	293	313	-
TCCTCTTCTTTGATTTCGTTG	21	11	0.538619	AtTAS1c-AtCH42	306	326	-
AATATTGTTTTGAATGTGTTC	21	11	0.538619	AtTAS1c-AtCH42	535	555	-
AGTTCTAGAGCGGCCGCCACC	21	11	0.538619	AtTAS1c-AtCH42	1073	1093	-
CCGCGGTGGAGCTCGAATTTC	21	11	0.538619	AtTAS1c-AtCH42	1092	1112	-
TAAGTCCAACATAGCGTATTCTAA	24	10	0.489654	AtTAS1c-AtCH42	445	468	-
GACGAACTAGAAAAGACATTGGAC	24	10	0.489654	AtTAS1c-AtCH42	481	504	-
TAAGTGTCACGGAAATCCCTTCG	23	10	0.489654	AtTAS1c-AtCH42	401	423	-
CGTCTAAAGAACAGTTGCTAATA	23	10	0.489654	AtTAS1c-AtCH42	577	599	-
TCTTCTTTGATTTCGTTGGGTT	22	10	0.489654	AtTAS1c-AtCH42	309	330	-
ATAGCGTATTCTAAGTTCAACA	22	10	0.489654	AtTAS1c-AtCH42	455	476	-
TGAATGTGTTCAAGTAAATGAG	22	10	0.489654	AtTAS1c-AtCH42	545	566	-
GAAAAACAAGAGCGCCGTCAA	21	10	0.489654	AtTAS1c-AtCH42	47	67	-
CGGTGGATCTTAGAAAATTAT	21	10	0.489654	AtTAS1c-AtCH42	422	442	-
GTCCAACATAGCGTATTCTAA	21	10	0.489654	AtTAS1c-AtCH42	448	468	-
AGCGTATTCTAAGTTCAACAT	21	10	0.489654	AtTAS1c-AtCH42	457	477	-
TTCAACATATCGACGAACTAG	21	10	0.489654	AtTAS1c-AtCH42	470	490	-
AAGAACAGTTGCTAATACAGT	21	10	0.489654	AtTAS1c-AtCH42	583	603	-
TAGTTTCTCTCCGAGGTGTAG	21	10	0.489654	AtTAS1c-AtCH42	696	716	-
TGTTAATGTACCATGGCCGAT	21	10	0.489654	AtTAS1c-AtCH42	781	801	-
TCTAAGTTCAACATATCGAC	20	10	0.489654	AtTAS1c-AtCH42	464	483	-
AATTATTCTAAGTCCAACATAGCG	24	9	0.440688	AtTAS1c-AtCH42	437	460	-
CTAAGTTCAACATATCGACGAACT	24	9	0.440688	AtTAS1c-AtCH42	465	488	-
ACATATCGACGAACTAGAAAAGAC	24	9	0.440688	AtTAS1c-AtCH42	474	497	-
CCGTTAGATCGAGTCATGGTCT	22	9	0.440688	AtTAS1c-AtCH42	136	157	-
ATGGTCTTGTCTCATAGAAAGG	22	9	0.440688	AtTAS1c-AtCH42	151	172	-
TACTTTCGTTTACTTCTTTTGA	22	9	0.440688	AtTAS1c-AtCH42	173	194	-
CTTTCGTTTACTTCTTTTGAGT	22	9	0.440688	AtTAS1c-AtCH42	175	196	-
TGAGATTGCGTTTGTCAGAAGT	22	9	0.440688	AtTAS1c-AtCH42	226	247	-
CGTCCTCTTCTTTGATTTCGTT	22	9	0.440688	AtTAS1c-AtCH42	304	325	-
ATTATTCTAAGTCCAACATAGC	22	9	0.440688	AtTAS1c-AtCH42	438	459	-
ATTCTAAGTCCAACATAGCGTA	22	9	0.440688	AtTAS1c-AtCH42	441	462	-
GTCCAACATAGCGTATTCTAAG	22	9	0.440688	AtTAS1c-AtCH42	448	469	-
TCTAAGTTCAACATATCGACGA	22	9	0.440688	AtTAS1c-AtCH42	464	485	-
GTCTAAAGAACAGTTGCTAATA	22	9	0.440688	AtTAS1c-AtCH42	578	599	-
TTAACTAGTTCTAGAGCGGCCG	22	9	0.440688	AtTAS1c-AtCH42	1067	1088	-
AGAAAAACAAGAGCGCCGTCA	21	9	0.440688	AtTAS1c-AtCH42	46	66	-
GTATCGAGTAGAGCGTCGTCT	21	9	0.440688	AtTAS1c-AtCH42	195	215	-
CGTCTATAGTTAGTTTGAGAT	21	9	0.440688	AtTAS1c-AtCH42	211	231	-
ATTGCGTTTGTCAGAAGTTAG	21	9	0.440688	AtTAS1c-AtCH42	230	250	-
TGTCCCGGTCCAATTTTCACC	21	9	0.440688	AtTAS1c-AtCH42	257	277	-
TCGTTGGGTTACGGATGTTTT	21	9	0.440688	AtTAS1c-AtCH42	321	341	-
TGTTATTTTGAAAAGCTTGAG	21	9	0.440688	AtTAS1c-AtCH42	675	695	-
TAACTAGTTCTAGAGCGGCCG	21	9	0.440688	AtTAS1c-AtCH42	1068	1088	-
ATTTTCAAGTCGTCTAAAGA	20	9	0.440688	AtTAS1c-AtCH42	567	586	-
CGTCTAAAGAACAGTTGCTA	20	9	0.440688	AtTAS1c-AtCH42	577	596	-
ATGTGTTCAAGTAAATGAG	19	9	0.440688	AtTAS1c-AtCH42	548	566	-
ATGGTCTTGTCTCATAGAAAGGTA	24	8	0.391723	AtTAS1c-AtCH42	151	174	-
GTGGATCTTAGAAAATTATTCTAA	24	8	0.391723	AtTAS1c-AtCH42	424	447	-
TTATTCTAAGTCCAACATAGCGTA	24	8	0.391723	AtTAS1c-AtCH42	439	462	-
AAGTCCAACATAGCGTATTCTAAG	24	8	0.391723	AtTAS1c-AtCH42	446	469	-
TATTCCAGGATATGCAAAAGAAAA	24	8	0.391723	AtTAS1c-AtCH42	506	529	-
AATGAATATTGTTTTGAATGTGTT	24	8	0.391723	AtTAS1c-AtCH42	531	554	-
ACCGCGGTGGAGCTCGAATTTCCC	24	8	0.391723	AtTAS1c-AtCH42	1091	1114	-
TTATTCTAAGTCCAACATAGCGT	23	8	0.391723	AtTAS1c-AtCH42	439	461	-
TCTAAGTCCAACATAGCGTATTC	23	8	0.391723	AtTAS1c-AtCH42	443	465	-
AACATATCGACGAACTAGAAAAG	23	8	0.391723	AtTAS1c-AtCH42	473	495	-
ATCATGTTCCGCCGTTAGATCG	22	8	0.391723	AtTAS1c-AtCH42	125	146	-
ATGTTCCGCCGTTAGATCGAGT	22	8	0.391723	AtTAS1c-AtCH42	128	149	-
CGAATAGACCATTTATTAAGTG	22	8	0.391723	AtTAS1c-AtCH42	385	406	-
AAAAGACATTGGACATATTCCA	22	8	0.391723	AtTAS1c-AtCH42	491	512	-
TGTTCAAGTAAATGAGATTTTC	22	8	0.391723	AtTAS1c-AtCH42	551	572	-
TATTTTGAAAAGCTTGAGTAGT	22	8	0.391723	AtTAS1c-AtCH42	678	699	-
TCCGAGGTGTAGCGAAGAAGCA	22	8	0.391723	AtTAS1c-AtCH42	705	726	-
CTAAGCCCGACGTCAAATACC	21	8	0.391723	AtTAS1c-AtCH42	19	39	-
GCTCTGCAAATACGATCTGTA	21	8	0.391723	AtTAS1c-AtCH42	68	88	-
AGAGCGTCGTCTATAGTTAGT	21	8	0.391723	AtTAS1c-AtCH42	204	224	-
CCGGTCCAATTTTCACCAGCC	21	8	0.391723	AtTAS1c-AtCH42	261	281	-
ATTTTCACCAGCCATGTGTCA	21	8	0.391723	AtTAS1c-AtCH42	269	289	-
GTGTCAGTTTCGTTCCTTCCC	21	8	0.391723	AtTAS1c-AtCH42	284	304	-
TTCGTTCCTTCCCGTCCTCTT	21	8	0.391723	AtTAS1c-AtCH42	292	312	-
TCTACAAGCGAATAGACCATT	21	8	0.391723	AtTAS1c-AtCH42	377	397	-
TAGAAAAGACATTGGACATAT	21	8	0.391723	AtTAS1c-AtCH42	488	508	-
TGTTTTGAATGTGTTCAAGTA	21	8	0.391723	AtTAS1c-AtCH42	540	560	-
TTTTGAATGTGTTCAAGTAAA	21	8	0.391723	AtTAS1c-AtCH42	542	562	-
TGAATGTGTTCAAGTAAATGA	21	8	0.391723	AtTAS1c-AtCH42	545	565	-
CGTCTAAAGAACAGTTGCTAA	21	8	0.391723	AtTAS1c-AtCH42	577	597	-
AAGTGTCACGGAAATCCCTT	20	8	0.391723	AtTAS1c-AtCH42	402	421	-
CATGGTCTTGTCTCATAGAAAGGT	24	7	0.342758	AtTAS1c-AtCH42	150	173	-
AGCGTCGTCTATAGTTAGTTTGAG	24	7	0.342758	AtTAS1c-AtCH42	206	229	-
AGTAAATGAGATTTTCAAGTCGTC	24	7	0.342758	AtTAS1c-AtCH42	557	580	-
AGGATATGCAGAAAAAAAGATGTT	24	7	0.342758	AtTAS1c-AtCH42	651	674	-
CTCCGAGGTGTAGCGAAGAAGCAT	24	7	0.342758	AtTAS1c-AtCH42	704	727	-
AATGTACCATGGCCGATATCGGTT	24	7	0.342758	AtTAS1c-AtCH42	785	808	-
AATTTCCCCGATCGTTCAAACATT	24	7	0.342758	AtTAS1c-AtCH42	1107	1130	-
GTGTCACGGAAATCCCTTCGGTG	23	7	0.342758	AtTAS1c-AtCH42	404	426	-
GAAAAGACATTGGACATATTCCA	23	7	0.342758	AtTAS1c-AtCH42	490	512	-
AAAGACATTGGACATATTCCAGG	23	7	0.342758	AtTAS1c-AtCH42	492	514	-
AAAGAACAGTTGCTAATACAGTT	23	7	0.342758	AtTAS1c-AtCH42	582	604	-
GGCTAAGCCCGACGTCAAATAC	22	7	0.342758	AtTAS1c-AtCH42	17	38	-
TTAGTTTGAGATTGCGTTTGTC	22	7	0.342758	AtTAS1c-AtCH42	220	241	-
CTTCCCGTCCTCTTCTTTGATT	22	7	0.342758	AtTAS1c-AtCH42	299	320	-
AATTATTCTAAGTCCAACATAG	22	7	0.342758	AtTAS1c-AtCH42	437	458	-
CATAGCGTATTCTAAGTTCAAC	22	7	0.342758	AtTAS1c-AtCH42	454	475	-
GCGCGCCGACCCAGCTTTCTTG	22	7	0.342758	AtTAS1c-AtCH42	1020	1041	-
ACCGCGGTGGAGCTCGAATTTC	22	7	0.342758	AtTAS1c-AtCH42	1091	1112	-
TTTCCCCGATCGTTCAAACATT	22	7	0.342758	AtTAS1c-AtCH42	1109	1130	-
GTTCTTAGATCATGTTCCGCC	21	7	0.342758	AtTAS1c-AtCH42	117	137	-
CTTCTTTTGAGTATCGAGTAG	21	7	0.342758	AtTAS1c-AtCH42	185	205	-
AGTTAGGTTCAATGTCCCGGT	21	7	0.342758	AtTAS1c-AtCH42	245	265	-
AATGTCCCGGTCCAATTTTCA	21	7	0.342758	AtTAS1c-AtCH42	255	275	-
CCAATTTTCACCAGCCATGTG	21	7	0.342758	AtTAS1c-AtCH42	266	286	-
TCAGTTTCGTTCCTTCCCGTC	21	7	0.342758	AtTAS1c-AtCH42	287	307	-
CGTCCTCTTCTTTGATTTCGT	21	7	0.342758	AtTAS1c-AtCH42	304	324	-
AGAAAATTATTCTAAGTCCAA	21	7	0.342758	AtTAS1c-AtCH42	433	453	-
GAAAATTATTCTAAGTCCAAC	21	7	0.342758	AtTAS1c-AtCH42	434	454	-
AAAATTATTCTAAGTCCAACA	21	7	0.342758	AtTAS1c-AtCH42	435	455	-
TAAATGAGATTTTCAAGTCGT	21	7	0.342758	AtTAS1c-AtCH42	559	579	-
GTCTAAAGAACAGTTGCTAAT	21	7	0.342758	AtTAS1c-AtCH42	578	598	-
AACTAGTTCTAGAGCGGCCGC	21	7	0.342758	AtTAS1c-AtCH42	1069	1089	-
CAACATATCGACGAACTAGA	20	7	0.342758	AtTAS1c-AtCH42	472	491	-
AAGTCGTCTAAAGAACAGTT	20	7	0.342758	AtTAS1c-AtCH42	573	592	-
TTCAAGTCGTCTAAAGAAC	19	7	0.342758	AtTAS1c-AtCH42	570	588	-
TTCCGCCGTTAGATCGAGTCATGG	24	6	0.293792	AtTAS1c-AtCH42	131	154	-
ATTCTAAGTCCAACATAGCGTATT	24	6	0.293792	AtTAS1c-AtCH42	441	464	-
CTAAGTCCAACATAGCGTATTCTA	24	6	0.293792	AtTAS1c-AtCH42	444	467	-
AATATTGTTTTGAATGTGTTCAAG	24	6	0.293792	AtTAS1c-AtCH42	535	558	-
TAAAGAACAGTTGCTAATACAGTT	24	6	0.293792	AtTAS1c-AtCH42	581	604	-
TACTTCTGTTTTGGCTTTGCAATC	24	6	0.293792	AtTAS1c-AtCH42	830	853	-
CTTTCGTTTACTTCTTTTGAGTA	23	6	0.293792	AtTAS1c-AtCH42	175	197	-
TAAGTCCAACATAGCGTATTCTA	23	6	0.293792	AtTAS1c-AtCH42	445	467	-
CTAGAAAAGACATTGGACATATT	23	6	0.293792	AtTAS1c-AtCH42	487	509	-
TCAAGTCGTCTAAAGAACAGTTG	23	6	0.293792	AtTAS1c-AtCH42	571	593	-
GTAGTTTCTCTCCGAGGTGTAGC	23	6	0.293792	AtTAS1c-AtCH42	695	717	-
TTTCGTTTACTTCTTTTGAGTA	22	6	0.293792	AtTAS1c-AtCH42	176	197	-
AGTATCGAGTAGAGCGTCGTCT	22	6	0.293792	AtTAS1c-AtCH42	194	215	-
TTCAATGTCCCGGTCCAATTTT	22	6	0.293792	AtTAS1c-AtCH42	252	273	-
TCCAATTTTCACCAGCCATGTG	22	6	0.293792	AtTAS1c-AtCH42	265	286	-
TGTGTCAGTTTCGTTCCTTCCC	22	6	0.293792	AtTAS1c-AtCH42	283	304	-
CGTTGGGTTACGGATGTTTTCG	22	6	0.293792	AtTAS1c-AtCH42	322	343	-
ACGGATGTTTTCGAGATGAAAC	22	6	0.293792	AtTAS1c-AtCH42	331	352	-
AAAGAACAGTTGCTAATACAGT	22	6	0.293792	AtTAS1c-AtCH42	582	603	-
ATAATACAAAACATATTCGAGG	22	6	0.293792	AtTAS1c-AtCH42	632	653	-
TAGTTTCTCTCCGAGGTGTAGC	22	6	0.293792	AtTAS1c-AtCH42	696	717	-
CGAGGTGTAGCGAAGAAGCATC	22	6	0.293792	AtTAS1c-AtCH42	707	728	-
TGATTTCCACTGCTTCATTGTA	22	6	0.293792	AtTAS1c-AtCH42	907	928	-
CCGACCCAGCTTTCTTGTACAA	22	6	0.293792	AtTAS1c-AtCH42	1025	1046	-
TCCCCGATCGTTCAAACATTTG	22	6	0.293792	AtTAS1c-AtCH42	1111	1132	-
AGCTCTGCAAATACGATCTGT	21	6	0.293792	AtTAS1c-AtCH42	67	87	-
CGATCTGTAAGTCCATCTTAA	21	6	0.293792	AtTAS1c-AtCH42	80	100	-
GTCTTGTCTCATAGAAAGGTA	21	6	0.293792	AtTAS1c-AtCH42	154	174	-
GTTAGGTTCAATGTCCCGGTC	21	6	0.293792	AtTAS1c-AtCH42	246	266	-
GTTTCGTTCCTTCCCGTCCTC	21	6	0.293792	AtTAS1c-AtCH42	290	310	-
TTTCGTTGGGTTACGGATGTT	21	6	0.293792	AtTAS1c-AtCH42	319	339	-
TTTTCGAGATGAAACAGCATT	21	6	0.293792	AtTAS1c-AtCH42	338	358	-
ACGGAAATCCCTTCGGTGGAT	21	6	0.293792	AtTAS1c-AtCH42	409	429	-
TCAACATATCGACGAACTAGA	21	6	0.293792	AtTAS1c-AtCH42	471	491	-
AGAAAAGACATTGGACATATT	21	6	0.293792	AtTAS1c-AtCH42	489	509	-
TTCAATAAATAATTGGTTCTA	21	6	0.293792	AtTAS1c-AtCH42	611	631	-
GAGGTGTAGCGAAGAAGCATC	21	6	0.293792	AtTAS1c-AtCH42	708	728	-
CTAGTTCTAGAGCGGCCGCCA	21	6	0.293792	AtTAS1c-AtCH42	1071	1091	-
TGGATCTTAGAAAATTATTC	20	6	0.293792	AtTAS1c-AtCH42	425	444	-
ATTCCAGGATATGCAAAAGA	20	6	0.293792	AtTAS1c-AtCH42	507	526	-
AATGTGTTCAAGTAAATGAG	20	6	0.293792	AtTAS1c-AtCH42	547	566	-
ACCTAAACGGCTAAGCCCGACGTC	24	5	0.244827	AtTAS1c-AtCH42	9	32	-
CCGCCGTTAGATCGAGTCATGGTC	24	5	0.244827	AtTAS1c-AtCH42	133	156	-
ATCGAGTAGAGCGTCGTCTATAGT	24	5	0.244827	AtTAS1c-AtCH42	197	220	-
AGATTGCGTTTGTCAGAAGTTAGG	24	5	0.244827	AtTAS1c-AtCH42	228	251	-
TTACGGATGTTTTCGAGATGAAAC	24	5	0.244827	AtTAS1c-AtCH42	329	352	-
TGTCACGGAAATCCCTTCGGTGGA	24	5	0.244827	AtTAS1c-AtCH42	405	428	-
AGTCCAACATAGCGTATTCTAAGT	24	5	0.244827	AtTAS1c-AtCH42	447	470	-
CGACGAACTAGAAAAGACATTGGA	24	5	0.244827	AtTAS1c-AtCH42	480	503	-
TAATACAAAACATATTCGAGGATA	24	5	0.244827	AtTAS1c-AtCH42	633	656	-
GTTATTTTGAAAAGCTTGAGTAGT	24	5	0.244827	AtTAS1c-AtCH42	676	699	-
GGAGCTCGAATTTCCCCGATCGTT	24	5	0.244827	AtTAS1c-AtCH42	1099	1122	-
CATGGTCTTGTCTCATAGAAAGG	23	5	0.244827	AtTAS1c-AtCH42	150	172	-
CTAAGTCCAACATAGCGTATTCT	23	5	0.244827	AtTAS1c-AtCH42	444	466	-
CAACATATCGACGAACTAGAAAA	23	5	0.244827	AtTAS1c-AtCH42	472	494	-
ATCGACGAACTAGAAAAGACATT	23	5	0.244827	AtTAS1c-AtCH42	478	500	-
TATTCCAGGATATGCAAAAGAAA	23	5	0.244827	AtTAS1c-AtCH42	506	528	-
GCCGTTAGATCGAGTCATGGTC	22	5	0.244827	AtTAS1c-AtCH42	135	156	-
CTTTTGAGTATCGAGTAGAGCG	22	5	0.244827	AtTAS1c-AtCH42	188	209	-
TGAGTATCGAGTAGAGCGTCGT	22	5	0.244827	AtTAS1c-AtCH42	192	213	-
GAGCGTCGTCTATAGTTAGTTT	22	5	0.244827	AtTAS1c-AtCH42	205	226	-
TCTTTGATTTCGTTGGGTTACG	22	5	0.244827	AtTAS1c-AtCH42	312	333	-
CAACATAGCGTATTCTAAGTTC	22	5	0.244827	AtTAS1c-AtCH42	451	472	-
AATGAATATTGTTTTGAATGTG	22	5	0.244827	AtTAS1c-AtCH42	531	552	-
AAGTAAATGAGATTTTCAAGTC	22	5	0.244827	AtTAS1c-AtCH42	556	577	-
CAAGTCGTCTAAAGAACAGTTG	22	5	0.244827	AtTAS1c-AtCH42	572	593	-
AGAGAAAAACAAGAGCGCCGT	21	5	0.244827	AtTAS1c-AtCH42	44	64	-
AAAAACAAGAGCGCCGTCAAG	21	5	0.244827	AtTAS1c-AtCH42	48	68	-
TCTGCAAATACGATCTGTAAG	21	5	0.244827	AtTAS1c-AtCH42	70	90	-
TAACACAAAAGTGAGATGGGT	21	5	0.244827	AtTAS1c-AtCH42	98	118	-
AGTCATGGTCTTGTCTCATAG	21	5	0.244827	AtTAS1c-AtCH42	147	167	-
ATGGTCTTGTCTCATAGAAAG	21	5	0.244827	AtTAS1c-AtCH42	151	171	-
TCATAGAAAGGTACTTTCGTT	21	5	0.244827	AtTAS1c-AtCH42	162	182	-
TCCCGTCCTCTTCTTTGATTT	21	5	0.244827	AtTAS1c-AtCH42	301	321	-
GTGGATCTTAGAAAATTATTC	21	5	0.244827	AtTAS1c-AtCH42	424	444	-
CATATCGACGAACTAGAAAAG	21	5	0.244827	AtTAS1c-AtCH42	475	495	-
ATTGGACATATTCCAGGATAT	21	5	0.244827	AtTAS1c-AtCH42	498	518	-
CCAGGATATGCAAAAGAAAAC	21	5	0.244827	AtTAS1c-AtCH42	510	530	-
TTGAATGTGTTCAAGTAAATG	21	5	0.244827	AtTAS1c-AtCH42	544	564	-
ATGAGATTTTCAAGTCGTCTA	21	5	0.244827	AtTAS1c-AtCH42	562	582	-
AGTCGTCTAAAGAACAGTTGC	21	5	0.244827	AtTAS1c-AtCH42	574	594	-
TTTATTTGTGTTAATGTACCA	21	5	0.244827	AtTAS1c-AtCH42	773	793	-
ATGTACCATGGCCGATATCGG	21	5	0.244827	AtTAS1c-AtCH42	786	806	-
CACCGCGGTGGAGCTCGAATT	21	5	0.244827	AtTAS1c-AtCH42	1090	1110	-
TTCCCCGATCGTTCAAACATT	21	5	0.244827	AtTAS1c-AtCH42	1110	1130	-
GCGTCGTCTATAGTTAGTTT	20	5	0.244827	AtTAS1c-AtCH42	207	226	-
ATTCTAAGTCCAACATAGCG	20	5	0.244827	AtTAS1c-AtCH42	441	460	-
TAAGTCCAACATAGCGTATT	20	5	0.244827	AtTAS1c-AtCH42	445	464	-
CTAAGTTCAACATATCGACG	20	5	0.244827	AtTAS1c-AtCH42	465	484	-
TCGACGAACTAGAAAAGACA	20	5	0.244827	AtTAS1c-AtCH42	479	498	-
TGTTTTGAATGTGTTCAAGT	20	5	0.244827	AtTAS1c-AtCH42	540	559	-
CAAGTCGTCTAAAGAACAGT	20	5	0.244827	AtTAS1c-AtCH42	572	591	-
TCGTCTAAAGAACAGTTGCT	20	5	0.244827	AtTAS1c-AtCH42	576	595	-
TGATTTCGTTGGGTTACGG	19	5	0.244827	AtTAS1c-AtCH42	316	334	-
TCGACGAACTAGAAAAGAC	19	5	0.244827	AtTAS1c-AtCH42	479	497	-
ACGATCTGTAAGTCCATCTTAACA	24	4	0.195861	AtTAS1c-AtCH42	79	102	-
GTTCCGCCGTTAGATCGAGTCATG	24	4	0.195861	AtTAS1c-AtCH42	130	153	-
TCCGCCGTTAGATCGAGTCATGGT	24	4	0.195861	AtTAS1c-AtCH42	132	155	-
CGCCGTTAGATCGAGTCATGGTCT	24	4	0.195861	AtTAS1c-AtCH42	134	157	-
TCATGGTCTTGTCTCATAGAAAGG	24	4	0.195861	AtTAS1c-AtCH42	149	172	-
AGAGCGTCGTCTATAGTTAGTTTG	24	4	0.195861	AtTAS1c-AtCH42	204	227	-
TTCTTTGATTTCGTTGGGTTACGG	24	4	0.195861	AtTAS1c-AtCH42	311	334	-
CATTGTTTTGTTGTGATTTTTCTC	24	4	0.195861	AtTAS1c-AtCH42	355	378	-
CAAGCGAATAGACCATTTATTAAG	24	4	0.195861	AtTAS1c-AtCH42	381	404	-
TGGATCTTAGAAAATTATTCTAAG	24	4	0.195861	AtTAS1c-AtCH42	425	448	-
AAATTATTCTAAGTCCAACATAGC	24	4	0.195861	AtTAS1c-AtCH42	436	459	-
ATTATTCTAAGTCCAACATAGCGT	24	4	0.195861	AtTAS1c-AtCH42	438	461	-
TCCAACATAGCGTATTCTAAGTTC	24	4	0.195861	AtTAS1c-AtCH42	449	472	-
AACATAGCGTATTCTAAGTTCAAC	24	4	0.195861	AtTAS1c-AtCH42	452	475	-
CAACATATCGACGAACTAGAAAAG	24	4	0.195861	AtTAS1c-AtCH42	472	495	-
CATATCGACGAACTAGAAAAGACA	24	4	0.195861	AtTAS1c-AtCH42	475	498	-
CGAACTAGAAAAGACATTGGACAT	24	4	0.195861	AtTAS1c-AtCH42	483	506	-
GAGATTTTCAAGTCGTCTAAAGAA	24	4	0.195861	AtTAS1c-AtCH42	564	587	-
ATTTTCAAGTCGTCTAAAGAACAG	24	4	0.195861	AtTAS1c-AtCH42	567	590	-
TCAAGTCGTCTAAAGAACAGTTGC	24	4	0.195861	AtTAS1c-AtCH42	571	594	-
AAGTCGTCTAAAGAACAGTTGCTA	24	4	0.195861	AtTAS1c-AtCH42	573	596	-
AATTGGTTCTAATAATACAAAACA	24	4	0.195861	AtTAS1c-AtCH42	621	644	-
ATTCGAGGATATGCAGAAAAAAAG	24	4	0.195861	AtTAS1c-AtCH42	646	669	-
TAGTTTCTCTCCGAGGTGTAGCGA	24	4	0.195861	AtTAS1c-AtCH42	696	719	-
ATACCCTTTCGTAAGCTTCCTAAG	24	4	0.195861	AtTAS1c-AtCH42	872	895	-
ATCGTTCATTGATTTCCACTGCTT	24	4	0.195861	AtTAS1c-AtCH42	898	921	-
ATCGACCATCATATAATTCTGGGT	24	4	0.195861	AtTAS1c-AtCH42	949	972	-
TGGTCTTGTCTCATAGAAAGGTA	23	4	0.195861	AtTAS1c-AtCH42	152	174	-
GGGTTACGGATGTTTTCGAGATG	23	4	0.195861	AtTAS1c-AtCH42	326	348	-
ATTGTTTTGTTGTGATTTTTCTC	23	4	0.195861	AtTAS1c-AtCH42	356	378	-
GAATAGACCATTTATTAAGTGTC	23	4	0.195861	AtTAS1c-AtCH42	386	408	-
GTCCAACATAGCGTATTCTAAGT	23	4	0.195861	AtTAS1c-AtCH42	448	470	-
AGAAAAGACATTGGACATATTCC	23	4	0.195861	AtTAS1c-AtCH42	489	511	-
AGGATATGCAAAAGAAAACAATG	23	4	0.195861	AtTAS1c-AtCH42	512	534	-
ATGTGTTCAAGTAAATGAGATTT	23	4	0.195861	AtTAS1c-AtCH42	548	570	-
TTTTCAAGTCGTCTAAAGAACAG	23	4	0.195861	AtTAS1c-AtCH42	568	590	-
TTAGATCATGTTCCGCCGTTAG	22	4	0.195861	AtTAS1c-AtCH42	121	142	-
CGTCTATAGTTAGTTTGAGATT	22	4	0.195861	AtTAS1c-AtCH42	211	232	-
CTATAGTTAGTTTGAGATTGCG	22	4	0.195861	AtTAS1c-AtCH42	214	235	-
ATAGTTAGTTTGAGATTGCGTT	22	4	0.195861	AtTAS1c-AtCH42	216	237	-
TTGAGATTGCGTTTGTCAGAAG	22	4	0.195861	AtTAS1c-AtCH42	225	246	-
TTGTCAGAAGTTAGGTTCAATG	22	4	0.195861	AtTAS1c-AtCH42	237	258	-
CCGGTCCAATTTTCACCAGCCA	22	4	0.195861	AtTAS1c-AtCH42	261	282	-
TTTTCACCAGCCATGTGTCAGT	22	4	0.195861	AtTAS1c-AtCH42	270	291	-
AGTTTCGTTCCTTCCCGTCCTC	22	4	0.195861	AtTAS1c-AtCH42	289	310	-
TCACGGAAATCCCTTCGGTGGA	22	4	0.195861	AtTAS1c-AtCH42	407	428	-
CCCTTCGGTGGATCTTAGAAAA	22	4	0.195861	AtTAS1c-AtCH42	417	438	-
CGGTGGATCTTAGAAAATTATT	22	4	0.195861	AtTAS1c-AtCH42	422	443	-
AAAATTATTCTAAGTCCAACAT	22	4	0.195861	AtTAS1c-AtCH42	435	456	-
AAATTATTCTAAGTCCAACATA	22	4	0.195861	AtTAS1c-AtCH42	436	457	-
ATTCTAAGTTCAACATATCGAC	22	4	0.195861	AtTAS1c-AtCH42	462	483	-
CAACATATCGACGAACTAGAAA	22	4	0.195861	AtTAS1c-AtCH42	472	493	-
CATATCGACGAACTAGAAAAGA	22	4	0.195861	AtTAS1c-AtCH42	475	496	-
ACTAGAAAAGACATTGGACATA	22	4	0.195861	AtTAS1c-AtCH42	486	507	-
CAGGATATGCAAAAGAAAACAA	22	4	0.195861	AtTAS1c-AtCH42	511	532	-
GAATATTGTTTTGAATGTGTTC	22	4	0.195861	AtTAS1c-AtCH42	534	555	-
GAATGTGTTCAAGTAAATGAGA	22	4	0.195861	AtTAS1c-AtCH42	546	567	-
AATGTGTTCAAGTAAATGAGAT	22	4	0.195861	AtTAS1c-AtCH42	547	568	-
GATTTTCAAGTCGTCTAAAGAA	22	4	0.195861	AtTAS1c-AtCH42	566	587	-
GTTTCTCTCCGAGGTGTAGCGA	22	4	0.195861	AtTAS1c-AtCH42	698	719	-
ATGTACCATGGCCGATATCGGT	22	4	0.195861	AtTAS1c-AtCH42	786	807	-
ATTAACTAGTTCTAGAGCGGCC	22	4	0.195861	AtTAS1c-AtCH42	1066	1087	-
TAGTTCTAGAGCGGCCGCCACC	22	4	0.195861	AtTAS1c-AtCH42	1072	1093	-
AGTTCTAGAGCGGCCGCCACCG	22	4	0.195861	AtTAS1c-AtCH42	1073	1094	-
CACCGCGGTGGAGCTCGAATTT	22	4	0.195861	AtTAS1c-AtCH42	1090	1111	-
CGCGGTGGAGCTCGAATTTCCC	22	4	0.195861	AtTAS1c-AtCH42	1093	1114	-
AACGGCTAAGCCCGACGTCAA	21	4	0.195861	AtTAS1c-AtCH42	14	34	-
GCTAAGCCCGACGTCAAATAC	21	4	0.195861	AtTAS1c-AtCH42	18	38	-
TAAGCCCGACGTCAAATACCA	21	4	0.195861	AtTAS1c-AtCH42	20	40	-
AAAACAAGAGCGCCGTCAAGC	21	4	0.195861	AtTAS1c-AtCH42	49	69	-
ATCATGTTCCGCCGTTAGATC	21	4	0.195861	AtTAS1c-AtCH42	125	145	-
AGATCGAGTCATGGTCTTGTC	21	4	0.195861	AtTAS1c-AtCH42	141	161	-
TCGAGTCATGGTCTTGTCTCA	21	4	0.195861	AtTAS1c-AtCH42	144	164	-
TCTCATAGAAAGGTACTTTCG	21	4	0.195861	AtTAS1c-AtCH42	160	180	-
TCTTTTGAGTATCGAGTAGAG	21	4	0.195861	AtTAS1c-AtCH42	187	207	-
GCGTCGTCTATAGTTAGTTTG	21	4	0.195861	AtTAS1c-AtCH42	207	227	-
TCTATAGTTAGTTTGAGATTG	21	4	0.195861	AtTAS1c-AtCH42	213	233	-
GTTTGAGATTGCGTTTGTCAG	21	4	0.195861	AtTAS1c-AtCH42	223	243	-
TTGAGATTGCGTTTGTCAGAA	21	4	0.195861	AtTAS1c-AtCH42	225	245	-
GTTTGTCAGAAGTTAGGTTCA	21	4	0.195861	AtTAS1c-AtCH42	235	255	-
TTGTCAGAAGTTAGGTTCAAT	21	4	0.195861	AtTAS1c-AtCH42	237	257	-
TGTCAGAAGTTAGGTTCAATG	21	4	0.195861	AtTAS1c-AtCH42	238	258	-
GTCCCGGTCCAATTTTCACCA	21	4	0.195861	AtTAS1c-AtCH42	258	278	-
CGGTCCAATTTTCACCAGCCA	21	4	0.195861	AtTAS1c-AtCH42	262	282	-
CGTTCCTTCCCGTCCTCTTCT	21	4	0.195861	AtTAS1c-AtCH42	294	314	-
GAATAGACCATTTATTAAGTG	21	4	0.195861	AtTAS1c-AtCH42	386	406	-
ACCATTTATTAAGTGTCACGG	21	4	0.195861	AtTAS1c-AtCH42	392	412	-
CCTTCGGTGGATCTTAGAAAA	21	4	0.195861	AtTAS1c-AtCH42	418	438	-
AACATAGCGTATTCTAAGTTC	21	4	0.195861	AtTAS1c-AtCH42	452	472	-
ATATGCAAAAGAAAACAATGA	21	4	0.195861	AtTAS1c-AtCH42	515	535	-
TATGCAAAAGAAAACAATGAA	21	4	0.195861	AtTAS1c-AtCH42	516	536	-
AATGAATATTGTTTTGAATGT	21	4	0.195861	AtTAS1c-AtCH42	531	551	-
TGTTCAAGTAAATGAGATTTT	21	4	0.195861	AtTAS1c-AtCH42	551	571	-
TGAGATTTTCAAGTCGTCTAA	21	4	0.195861	AtTAS1c-AtCH42	563	583	-
TATTTCAATAAATAATTGGTT	21	4	0.195861	AtTAS1c-AtCH42	608	628	-
TACAAAGTGGTTCGATAATTC	21	4	0.195861	AtTAS1c-AtCH42	1042	1062	-
TTGATTTCGTTGGGTTACGG	20	4	0.195861	AtTAS1c-AtCH42	315	334	-
GTCACGGAAATCCCTTCGGT	20	4	0.195861	AtTAS1c-AtCH42	406	425	-
AACATAGCGTATTCTAAGTT	20	4	0.195861	AtTAS1c-AtCH42	452	471	-
CGAACTAGAAAAGACATTGG	20	4	0.195861	AtTAS1c-AtCH42	483	502	-
ACTAGAAAAGACATTGGACA	20	4	0.195861	AtTAS1c-AtCH42	486	505	-
TTCAAGTCGTCTAAAGAACA	20	4	0.195861	AtTAS1c-AtCH42	570	589	-
TAAAGAACAGTTGCTAATAC	20	4	0.195861	AtTAS1c-AtCH42	581	600	-
TAATACAAAACATATTCGAG	20	4	0.195861	AtTAS1c-AtCH42	633	652	-
TAACTAGTTCTAGAGCGGCC	20	4	0.195861	AtTAS1c-AtCH42	1068	1087	-
GCTAAGCCCGACGTCAAATACCAA	24	3	0.146896	AtTAS1c-AtCH42	18	41	-
CATGTTCCGCCGTTAGATCGAGTC	24	3	0.146896	AtTAS1c-AtCH42	127	150	-
GTCATGGTCTTGTCTCATAGAAAG	24	3	0.146896	AtTAS1c-AtCH42	148	171	-
ACTTTCGTTTACTTCTTTTGAGTA	24	3	0.146896	AtTAS1c-AtCH42	174	197	-
TCTTTTGAGTATCGAGTAGAGCGT	24	3	0.146896	AtTAS1c-AtCH42	187	210	-
CTATAGTTAGTTTGAGATTGCGTT	24	3	0.146896	AtTAS1c-AtCH42	214	237	-
TGTCCCGGTCCAATTTTCACCAGC	24	3	0.146896	AtTAS1c-AtCH42	257	280	-
ACCATTTATTAAGTGTCACGGAAA	24	3	0.146896	AtTAS1c-AtCH42	392	415	-
CATTTATTAAGTGTCACGGAAATC	24	3	0.146896	AtTAS1c-AtCH42	394	417	-
AGTGTCACGGAAATCCCTTCGGTG	24	3	0.146896	AtTAS1c-AtCH42	403	426	-
GTGTCACGGAAATCCCTTCGGTGG	24	3	0.146896	AtTAS1c-AtCH42	404	427	-
AAAATTATTCTAAGTCCAACATAG	24	3	0.146896	AtTAS1c-AtCH42	435	458	-
AGCGTATTCTAAGTTCAACATATC	24	3	0.146896	AtTAS1c-AtCH42	457	480	-
TATTCTAAGTTCAACATATCGACG	24	3	0.146896	AtTAS1c-AtCH42	461	484	-
ATTCTAAGTTCAACATATCGACGA	24	3	0.146896	AtTAS1c-AtCH42	462	485	-
ATTCCAGGATATGCAAAAGAAAAC	24	3	0.146896	AtTAS1c-AtCH42	507	530	-
CCAGGATATGCAAAAGAAAACAAT	24	3	0.146896	AtTAS1c-AtCH42	510	533	-
AATGTGTTCAAGTAAATGAGATTT	24	3	0.146896	AtTAS1c-AtCH42	547	570	-
GTAAATGAGATTTTCAAGTCGTCT	24	3	0.146896	AtTAS1c-AtCH42	558	581	-
AGATTTTCAAGTCGTCTAAAGAAC	24	3	0.146896	AtTAS1c-AtCH42	565	588	-
CTAAAGAACAGTTGCTAATACAGT	24	3	0.146896	AtTAS1c-AtCH42	580	603	-
TAATAATACAAAACATATTCGAGG	24	3	0.146896	AtTAS1c-AtCH42	630	653	-
TTGTTATTTTGAAAAGCTTGAGTA	24	3	0.146896	AtTAS1c-AtCH42	674	697	-
AGTAGTTTCTCTCCGAGGTGTAGC	24	3	0.146896	AtTAS1c-AtCH42	694	717	-
AGTTTCTCTCCGAGGTGTAGCGAA	24	3	0.146896	AtTAS1c-AtCH42	697	720	-
GTTTCTCTCCGAGGTGTAGCGAAG	24	3	0.146896	AtTAS1c-AtCH42	698	721	-
TTTCTCTCCGAGGTGTAGCGAAGA	24	3	0.146896	AtTAS1c-AtCH42	699	722	-
CTCTCCGAGGTGTAGCGAAGAAGC	24	3	0.146896	AtTAS1c-AtCH42	702	725	-
ATTGATTTCCACTGCTTCATTGTA	24	3	0.146896	AtTAS1c-AtCH42	905	928	-
TTTCTTGTACAAAGTGGTTCGATA	24	3	0.146896	AtTAS1c-AtCH42	1035	1058	-
ATTAACTAGTTCTAGAGCGGCCGC	24	3	0.146896	AtTAS1c-AtCH42	1066	1089	-
GTGGAGCTCGAATTTCCCCGATCG	24	3	0.146896	AtTAS1c-AtCH42	1097	1120	-
CGAATTTCCCCGATCGTTCAAACA	24	3	0.146896	AtTAS1c-AtCH42	1105	1128	-
GAATTTCCCCGATCGTTCAAACAT	24	3	0.146896	AtTAS1c-AtCH42	1106	1129	-
GCGTATTCTAAGTTCAACATATC	23	3	0.146896	AtTAS1c-AtCH42	458	480	-
AACTAGAAAAGACATTGGACATA	23	3	0.146896	AtTAS1c-AtCH42	485	507	-
AATGTGTTCAAGTAAATGAGATT	23	3	0.146896	AtTAS1c-AtCH42	547	569	-
AGTCGTCTAAAGAACAGTTGCTA	23	3	0.146896	AtTAS1c-AtCH42	574	596	-
AAGAACAGTTGCTAATACAGTTA	23	3	0.146896	AtTAS1c-AtCH42	583	605	-
TAATACAGTTACTTATTTCAATA	23	3	0.146896	AtTAS1c-AtCH42	595	617	-
TAATACAAAACATATTCGAGGAT	23	3	0.146896	AtTAS1c-AtCH42	633	655	-
CTCTCCGAGGTGTAGCGAAGAAG	23	3	0.146896	AtTAS1c-AtCH42	702	724	-
CTCCGAGGTGTAGCGAAGAAGCA	23	3	0.146896	AtTAS1c-AtCH42	704	726	-
CCGAGGTGTAGCGAAGAAGCATC	23	3	0.146896	AtTAS1c-AtCH42	706	728	-
ATGTACCATGGCCGATATCGGTT	23	3	0.146896	AtTAS1c-AtCH42	786	808	-
AAGTGGTTCGATAATTCTTAATT	23	3	0.146896	AtTAS1c-AtCH42	1046	1068	-
TAGAGCGGCCGCCACCGCGGTGG	23	3	0.146896	AtTAS1c-AtCH42	1078	1100	-
TCCCCGATCGTTCAAACATTTGG	23	3	0.146896	AtTAS1c-AtCH42	1111	1133	-
AAACGGCTAAGCCCGACGTCAA	22	3	0.146896	AtTAS1c-AtCH42	13	34	-
GCTAAGCCCGACGTCAAATACC	22	3	0.146896	AtTAS1c-AtCH42	18	39	-
GAAAAACAAGAGCGCCGTCAAG	22	3	0.146896	AtTAS1c-AtCH42	47	68	-
CACAAAAGTGAGATGGGTTCTT	22	3	0.146896	AtTAS1c-AtCH42	101	122	-
ATGGGTTCTTAGATCATGTTCC	22	3	0.146896	AtTAS1c-AtCH42	113	134	-
CATGTTCCGCCGTTAGATCGAG	22	3	0.146896	AtTAS1c-AtCH42	127	148	-
TGTTCCGCCGTTAGATCGAGTC	22	3	0.146896	AtTAS1c-AtCH42	129	150	-
CTCATAGAAAGGTACTTTCGTT	22	3	0.146896	AtTAS1c-AtCH42	161	182	-
TTTGAGTATCGAGTAGAGCGTC	22	3	0.146896	AtTAS1c-AtCH42	190	211	-
AGAGCGTCGTCTATAGTTAGTT	22	3	0.146896	AtTAS1c-AtCH42	204	225	-
AGCGTCGTCTATAGTTAGTTTG	22	3	0.146896	AtTAS1c-AtCH42	206	227	-
AGTTAGTTTGAGATTGCGTTTG	22	3	0.146896	AtTAS1c-AtCH42	218	239	-
ATTGCGTTTGTCAGAAGTTAGG	22	3	0.146896	AtTAS1c-AtCH42	230	251	-
TCAGAAGTTAGGTTCAATGTCC	22	3	0.146896	AtTAS1c-AtCH42	240	261	-
TTTCGTTCCTTCCCGTCCTCTT	22	3	0.146896	AtTAS1c-AtCH42	291	312	-
TGTTTTGTTGTGATTTTTCTCT	22	3	0.146896	AtTAS1c-AtCH42	358	379	-
ATTTATTAAGTGTCACGGAAAT	22	3	0.146896	AtTAS1c-AtCH42	395	416	-
ATTAAGTGTCACGGAAATCCCT	22	3	0.146896	AtTAS1c-AtCH42	399	420	-
ACGGAAATCCCTTCGGTGGATC	22	3	0.146896	AtTAS1c-AtCH42	409	430	-
GGTGGATCTTAGAAAATTATTC	22	3	0.146896	AtTAS1c-AtCH42	423	444	-
AGTCCAACATAGCGTATTCTAA	22	3	0.146896	AtTAS1c-AtCH42	447	468	-
TAGCGTATTCTAAGTTCAACAT	22	3	0.146896	AtTAS1c-AtCH42	456	477	-
AGCGTATTCTAAGTTCAACATA	22	3	0.146896	AtTAS1c-AtCH42	457	478	-
GACGAACTAGAAAAGACATTGG	22	3	0.146896	AtTAS1c-AtCH42	481	502	-
CTAGAAAAGACATTGGACATAT	22	3	0.146896	AtTAS1c-AtCH42	487	508	-
TAGAAAAGACATTGGACATATT	22	3	0.146896	AtTAS1c-AtCH42	488	509	-
AAAGACATTGGACATATTCCAG	22	3	0.146896	AtTAS1c-AtCH42	492	513	-
ATATTCCAGGATATGCAAAAGA	22	3	0.146896	AtTAS1c-AtCH42	505	526	-
TTTGAATGTGTTCAAGTAAATG	22	3	0.146896	AtTAS1c-AtCH42	543	564	-
TCTAAAGAACAGTTGCTAATAC	22	3	0.146896	AtTAS1c-AtCH42	579	600	-
AAGAACAGTTGCTAATACAGTT	22	3	0.146896	AtTAS1c-AtCH42	583	604	-
TTGCTAATACAGTTACTTATTT	22	3	0.146896	AtTAS1c-AtCH42	591	612	-
TACAGTTACTTATTTCAATAAA	22	3	0.146896	AtTAS1c-AtCH42	598	619	-
TAATTGGTTCTAATAATACAAA	22	3	0.146896	AtTAS1c-AtCH42	620	641	-
TAATACAAAACATATTCGAGGA	22	3	0.146896	AtTAS1c-AtCH42	633	654	-
AGTTTCTCTCCGAGGTGTAGCG	22	3	0.146896	AtTAS1c-AtCH42	697	718	-
TTTCTCTCCGAGGTGTAGCGAA	22	3	0.146896	AtTAS1c-AtCH42	699	720	-
TTAATGTACCATGGCCGATATC	22	3	0.146896	AtTAS1c-AtCH42	783	804	-
TGTACCATGGCCGATATCGGTT	22	3	0.146896	AtTAS1c-AtCH42	787	808	-
GTGGGCGCGCCGACCCAGCTTT	22	3	0.146896	AtTAS1c-AtCH42	1016	1037	-
GCGCCGACCCAGCTTTCTTGTA	22	3	0.146896	AtTAS1c-AtCH42	1022	1043	-
TCTTGTACAAAGTGGTTCGATA	22	3	0.146896	AtTAS1c-AtCH42	1037	1058	-
ACAAAGTGGTTCGATAATTCTT	22	3	0.146896	AtTAS1c-AtCH42	1043	1064	-
AATTAACTAGTTCTAGAGCGGC	22	3	0.146896	AtTAS1c-AtCH42	1065	1086	-
CTAGTTCTAGAGCGGCCGCCAC	22	3	0.146896	AtTAS1c-AtCH42	1071	1092	-
AGAGCGGCCGCCACCGCGGTGG	22	3	0.146896	AtTAS1c-AtCH42	1079	1100	-
AGCTCGAATTTCCCCGATCGTT	22	3	0.146896	AtTAS1c-AtCH42	1101	1122	-
AAGCCCGACGTCAAATACCAA	21	3	0.146896	AtTAS1c-AtCH42	21	41	-
TGCAAATACGATCTGTAAGTC	21	3	0.146896	AtTAS1c-AtCH42	72	92	-
AATACGATCTGTAAGTCCATC	21	3	0.146896	AtTAS1c-AtCH42	76	96	-
CAAAAGTGAGATGGGTTCTTA	21	3	0.146896	AtTAS1c-AtCH42	103	123	-
GATGGGTTCTTAGATCATGTT	21	3	0.146896	AtTAS1c-AtCH42	112	132	-
TTAGATCATGTTCCGCCGTTA	21	3	0.146896	AtTAS1c-AtCH42	121	141	-
AGATCATGTTCCGCCGTTAGA	21	3	0.146896	AtTAS1c-AtCH42	123	143	-
GTTCCGCCGTTAGATCGAGTC	21	3	0.146896	AtTAS1c-AtCH42	130	150	-
TCCGCCGTTAGATCGAGTCAT	21	3	0.146896	AtTAS1c-AtCH42	132	152	-
GGTCTTGTCTCATAGAAAGGT	21	3	0.146896	AtTAS1c-AtCH42	153	173	-
TACTTCTTTTGAGTATCGAGT	21	3	0.146896	AtTAS1c-AtCH42	183	203	-
GAGTAGAGCGTCGTCTATAGT	21	3	0.146896	AtTAS1c-AtCH42	200	220	-
GTCGTCTATAGTTAGTTTGAG	21	3	0.146896	AtTAS1c-AtCH42	209	229	-
CTATAGTTAGTTTGAGATTGC	21	3	0.146896	AtTAS1c-AtCH42	214	234	-
TTTGAGATTGCGTTTGTCAGA	21	3	0.146896	AtTAS1c-AtCH42	224	244	-
GAAGTTAGGTTCAATGTCCCG	21	3	0.146896	AtTAS1c-AtCH42	243	263	-
TAGGTTCAATGTCCCGGTCCA	21	3	0.146896	AtTAS1c-AtCH42	248	268	-
TTCAATGTCCCGGTCCAATTT	21	3	0.146896	AtTAS1c-AtCH42	252	272	-
TCAATGTCCCGGTCCAATTTT	21	3	0.146896	AtTAS1c-AtCH42	253	273	-
ATGTCCCGGTCCAATTTTCAC	21	3	0.146896	AtTAS1c-AtCH42	256	276	-
TTCACCAGCCATGTGTCAGTT	21	3	0.146896	AtTAS1c-AtCH42	272	292	-
GTTCCTTCCCGTCCTCTTCTT	21	3	0.146896	AtTAS1c-AtCH42	295	315	-
TCTTTGATTTCGTTGGGTTAC	21	3	0.146896	AtTAS1c-AtCH42	312	332	-
GTTGGGTTACGGATGTTTTCG	21	3	0.146896	AtTAS1c-AtCH42	323	343	-
TTTATTAAGTGTCACGGAAAT	21	3	0.146896	AtTAS1c-AtCH42	396	416	-
GGTGGATCTTAGAAAATTATT	21	3	0.146896	AtTAS1c-AtCH42	423	443	-
CTAGAAAAGACATTGGACATA	21	3	0.146896	AtTAS1c-AtCH42	487	507	-
GACATTGGACATATTCCAGGA	21	3	0.146896	AtTAS1c-AtCH42	495	515	-
AGGATATGCAAAAGAAAACAA	21	3	0.146896	AtTAS1c-AtCH42	512	532	-
GATTTTCAAGTCGTCTAAAGA	21	3	0.146896	AtTAS1c-AtCH42	566	586	-
TTTCAATAAATAATTGGTTCT	21	3	0.146896	AtTAS1c-AtCH42	610	630	-
TTTTATTTGTGTTAATGTACC	21	3	0.146896	AtTAS1c-AtCH42	772	792	-
GATTTCCACTGCTTCATTGTA	21	3	0.146896	AtTAS1c-AtCH42	908	928	-
CCGACCCAGCTTTCTTGTACA	21	3	0.146896	AtTAS1c-AtCH42	1025	1045	-
CGACCCAGCTTTCTTGTACAA	21	3	0.146896	AtTAS1c-AtCH42	1026	1046	-
TTTCTTGTACAAAGTGGTTCG	21	3	0.146896	AtTAS1c-AtCH42	1035	1055	-
GTGGTTCGATAATTCTTAATT	21	3	0.146896	AtTAS1c-AtCH42	1048	1068	-
ACCGCGGTGGAGCTCGAATTT	21	3	0.146896	AtTAS1c-AtCH42	1091	1111	-
GAATTTCCCCGATCGTTCAAA	21	3	0.146896	AtTAS1c-AtCH42	1106	1126	-
ATTTCCCCGATCGTTCAAACA	21	3	0.146896	AtTAS1c-AtCH42	1108	1128	-
TATCGAGTAGAGCGTCGTCT	20	3	0.146896	AtTAS1c-AtCH42	196	215	-
TCGAGTAGAGCGTCGTCTAT	20	3	0.146896	AtTAS1c-AtCH42	198	217	-
TCAGAAGTTAGGTTCAATGT	20	3	0.146896	AtTAS1c-AtCH42	240	259	-
TTGTTTTGTTGTGATTTTTC	20	3	0.146896	AtTAS1c-AtCH42	357	376	-
CACGGAAATCCCTTCGGTGG	20	3	0.146896	AtTAS1c-AtCH42	408	427	-
TTATTCTAAGTCCAACATAG	20	3	0.146896	AtTAS1c-AtCH42	439	458	-
CTAAGTCCAACATAGCGTAT	20	3	0.146896	AtTAS1c-AtCH42	444	463	-
CAACATAGCGTATTCTAAGT	20	3	0.146896	AtTAS1c-AtCH42	451	470	-
AACATATCGACGAACTAGAA	20	3	0.146896	AtTAS1c-AtCH42	473	492	-
ATCGACGAACTAGAAAAGAC	20	3	0.146896	AtTAS1c-AtCH42	478	497	-
CGACGAACTAGAAAAGACAT	20	3	0.146896	AtTAS1c-AtCH42	480	499	-
ATATTCCAGGATATGCAAAA	20	3	0.146896	AtTAS1c-AtCH42	505	524	-
TGTGTTCAAGTAAATGAGAT	20	3	0.146896	AtTAS1c-AtCH42	549	568	-
TCAAGTCGTCTAAAGAACAG	20	3	0.146896	AtTAS1c-AtCH42	571	590	-
TTAACTAGTTCTAGAGCGGC	20	3	0.146896	AtTAS1c-AtCH42	1067	1086	-
CTCGAATTTCCCCGATCGTT	20	3	0.146896	AtTAS1c-AtCH42	1103	1122	-
GTTTGAGATTGCGTTTGTC	19	3	0.146896	AtTAS1c-AtCH42	223	241	-
CTAAGTCCAACATAGCGTA	19	3	0.146896	AtTAS1c-AtCH42	444	462	-
GTCCAACATAGCGTATTCT	19	3	0.146896	AtTAS1c-AtCH42	448	466	-
TAGAAAAGACATTGGACAT	19	3	0.146896	AtTAS1c-AtCH42	488	506	-
GTTTTGAATGTGTTCAAGT	19	3	0.146896	AtTAS1c-AtCH42	541	559	-
CGTCTAAAGAACAGTTGCT	19	3	0.146896	AtTAS1c-AtCH42	577	595	-
ACGGCTAAGCCCGACGTCAAATAC	24	2	0.0979307	AtTAS1c-AtCH42	15	38	-
CTAAGCCCGACGTCAAATACCAAA	24	2	0.0979307	AtTAS1c-AtCH42	19	42	-
AGTGAGATGGGTTCTTAGATCATG	24	2	0.0979307	AtTAS1c-AtCH42	107	130	-
TCTTAGATCATGTTCCGCCGTTAG	24	2	0.0979307	AtTAS1c-AtCH42	119	142	-
GTCTCATAGAAAGGTACTTTCGTT	24	2	0.0979307	AtTAS1c-AtCH42	159	182	-
TACTTTCGTTTACTTCTTTTGAGT	24	2	0.0979307	AtTAS1c-AtCH42	173	196	-
TTTTGAGTATCGAGTAGAGCGTCG	24	2	0.0979307	AtTAS1c-AtCH42	189	212	-
GTATCGAGTAGAGCGTCGTCTATA	24	2	0.0979307	AtTAS1c-AtCH42	195	218	-
ATAGTTAGTTTGAGATTGCGTTTG	24	2	0.0979307	AtTAS1c-AtCH42	216	239	-
AGTTAGTTTGAGATTGCGTTTGTC	24	2	0.0979307	AtTAS1c-AtCH42	218	241	-
AGAAGTTAGGTTCAATGTCCCGGT	24	2	0.0979307	AtTAS1c-AtCH42	242	265	-
TGTGTCAGTTTCGTTCCTTCCCGT	24	2	0.0979307	AtTAS1c-AtCH42	283	306	-
GTGTCAGTTTCGTTCCTTCCCGTC	24	2	0.0979307	AtTAS1c-AtCH42	284	307	-
CCCGTCCTCTTCTTTGATTTCGTT	24	2	0.0979307	AtTAS1c-AtCH42	302	325	-
TGTTTTGTTGTGATTTTTCTCTAC	24	2	0.0979307	AtTAS1c-AtCH42	358	381	-
TATTAAGTGTCACGGAAATCCCTT	24	2	0.0979307	AtTAS1c-AtCH42	398	421	-
ACATAGCGTATTCTAAGTTCAACA	24	2	0.0979307	AtTAS1c-AtCH42	453	476	-
TCTAAGTTCAACATATCGACGAAC	24	2	0.0979307	AtTAS1c-AtCH42	464	487	-
ATCGACGAACTAGAAAAGACATTG	24	2	0.0979307	AtTAS1c-AtCH42	478	501	-
ACGAACTAGAAAAGACATTGGACA	24	2	0.0979307	AtTAS1c-AtCH42	482	505	-
CTAGAAAAGACATTGGACATATTC	24	2	0.0979307	AtTAS1c-AtCH42	487	510	-
TTCCAGGATATGCAAAAGAAAACA	24	2	0.0979307	AtTAS1c-AtCH42	508	531	-
AGGATATGCAAAAGAAAACAATGA	24	2	0.0979307	AtTAS1c-AtCH42	512	535	-
CAATGAATATTGTTTTGAATGTGT	24	2	0.0979307	AtTAS1c-AtCH42	530	553	-
GAATGTGTTCAAGTAAATGAGATT	24	2	0.0979307	AtTAS1c-AtCH42	546	569	-
TCTAAAGAACAGTTGCTAATACAG	24	2	0.0979307	AtTAS1c-AtCH42	579	602	-
AAGAACAGTTGCTAATACAGTTAC	24	2	0.0979307	AtTAS1c-AtCH42	583	606	-
AATAATACAAAACATATTCGAGGA	24	2	0.0979307	AtTAS1c-AtCH42	631	654	-
TGAGTAGTTTCTCTCCGAGGTGTA	24	2	0.0979307	AtTAS1c-AtCH42	692	715	-
GTGTTAATGTACCATGGCCGATAT	24	2	0.0979307	AtTAS1c-AtCH42	780	803	-
TAATGTACCATGGCCGATATCGGT	24	2	0.0979307	AtTAS1c-AtCH42	784	807	-
TCGTAAGCTTCCTAAGGAATCGTT	24	2	0.0979307	AtTAS1c-AtCH42	880	903	-
AATCGTTCATTGATTTCCACTGCT	24	2	0.0979307	AtTAS1c-AtCH42	897	920	-
GGCGCGCCGACCCAGCTTTCTTGT	24	2	0.0979307	AtTAS1c-AtCH42	1019	1042	-
GCGCCGACCCAGCTTTCTTGTACA	24	2	0.0979307	AtTAS1c-AtCH42	1022	1045	-
TTCGATAATTCTTAATTAACTAGT	24	2	0.0979307	AtTAS1c-AtCH42	1052	1075	-
ATTCTTAATTAACTAGTTCTAGAG	24	2	0.0979307	AtTAS1c-AtCH42	1059	1082	-
TAACTAGTTCTAGAGCGGCCGCCA	24	2	0.0979307	AtTAS1c-AtCH42	1068	1091	-
TTCTAGAGCGGCCGCCACCGCGGT	24	2	0.0979307	AtTAS1c-AtCH42	1075	1098	-
GAGCGGCCGCCACCGCGGTGGAGC	24	2	0.0979307	AtTAS1c-AtCH42	1080	1103	-
AGCGGCCGCCACCGCGGTGGAGCT	24	2	0.0979307	AtTAS1c-AtCH42	1081	1104	-
TCATGGTCTTGTCTCATAGAAAG	23	2	0.0979307	AtTAS1c-AtCH42	149	171	-
AGAGCGTCGTCTATAGTTAGTTT	23	2	0.0979307	AtTAS1c-AtCH42	204	226	-
TTGAGATTGCGTTTGTCAGAAGT	23	2	0.0979307	AtTAS1c-AtCH42	225	247	-
CCCGGTCCAATTTTCACCAGCCA	23	2	0.0979307	AtTAS1c-AtCH42	260	282	-
TCTTTGATTTCGTTGGGTTACGG	23	2	0.0979307	AtTAS1c-AtCH42	312	334	-
TTGTTTTGTTGTGATTTTTCTCT	23	2	0.0979307	AtTAS1c-AtCH42	357	379	-
TATTAAGTGTCACGGAAATCCCT	23	2	0.0979307	AtTAS1c-AtCH42	398	420	-
CGGTGGATCTTAGAAAATTATTC	23	2	0.0979307	AtTAS1c-AtCH42	422	444	-
TGGATCTTAGAAAATTATTCTAA	23	2	0.0979307	AtTAS1c-AtCH42	425	447	-
ACATAGCGTATTCTAAGTTCAAC	23	2	0.0979307	AtTAS1c-AtCH42	453	475	-
TATTCTAAGTTCAACATATCGAC	23	2	0.0979307	AtTAS1c-AtCH42	461	483	-
CATATCGACGAACTAGAAAAGAC	23	2	0.0979307	AtTAS1c-AtCH42	475	497	-
ATATCGACGAACTAGAAAAGACA	23	2	0.0979307	AtTAS1c-AtCH42	476	498	-
TCGACGAACTAGAAAAGACATTG	23	2	0.0979307	AtTAS1c-AtCH42	479	501	-
ACGAACTAGAAAAGACATTGGAC	23	2	0.0979307	AtTAS1c-AtCH42	482	504	-
CGAACTAGAAAAGACATTGGACA	23	2	0.0979307	AtTAS1c-AtCH42	483	505	-
AAAAGACATTGGACATATTCCAG	23	2	0.0979307	AtTAS1c-AtCH42	491	513	-
AATGAATATTGTTTTGAATGTGT	23	2	0.0979307	AtTAS1c-AtCH42	531	553	-
ATATTGTTTTGAATGTGTTCAAG	23	2	0.0979307	AtTAS1c-AtCH42	536	558	-
TAAAGAACAGTTGCTAATACAGT	23	2	0.0979307	AtTAS1c-AtCH42	581	603	-
TGTTATTTTGAAAAGCTTGAGTA	23	2	0.0979307	AtTAS1c-AtCH42	675	697	-
AGTTTCTCTCCGAGGTGTAGCGA	23	2	0.0979307	AtTAS1c-AtCH42	697	719	-
TATGTTACTTCTGTTTTGGCTTT	23	2	0.0979307	AtTAS1c-AtCH42	825	847	-
ACAACTGTATCGACCATCATATA	23	2	0.0979307	AtTAS1c-AtCH42	941	963	-
CTTGTACAAAGTGGTTCGATAAT	23	2	0.0979307	AtTAS1c-AtCH42	1038	1060	-
TAACTAGTTCTAGAGCGGCCGCC	23	2	0.0979307	AtTAS1c-AtCH42	1068	1090	-
CCGCGGTGGAGCTCGAATTTCCC	23	2	0.0979307	AtTAS1c-AtCH42	1092	1114	-
CGAATTTCCCCGATCGTTCAAAC	23	2	0.0979307	AtTAS1c-AtCH42	1105	1127	-
AAAAACAAGAGCGCCGTCAAGC	22	2	0.0979307	AtTAS1c-AtCH42	48	69	-
AAAACAAGAGCGCCGTCAAGCT	22	2	0.0979307	AtTAS1c-AtCH42	49	70	-
TCTGCAAATACGATCTGTAAGT	22	2	0.0979307	AtTAS1c-AtCH42	70	91	-
AAATACGATCTGTAAGTCCATC	22	2	0.0979307	AtTAS1c-AtCH42	75	96	-
TGAGATGGGTTCTTAGATCATG	22	2	0.0979307	AtTAS1c-AtCH42	109	130	-
TCATGTTCCGCCGTTAGATCGA	22	2	0.0979307	AtTAS1c-AtCH42	126	147	-
TCTTGTCTCATAGAAAGGTACT	22	2	0.0979307	AtTAS1c-AtCH42	155	176	-
GTATCGAGTAGAGCGTCGTCTA	22	2	0.0979307	AtTAS1c-AtCH42	195	216	-
TCGAGTAGAGCGTCGTCTATAG	22	2	0.0979307	AtTAS1c-AtCH42	198	219	-
GCGTCGTCTATAGTTAGTTTGA	22	2	0.0979307	AtTAS1c-AtCH42	207	228	-
GTCGTCTATAGTTAGTTTGAGA	22	2	0.0979307	AtTAS1c-AtCH42	209	230	-
TCTATAGTTAGTTTGAGATTGC	22	2	0.0979307	AtTAS1c-AtCH42	213	234	-
TATAGTTAGTTTGAGATTGCGT	22	2	0.0979307	AtTAS1c-AtCH42	215	236	-
TAGTTAGTTTGAGATTGCGTTT	22	2	0.0979307	AtTAS1c-AtCH42	217	238	-
TTGCGTTTGTCAGAAGTTAGGT	22	2	0.0979307	AtTAS1c-AtCH42	231	252	-
GTTAGGTTCAATGTCCCGGTCC	22	2	0.0979307	AtTAS1c-AtCH42	246	267	-
TGTCCCGGTCCAATTTTCACCA	22	2	0.0979307	AtTAS1c-AtCH42	257	278	-
CCATGTGTCAGTTTCGTTCCTT	22	2	0.0979307	AtTAS1c-AtCH42	280	301	-
TCCTCTTCTTTGATTTCGTTGG	22	2	0.0979307	AtTAS1c-AtCH42	306	327	-
CTCTTCTTTGATTTCGTTGGGT	22	2	0.0979307	AtTAS1c-AtCH42	308	329	-
GGTTACGGATGTTTTCGAGATG	22	2	0.0979307	AtTAS1c-AtCH42	327	348	-
TGTGATTTTTCTCTACAAGCGA	22	2	0.0979307	AtTAS1c-AtCH42	366	387	-
TTTATTAAGTGTCACGGAAATC	22	2	0.0979307	AtTAS1c-AtCH42	396	417	-
ACATAGCGTATTCTAAGTTCAA	22	2	0.0979307	AtTAS1c-AtCH42	453	474	-
GCGTATTCTAAGTTCAACATAT	22	2	0.0979307	AtTAS1c-AtCH42	458	479	-
CGTATTCTAAGTTCAACATATC	22	2	0.0979307	AtTAS1c-AtCH42	459	480	-
ACATATCGACGAACTAGAAAAG	22	2	0.0979307	AtTAS1c-AtCH42	474	495	-
ATTCCAGGATATGCAAAAGAAA	22	2	0.0979307	AtTAS1c-AtCH42	507	528	-
CCAGGATATGCAAAAGAAAACA	22	2	0.0979307	AtTAS1c-AtCH42	510	531	-
AGGATATGCAAAAGAAAACAAT	22	2	0.0979307	AtTAS1c-AtCH42	512	533	-
TGTGTTCAAGTAAATGAGATTT	22	2	0.0979307	AtTAS1c-AtCH42	549	570	-
AATGAGATTTTCAAGTCGTCTA	22	2	0.0979307	AtTAS1c-AtCH42	561	582	-
ATTTTCAAGTCGTCTAAAGAAC	22	2	0.0979307	AtTAS1c-AtCH42	567	588	-
AAGTCGTCTAAAGAACAGTTGC	22	2	0.0979307	AtTAS1c-AtCH42	573	594	-
AATACAGTTACTTATTTCAATA	22	2	0.0979307	AtTAS1c-AtCH42	596	617	-
CAGTTACTTATTTCAATAAATA	22	2	0.0979307	AtTAS1c-AtCH42	600	621	-
TGTTATTTTGAAAAGCTTGAGT	22	2	0.0979307	AtTAS1c-AtCH42	675	696	-
TCTCCGAGGTGTAGCGAAGAAG	22	2	0.0979307	AtTAS1c-AtCH42	703	724	-
TGTTAATGTACCATGGCCGATA	22	2	0.0979307	AtTAS1c-AtCH42	781	802	-
AATGTACCATGGCCGATATCGG	22	2	0.0979307	AtTAS1c-AtCH42	785	806	-
TATGCTAGTTTTCTTATACCCT	22	2	0.0979307	AtTAS1c-AtCH42	857	878	-
TTTCGTAAGCTTCCTAAGGAAT	22	2	0.0979307	AtTAS1c-AtCH42	878	899	-
CGTAAGCTTCCTAAGGAATCGT	22	2	0.0979307	AtTAS1c-AtCH42	881	902	-
AAATAAGGGTGGGCGCGCCGAC	22	2	0.0979307	AtTAS1c-AtCH42	1008	1029	-
CGCCGACCCAGCTTTCTTGTAC	22	2	0.0979307	AtTAS1c-AtCH42	1023	1044	-
CGACCCAGCTTTCTTGTACAAA	22	2	0.0979307	AtTAS1c-AtCH42	1026	1047	-
CTTTCTTGTACAAAGTGGTTCG	22	2	0.0979307	AtTAS1c-AtCH42	1034	1055	-
AGTGGTTCGATAATTCTTAATT	22	2	0.0979307	AtTAS1c-AtCH42	1047	1068	-
CTAGAGCGGCCGCCACCGCGGT	22	2	0.0979307	AtTAS1c-AtCH42	1077	1098	-
TAGAGCGGCCGCCACCGCGGTG	22	2	0.0979307	AtTAS1c-AtCH42	1078	1099	-
CGAATTTCCCCGATCGTTCAAA	22	2	0.0979307	AtTAS1c-AtCH42	1105	1126	-
TAAACGGCTAAGCCCGACGTC	21	2	0.0979307	AtTAS1c-AtCH42	12	32	-
AGCCCGACGTCAAATACCAAA	21	2	0.0979307	AtTAS1c-AtCH42	22	42	-
CAAATACGATCTGTAAGTCCA	21	2	0.0979307	AtTAS1c-AtCH42	74	94	-
ATCTGTAAGTCCATCTTAACA	21	2	0.0979307	AtTAS1c-AtCH42	82	102	-
TCTTAACACAAAAGTGAGATG	21	2	0.0979307	AtTAS1c-AtCH42	95	115	-
AAGTGAGATGGGTTCTTAGAT	21	2	0.0979307	AtTAS1c-AtCH42	106	126	-
TGAGATGGGTTCTTAGATCAT	21	2	0.0979307	AtTAS1c-AtCH42	109	129	-
AGATGGGTTCTTAGATCATGT	21	2	0.0979307	AtTAS1c-AtCH42	111	131	-
TAGATCATGTTCCGCCGTTAG	21	2	0.0979307	AtTAS1c-AtCH42	122	142	-
GCCGTTAGATCGAGTCATGGT	21	2	0.0979307	AtTAS1c-AtCH42	135	155	-
TTAGATCGAGTCATGGTCTTG	21	2	0.0979307	AtTAS1c-AtCH42	139	159	-
GATCGAGTCATGGTCTTGTCT	21	2	0.0979307	AtTAS1c-AtCH42	142	162	-
ATCGAGTCATGGTCTTGTCTC	21	2	0.0979307	AtTAS1c-AtCH42	143	163	-
GAGATTGCGTTTGTCAGAAGT	21	2	0.0979307	AtTAS1c-AtCH42	227	247	-
CAGAAGTTAGGTTCAATGTCC	21	2	0.0979307	AtTAS1c-AtCH42	241	261	-
AGGTTCAATGTCCCGGTCCAA	21	2	0.0979307	AtTAS1c-AtCH42	249	269	-
TCCCGGTCCAATTTTCACCAG	21	2	0.0979307	AtTAS1c-AtCH42	259	279	-
CAATTTTCACCAGCCATGTGT	21	2	0.0979307	AtTAS1c-AtCH42	267	287	-
TTTTCACCAGCCATGTGTCAG	21	2	0.0979307	AtTAS1c-AtCH42	270	290	-
TTTCACCAGCCATGTGTCAGT	21	2	0.0979307	AtTAS1c-AtCH42	271	291	-
CAGTTTCGTTCCTTCCCGTCC	21	2	0.0979307	AtTAS1c-AtCH42	288	308	-
GTCCTCTTCTTTGATTTCGTT	21	2	0.0979307	AtTAS1c-AtCH42	305	325	-
CTCTTCTTTGATTTCGTTGGG	21	2	0.0979307	AtTAS1c-AtCH42	308	328	-
CTTTGATTTCGTTGGGTTACG	21	2	0.0979307	AtTAS1c-AtCH42	313	333	-
GGTTACGGATGTTTTCGAGAT	21	2	0.0979307	AtTAS1c-AtCH42	327	347	-
GTTACGGATGTTTTCGAGATG	21	2	0.0979307	AtTAS1c-AtCH42	328	348	-
TTACGGATGTTTTCGAGATGA	21	2	0.0979307	AtTAS1c-AtCH42	329	349	-
ATTGTTTTGTTGTGATTTTTC	21	2	0.0979307	AtTAS1c-AtCH42	356	376	-
GTTTTGTTGTGATTTTTCTCT	21	2	0.0979307	AtTAS1c-AtCH42	359	379	-
TCTCTACAAGCGAATAGACCA	21	2	0.0979307	AtTAS1c-AtCH42	375	395	-
CCATTTATTAAGTGTCACGGA	21	2	0.0979307	AtTAS1c-AtCH42	393	413	-
CGGAAATCCCTTCGGTGGATC	21	2	0.0979307	AtTAS1c-AtCH42	410	430	-
AATCCCTTCGGTGGATCTTAG	21	2	0.0979307	AtTAS1c-AtCH42	414	434	-
TCCCTTCGGTGGATCTTAGAA	21	2	0.0979307	AtTAS1c-AtCH42	416	436	-
CCCTTCGGTGGATCTTAGAAA	21	2	0.0979307	AtTAS1c-AtCH42	417	437	-
TAGAAAATTATTCTAAGTCCA	21	2	0.0979307	AtTAS1c-AtCH42	432	452	-
CGTATTCTAAGTTCAACATAT	21	2	0.0979307	AtTAS1c-AtCH42	459	479	-
GTATTCTAAGTTCAACATATC	21	2	0.0979307	AtTAS1c-AtCH42	460	480	-
GTGTTCAAGTAAATGAGATTT	21	2	0.0979307	AtTAS1c-AtCH42	550	570	-
TTCAAGTAAATGAGATTTTCA	21	2	0.0979307	AtTAS1c-AtCH42	553	573	-
AGATTTTCAAGTCGTCTAAAG	21	2	0.0979307	AtTAS1c-AtCH42	565	585	-
AAAGAACAGTTGCTAATACAG	21	2	0.0979307	AtTAS1c-AtCH42	582	602	-
AACAGTTGCTAATACAGTTAC	21	2	0.0979307	AtTAS1c-AtCH42	586	606	-
ACAGTTGCTAATACAGTTACT	21	2	0.0979307	AtTAS1c-AtCH42	587	607	-
CAGTTGCTAATACAGTTACTT	21	2	0.0979307	AtTAS1c-AtCH42	588	608	-
GTTGCTAATACAGTTACTTAT	21	2	0.0979307	AtTAS1c-AtCH42	590	610	-
TGCTAATACAGTTACTTATTT	21	2	0.0979307	AtTAS1c-AtCH42	592	612	-
TAATACAGTTACTTATTTCAA	21	2	0.0979307	AtTAS1c-AtCH42	595	615	-
CAGTTACTTATTTCAATAAAT	21	2	0.0979307	AtTAS1c-AtCH42	600	620	-
ATAAATAATTGGTTCTAATAA	21	2	0.0979307	AtTAS1c-AtCH42	615	635	-
AATTGGTTCTAATAATACAAA	21	2	0.0979307	AtTAS1c-AtCH42	621	641	-
TCTAATAATACAAAACATATT	21	2	0.0979307	AtTAS1c-AtCH42	628	648	-
ATAATACAAAACATATTCGAG	21	2	0.0979307	AtTAS1c-AtCH42	632	652	-
ATATTCGAGGATATGCAGAAA	21	2	0.0979307	AtTAS1c-AtCH42	644	664	-
TGCAGAAAAAAAGATGTTTGT	21	2	0.0979307	AtTAS1c-AtCH42	657	677	-
TATTTTGAAAAGCTTGAGTAG	21	2	0.0979307	AtTAS1c-AtCH42	678	698	-
TGAAAAGCTTGAGTAGTTTCT	21	2	0.0979307	AtTAS1c-AtCH42	683	703	-
AAGCTTGAGTAGTTTCTCTCC	21	2	0.0979307	AtTAS1c-AtCH42	687	707	-
AGTAGTTTCTCTCCGAGGTGT	21	2	0.0979307	AtTAS1c-AtCH42	694	714	-
TCCGAGGTGTAGCGAAGAAGC	21	2	0.0979307	AtTAS1c-AtCH42	705	725	-
TTAATGTACCATGGCCGATAT	21	2	0.0979307	AtTAS1c-AtCH42	783	803	-
ACTTCTGTTTTGGCTTTGCAA	21	2	0.0979307	AtTAS1c-AtCH42	831	851	-
TGTTTTGGCTTTGCAATCAGT	21	2	0.0979307	AtTAS1c-AtCH42	836	856	-
TACCCTTTCGTAAGCTTCCTA	21	2	0.0979307	AtTAS1c-AtCH42	873	893	-
TTTACAACTGTATCGACCATC	21	2	0.0979307	AtTAS1c-AtCH42	938	958	-
TCTTGTACAAAGTGGTTCGAT	21	2	0.0979307	AtTAS1c-AtCH42	1037	1057	-
ACAAAGTGGTTCGATAATTCT	21	2	0.0979307	AtTAS1c-AtCH42	1043	1063	-
AGTGGTTCGATAATTCTTAAT	21	2	0.0979307	AtTAS1c-AtCH42	1047	1067	-
TGGTTCGATAATTCTTAATTA	21	2	0.0979307	AtTAS1c-AtCH42	1049	1069	-
ATTAACTAGTTCTAGAGCGGC	21	2	0.0979307	AtTAS1c-AtCH42	1066	1086	-
GCTCGAATTTCCCCGATCGTT	21	2	0.0979307	AtTAS1c-AtCH42	1102	1122	-
AATTTCCCCGATCGTTCAAAC	21	2	0.0979307	AtTAS1c-AtCH42	1107	1127	-
TCCCCGATCGTTCAAACATTT	21	2	0.0979307	AtTAS1c-AtCH42	1111	1131	-
GGCTAAGCCCGACGTCAAAT	20	2	0.0979307	AtTAS1c-AtCH42	17	36	-
GCTCTGCAAATACGATCTGT	20	2	0.0979307	AtTAS1c-AtCH42	68	87	-
ATGTTCCGCCGTTAGATCGA	20	2	0.0979307	AtTAS1c-AtCH42	128	147	-
TTCCGCCGTTAGATCGAGTC	20	2	0.0979307	AtTAS1c-AtCH42	131	150	-
CGAGTAGAGCGTCGTCTATA	20	2	0.0979307	AtTAS1c-AtCH42	199	218	-
AGTTAGTTTGAGATTGCGTT	20	2	0.0979307	AtTAS1c-AtCH42	218	237	-
GCGTTTGTCAGAAGTTAGGT	20	2	0.0979307	AtTAS1c-AtCH42	233	252	-
CGTTTGTCAGAAGTTAGGTT	20	2	0.0979307	AtTAS1c-AtCH42	234	253	-
CGGTCCAATTTTCACCAGCC	20	2	0.0979307	AtTAS1c-AtCH42	262	281	-
CATGTGTCAGTTTCGTTCCT	20	2	0.0979307	AtTAS1c-AtCH42	281	300	-
GATTTCGTTGGGTTACGGAT	20	2	0.0979307	AtTAS1c-AtCH42	317	336	-
ATTTATTAAGTGTCACGGAA	20	2	0.0979307	AtTAS1c-AtCH42	395	414	-
GATCTTAGAAAATTATTCTA	20	2	0.0979307	AtTAS1c-AtCH42	427	446	-
TCCAACATAGCGTATTCTAA	20	2	0.0979307	AtTAS1c-AtCH42	449	468	-
ACATAGCGTATTCTAAGTTC	20	2	0.0979307	AtTAS1c-AtCH42	453	472	-
TATCGACGAACTAGAAAAGA	20	2	0.0979307	AtTAS1c-AtCH42	477	496	-
AGACATTGGACATATTCCAG	20	2	0.0979307	AtTAS1c-AtCH42	494	513	-
GAATATTGTTTTGAATGTGT	20	2	0.0979307	AtTAS1c-AtCH42	534	553	-
ATTGTTTTGAATGTGTTCAA	20	2	0.0979307	AtTAS1c-AtCH42	538	557	-
AGAACAGTTGCTAATACAGT	20	2	0.0979307	AtTAS1c-AtCH42	584	603	-
GAACAGTTGCTAATACAGTT	20	2	0.0979307	AtTAS1c-AtCH42	585	604	-
GTTAATGTACCATGGCCGAT	20	2	0.0979307	AtTAS1c-AtCH42	782	801	-
TTGTACAAAGTGGTTCGATA	20	2	0.0979307	AtTAS1c-AtCH42	1039	1058	-
TGGTTCGATAATTCTTAATT	20	2	0.0979307	AtTAS1c-AtCH42	1049	1068	-
CACCGCGGTGGAGCTCGAAT	20	2	0.0979307	AtTAS1c-AtCH42	1090	1109	-
TCCGCCGTTAGATCGAGTC	19	2	0.0979307	AtTAS1c-AtCH42	132	150	-
GCGTTTGTCAGAAGTTAGG	19	2	0.0979307	AtTAS1c-AtCH42	233	251	-
CGTTTGTCAGAAGTTAGGT	19	2	0.0979307	AtTAS1c-AtCH42	234	252	-
CATGTGTCAGTTTCGTTCC	19	2	0.0979307	AtTAS1c-AtCH42	281	299	-
ACAAGCGAATAGACCATTT	19	2	0.0979307	AtTAS1c-AtCH42	380	398	-
GGTGGATCTTAGAAAATTA	19	2	0.0979307	AtTAS1c-AtCH42	423	441	-
TCCAACATAGCGTATTCTA	19	2	0.0979307	AtTAS1c-AtCH42	449	467	-
ACATAGCGTATTCTAAGTT	19	2	0.0979307	AtTAS1c-AtCH42	453	471	-
ACATATCGACGAACTAGAA	19	2	0.0979307	AtTAS1c-AtCH42	474	492	-
ATTCCAGGATATGCAAAAG	19	2	0.0979307	AtTAS1c-AtCH42	507	525	-
ATATTGTTTTGAATGTGTT	19	2	0.0979307	AtTAS1c-AtCH42	536	554	-
TATTGTTTTGAATGTGTTC	19	2	0.0979307	AtTAS1c-AtCH42	537	555	-
GAATGTGTTCAAGTAAATG	19	2	0.0979307	AtTAS1c-AtCH42	546	564	-
TTTTCAAGTCGTCTAAAGA	19	2	0.0979307	AtTAS1c-AtCH42	568	586	-
CTAAACGGCTAAGCCCGACGTCAA	24	1	0.0489654	AtTAS1c-AtCH42	11	34	-
AAACGGCTAAGCCCGACGTCAAAT	24	1	0.0489654	AtTAS1c-AtCH42	13	36	-
GGCTAAGCCCGACGTCAAATACCA	24	1	0.0489654	AtTAS1c-AtCH42	17	40	-
AGCCCGACGTCAAATACCAAAAAG	24	1	0.0489654	AtTAS1c-AtCH42	22	45	-
AAAGAGAAAAACAAGAGCGCCGTC	24	1	0.0489654	AtTAS1c-AtCH42	42	65	-
AGAAAAACAAGAGCGCCGTCAAGC	24	1	0.0489654	AtTAS1c-AtCH42	46	69	-
AGCTCTGCAAATACGATCTGTAAG	24	1	0.0489654	AtTAS1c-AtCH42	67	90	-
TCTGCAAATACGATCTGTAAGTCC	24	1	0.0489654	AtTAS1c-AtCH42	70	93	-
TACGATCTGTAAGTCCATCTTAAC	24	1	0.0489654	AtTAS1c-AtCH42	78	101	-
AACACAAAAGTGAGATGGGTTCTT	24	1	0.0489654	AtTAS1c-AtCH42	99	122	-
ACACAAAAGTGAGATGGGTTCTTA	24	1	0.0489654	AtTAS1c-AtCH42	100	123	-
AAAAGTGAGATGGGTTCTTAGATC	24	1	0.0489654	AtTAS1c-AtCH42	104	127	-
GAGATGGGTTCTTAGATCATGTTC	24	1	0.0489654	AtTAS1c-AtCH42	110	133	-
GTTCTTAGATCATGTTCCGCCGTT	24	1	0.0489654	AtTAS1c-AtCH42	117	140	-
CTTAGATCATGTTCCGCCGTTAGA	24	1	0.0489654	AtTAS1c-AtCH42	120	143	-
TAGATCATGTTCCGCCGTTAGATC	24	1	0.0489654	AtTAS1c-AtCH42	122	145	-
ATCATGTTCCGCCGTTAGATCGAG	24	1	0.0489654	AtTAS1c-AtCH42	125	148	-
TCATGTTCCGCCGTTAGATCGAGT	24	1	0.0489654	AtTAS1c-AtCH42	126	149	-
GCCGTTAGATCGAGTCATGGTCTT	24	1	0.0489654	AtTAS1c-AtCH42	135	158	-
AGTCATGGTCTTGTCTCATAGAAA	24	1	0.0489654	AtTAS1c-AtCH42	147	170	-
TGGTCTTGTCTCATAGAAAGGTAC	24	1	0.0489654	AtTAS1c-AtCH42	152	175	-
TTGTCTCATAGAAAGGTACTTTCG	24	1	0.0489654	AtTAS1c-AtCH42	157	180	-
ATAGAAAGGTACTTTCGTTTACTT	24	1	0.0489654	AtTAS1c-AtCH42	164	187	-
TTCTTTTGAGTATCGAGTAGAGCG	24	1	0.0489654	AtTAS1c-AtCH42	186	209	-
CTTTTGAGTATCGAGTAGAGCGTC	24	1	0.0489654	AtTAS1c-AtCH42	188	211	-
TGAGTATCGAGTAGAGCGTCGTCT	24	1	0.0489654	AtTAS1c-AtCH42	192	215	-
GAGTAGAGCGTCGTCTATAGTTAG	24	1	0.0489654	AtTAS1c-AtCH42	200	223	-
TAGAGCGTCGTCTATAGTTAGTTT	24	1	0.0489654	AtTAS1c-AtCH42	203	226	-
GCGTCGTCTATAGTTAGTTTGAGA	24	1	0.0489654	AtTAS1c-AtCH42	207	230	-
TCTATAGTTAGTTTGAGATTGCGT	24	1	0.0489654	AtTAS1c-AtCH42	213	236	-
TAGTTTGAGATTGCGTTTGTCAGA	24	1	0.0489654	AtTAS1c-AtCH42	221	244	-
GTTTGAGATTGCGTTTGTCAGAAG	24	1	0.0489654	AtTAS1c-AtCH42	223	246	-
TTGAGATTGCGTTTGTCAGAAGTT	24	1	0.0489654	AtTAS1c-AtCH42	225	248	-
GAAGTTAGGTTCAATGTCCCGGTC	24	1	0.0489654	AtTAS1c-AtCH42	243	266	-
TAGGTTCAATGTCCCGGTCCAATT	24	1	0.0489654	AtTAS1c-AtCH42	248	271	-
CAATGTCCCGGTCCAATTTTCACC	24	1	0.0489654	AtTAS1c-AtCH42	254	277	-
TCCCGGTCCAATTTTCACCAGCCA	24	1	0.0489654	AtTAS1c-AtCH42	259	282	-
GGTCCAATTTTCACCAGCCATGTG	24	1	0.0489654	AtTAS1c-AtCH42	263	286	-
GTCCAATTTTCACCAGCCATGTGT	24	1	0.0489654	AtTAS1c-AtCH42	264	287	-
TTCACCAGCCATGTGTCAGTTTCG	24	1	0.0489654	AtTAS1c-AtCH42	272	295	-
CCATGTGTCAGTTTCGTTCCTTCC	24	1	0.0489654	AtTAS1c-AtCH42	280	303	-
TCAGTTTCGTTCCTTCCCGTCCTC	24	1	0.0489654	AtTAS1c-AtCH42	287	310	-
CGTCCTCTTCTTTGATTTCGTTGG	24	1	0.0489654	AtTAS1c-AtCH42	304	327	-
CTTCTTTGATTTCGTTGGGTTACG	24	1	0.0489654	AtTAS1c-AtCH42	310	333	-
TCTTTGATTTCGTTGGGTTACGGA	24	1	0.0489654	AtTAS1c-AtCH42	312	335	-
GATTTCGTTGGGTTACGGATGTTT	24	1	0.0489654	AtTAS1c-AtCH42	317	340	-
TCGTTGGGTTACGGATGTTTTCGA	24	1	0.0489654	AtTAS1c-AtCH42	321	344	-
CGTTGGGTTACGGATGTTTTCGAG	24	1	0.0489654	AtTAS1c-AtCH42	322	345	-
GTTGGGTTACGGATGTTTTCGAGA	24	1	0.0489654	AtTAS1c-AtCH42	323	346	-
GGTTACGGATGTTTTCGAGATGAA	24	1	0.0489654	AtTAS1c-AtCH42	327	350	-
TACGGATGTTTTCGAGATGAAACA	24	1	0.0489654	AtTAS1c-AtCH42	330	353	-
GGATGTTTTCGAGATGAAACAGCA	24	1	0.0489654	AtTAS1c-AtCH42	333	356	-
GTTTTCGAGATGAAACAGCATTGT	24	1	0.0489654	AtTAS1c-AtCH42	337	360	-
ATTGTTTTGTTGTGATTTTTCTCT	24	1	0.0489654	AtTAS1c-AtCH42	356	379	-
TTGTTGTGATTTTTCTCTACAAGC	24	1	0.0489654	AtTAS1c-AtCH42	362	385	-
TTTTTCTCTACAAGCGAATAGACC	24	1	0.0489654	AtTAS1c-AtCH42	371	394	-
TTCTCTACAAGCGAATAGACCATT	24	1	0.0489654	AtTAS1c-AtCH42	374	397	-
GCGAATAGACCATTTATTAAGTGT	24	1	0.0489654	AtTAS1c-AtCH42	384	407	-
GAATAGACCATTTATTAAGTGTCA	24	1	0.0489654	AtTAS1c-AtCH42	386	409	-
AGACCATTTATTAAGTGTCACGGA	24	1	0.0489654	AtTAS1c-AtCH42	390	413	-
GACCATTTATTAAGTGTCACGGAA	24	1	0.0489654	AtTAS1c-AtCH42	391	414	-
TTATTAAGTGTCACGGAAATCCCT	24	1	0.0489654	AtTAS1c-AtCH42	397	420	-
TCACGGAAATCCCTTCGGTGGATC	24	1	0.0489654	AtTAS1c-AtCH42	407	430	-
GGATCTTAGAAAATTATTCTAAGT	24	1	0.0489654	AtTAS1c-AtCH42	426	449	-
GATCTTAGAAAATTATTCTAAGTC	24	1	0.0489654	AtTAS1c-AtCH42	427	450	-
AGAAAATTATTCTAAGTCCAACAT	24	1	0.0489654	AtTAS1c-AtCH42	433	456	-
ATAGCGTATTCTAAGTTCAACATA	24	1	0.0489654	AtTAS1c-AtCH42	455	478	-
TTCAACATATCGACGAACTAGAAA	24	1	0.0489654	AtTAS1c-AtCH42	470	493	-
TCAACATATCGACGAACTAGAAAA	24	1	0.0489654	AtTAS1c-AtCH42	471	494	-
TCGACGAACTAGAAAAGACATTGG	24	1	0.0489654	AtTAS1c-AtCH42	479	502	-
ATTGGACATATTCCAGGATATGCA	24	1	0.0489654	AtTAS1c-AtCH42	498	521	-
GGATATGCAAAAGAAAACAATGAA	24	1	0.0489654	AtTAS1c-AtCH42	513	536	-
GATATGCAAAAGAAAACAATGAAT	24	1	0.0489654	AtTAS1c-AtCH42	514	537	-
TGAATGTGTTCAAGTAAATGAGAT	24	1	0.0489654	AtTAS1c-AtCH42	545	568	-
GTTCAAGTAAATGAGATTTTCAAG	24	1	0.0489654	AtTAS1c-AtCH42	552	575	-
TTCAAGTAAATGAGATTTTCAAGT	24	1	0.0489654	AtTAS1c-AtCH42	553	576	-
TCGTCTAAAGAACAGTTGCTAATA	24	1	0.0489654	AtTAS1c-AtCH42	576	599	-
CGTCTAAAGAACAGTTGCTAATAC	24	1	0.0489654	AtTAS1c-AtCH42	577	600	-
AAAGAACAGTTGCTAATACAGTTA	24	1	0.0489654	AtTAS1c-AtCH42	582	605	-
AGAACAGTTGCTAATACAGTTACT	24	1	0.0489654	AtTAS1c-AtCH42	584	607	-
CTAATACAGTTACTTATTTCAATA	24	1	0.0489654	AtTAS1c-AtCH42	594	617	-
AATACAGTTACTTATTTCAATAAA	24	1	0.0489654	AtTAS1c-AtCH42	596	619	-
TACAGTTACTTATTTCAATAAATA	24	1	0.0489654	AtTAS1c-AtCH42	598	621	-
ACAGTTACTTATTTCAATAAATAA	24	1	0.0489654	AtTAS1c-AtCH42	599	622	-
CAATAAATAATTGGTTCTAATAAT	24	1	0.0489654	AtTAS1c-AtCH42	613	636	-
GAGGATATGCAGAAAAAAAGATGT	24	1	0.0489654	AtTAS1c-AtCH42	650	673	-
ATATGCAGAAAAAAAGATGTTTGT	24	1	0.0489654	AtTAS1c-AtCH42	654	677	-
AGAAAAAAAGATGTTTGTTATTTT	24	1	0.0489654	AtTAS1c-AtCH42	660	683	-
ATGTTTGTTATTTTGAAAAGCTTG	24	1	0.0489654	AtTAS1c-AtCH42	670	693	-
TATTTTGAAAAGCTTGAGTAGTTT	24	1	0.0489654	AtTAS1c-AtCH42	678	701	-
TTGAGTAGTTTCTCTCCGAGGTGT	24	1	0.0489654	AtTAS1c-AtCH42	691	714	-
GAGGTGTAGCGAAGAAGCATCATC	24	1	0.0489654	AtTAS1c-AtCH42	708	731	-
TCTACTTTGTAATGTAATTTTCTT	24	1	0.0489654	AtTAS1c-AtCH42	730	753	-
TTTCTTTATGTTTTCACTTTGTAA	24	1	0.0489654	AtTAS1c-AtCH42	748	771	-
TCTTTATGTTTTCACTTTGTAATT	24	1	0.0489654	AtTAS1c-AtCH42	750	773	-
TATCGGTTTTATTGAAAGAAAATT	24	1	0.0489654	AtTAS1c-AtCH42	801	824	-
AATTTATGTTACTTCTGTTTTGGC	24	1	0.0489654	AtTAS1c-AtCH42	821	844	-
AGTTATGCTAGTTTTCTTATACCC	24	1	0.0489654	AtTAS1c-AtCH42	854	877	-
CTTCCTAAGGAATCGTTCATTGAT	24	1	0.0489654	AtTAS1c-AtCH42	887	910	-
CTGCTTCATTGTATATTAAAACTT	24	1	0.0489654	AtTAS1c-AtCH42	916	939	-
TTTACAACTGTATCGACCATCATA	24	1	0.0489654	AtTAS1c-AtCH42	938	961	-
AACTGTATCGACCATCATATAATT	24	1	0.0489654	AtTAS1c-AtCH42	943	966	-
ACCATCATATAATTCTGGGTCAAG	24	1	0.0489654	AtTAS1c-AtCH42	953	976	-
AATTCTGGGTCAAGAGATGAAAAT	24	1	0.0489654	AtTAS1c-AtCH42	963	986	-
AATAGAACACCACATCGTAAAGTG	24	1	0.0489654	AtTAS1c-AtCH42	984	1007	-
CACATCGTAAAGTGAAATAAGGGT	24	1	0.0489654	AtTAS1c-AtCH42	994	1017	-
ATCGTAAAGTGAAATAAGGGTGGG	24	1	0.0489654	AtTAS1c-AtCH42	997	1020	-
GTAAAGTGAAATAAGGGTGGGCGC	24	1	0.0489654	AtTAS1c-AtCH42	1000	1023	-
TGAAATAAGGGTGGGCGCGCCGAC	24	1	0.0489654	AtTAS1c-AtCH42	1006	1029	-
CGCCGACCCAGCTTTCTTGTACAA	24	1	0.0489654	AtTAS1c-AtCH42	1023	1046	-
CCGACCCAGCTTTCTTGTACAAAG	24	1	0.0489654	AtTAS1c-AtCH42	1025	1048	-
CGACCCAGCTTTCTTGTACAAAGT	24	1	0.0489654	AtTAS1c-AtCH42	1026	1049	-
GACCCAGCTTTCTTGTACAAAGTG	24	1	0.0489654	AtTAS1c-AtCH42	1027	1050	-
GCTTTCTTGTACAAAGTGGTTCGA	24	1	0.0489654	AtTAS1c-AtCH42	1033	1056	-
CTTTCTTGTACAAAGTGGTTCGAT	24	1	0.0489654	AtTAS1c-AtCH42	1034	1057	-
TCTTGTACAAAGTGGTTCGATAAT	24	1	0.0489654	AtTAS1c-AtCH42	1037	1060	-
CTTGTACAAAGTGGTTCGATAATT	24	1	0.0489654	AtTAS1c-AtCH42	1038	1061	-
TGTACAAAGTGGTTCGATAATTCT	24	1	0.0489654	AtTAS1c-AtCH42	1040	1063	-
GTACAAAGTGGTTCGATAATTCTT	24	1	0.0489654	AtTAS1c-AtCH42	1041	1064	-
TTAATTAACTAGTTCTAGAGCGGC	24	1	0.0489654	AtTAS1c-AtCH42	1063	1086	-
TAATTAACTAGTTCTAGAGCGGCC	24	1	0.0489654	AtTAS1c-AtCH42	1064	1087	-
AACTAGTTCTAGAGCGGCCGCCAC	24	1	0.0489654	AtTAS1c-AtCH42	1069	1092	-
TCTAGAGCGGCCGCCACCGCGGTG	24	1	0.0489654	AtTAS1c-AtCH42	1076	1099	-
TAGAGCGGCCGCCACCGCGGTGGA	24	1	0.0489654	AtTAS1c-AtCH42	1078	1101	-
AGAGCGGCCGCCACCGCGGTGGAG	24	1	0.0489654	AtTAS1c-AtCH42	1079	1102	-
CACCGCGGTGGAGCTCGAATTTCC	24	1	0.0489654	AtTAS1c-AtCH42	1090	1113	-
CCGCGGTGGAGCTCGAATTTCCCC	24	1	0.0489654	AtTAS1c-AtCH42	1092	1115	-
TCGAATTTCCCCGATCGTTCAAAC	24	1	0.0489654	AtTAS1c-AtCH42	1104	1127	-
ACCTAAACCTAAACGGCTAAGCC	23	1	0.0489654	AtTAS1c-AtCH42	3	25	-
ACCTAAACGGCTAAGCCCGACGT	23	1	0.0489654	AtTAS1c-AtCH42	9	31	-
AAAGAGAAAAACAAGAGCGCCGT	23	1	0.0489654	AtTAS1c-AtCH42	42	64	-
GCTCTGCAAATACGATCTGTAAG	23	1	0.0489654	AtTAS1c-AtCH42	68	90	-
CGATCTGTAAGTCCATCTTAACA	23	1	0.0489654	AtTAS1c-AtCH42	80	102	-
GATCTGTAAGTCCATCTTAACAC	23	1	0.0489654	AtTAS1c-AtCH42	81	103	-
GTGAGATGGGTTCTTAGATCATG	23	1	0.0489654	AtTAS1c-AtCH42	108	130	-
GAGATGGGTTCTTAGATCATGTT	23	1	0.0489654	AtTAS1c-AtCH42	110	132	-
TCTTAGATCATGTTCCGCCGTTA	23	1	0.0489654	AtTAS1c-AtCH42	119	141	-
TAGATCATGTTCCGCCGTTAGAT	23	1	0.0489654	AtTAS1c-AtCH42	122	144	-
ATGTTCCGCCGTTAGATCGAGTC	23	1	0.0489654	AtTAS1c-AtCH42	128	150	-
TTCCGCCGTTAGATCGAGTCATG	23	1	0.0489654	AtTAS1c-AtCH42	131	153	-
AGATCGAGTCATGGTCTTGTCTC	23	1	0.0489654	AtTAS1c-AtCH42	141	163	-
ACTTTCGTTTACTTCTTTTGAGT	23	1	0.0489654	AtTAS1c-AtCH42	174	196	-
TTCTTTTGAGTATCGAGTAGAGC	23	1	0.0489654	AtTAS1c-AtCH42	186	208	-
CTTTTGAGTATCGAGTAGAGCGT	23	1	0.0489654	AtTAS1c-AtCH42	188	210	-
AGTATCGAGTAGAGCGTCGTCTA	23	1	0.0489654	AtTAS1c-AtCH42	194	216	-
GAGTAGAGCGTCGTCTATAGTTA	23	1	0.0489654	AtTAS1c-AtCH42	200	222	-
GAGCGTCGTCTATAGTTAGTTTG	23	1	0.0489654	AtTAS1c-AtCH42	205	227	-
GTCGTCTATAGTTAGTTTGAGAT	23	1	0.0489654	AtTAS1c-AtCH42	209	231	-
TATAGTTAGTTTGAGATTGCGTT	23	1	0.0489654	AtTAS1c-AtCH42	215	237	-
ATAGTTAGTTTGAGATTGCGTTT	23	1	0.0489654	AtTAS1c-AtCH42	216	238	-
TAGTTAGTTTGAGATTGCGTTTG	23	1	0.0489654	AtTAS1c-AtCH42	217	239	-
GTTAGTTTGAGATTGCGTTTGTC	23	1	0.0489654	AtTAS1c-AtCH42	219	241	-
TTAGTTTGAGATTGCGTTTGTCA	23	1	0.0489654	AtTAS1c-AtCH42	220	242	-
GAGATTGCGTTTGTCAGAAGTTA	23	1	0.0489654	AtTAS1c-AtCH42	227	249	-
AGAAGTTAGGTTCAATGTCCCGG	23	1	0.0489654	AtTAS1c-AtCH42	242	264	-
AGGTTCAATGTCCCGGTCCAATT	23	1	0.0489654	AtTAS1c-AtCH42	249	271	-
CCCGTCCTCTTCTTTGATTTCGT	23	1	0.0489654	AtTAS1c-AtCH42	302	324	-
TCTTCTTTGATTTCGTTGGGTTA	23	1	0.0489654	AtTAS1c-AtCH42	309	331	-
TTGGGTTACGGATGTTTTCGAGA	23	1	0.0489654	AtTAS1c-AtCH42	324	346	-
TGGGTTACGGATGTTTTCGAGAT	23	1	0.0489654	AtTAS1c-AtCH42	325	347	-
TACGGATGTTTTCGAGATGAAAC	23	1	0.0489654	AtTAS1c-AtCH42	330	352	-
GTTTTGTTGTGATTTTTCTCTAC	23	1	0.0489654	AtTAS1c-AtCH42	359	381	-
AAGCGAATAGACCATTTATTAAG	23	1	0.0489654	AtTAS1c-AtCH42	382	404	-
AGCGAATAGACCATTTATTAAGT	23	1	0.0489654	AtTAS1c-AtCH42	383	405	-
GCGAATAGACCATTTATTAAGTG	23	1	0.0489654	AtTAS1c-AtCH42	384	406	-
ATTTATTAAGTGTCACGGAAATC	23	1	0.0489654	AtTAS1c-AtCH42	395	417	-
TTTATTAAGTGTCACGGAAATCC	23	1	0.0489654	AtTAS1c-AtCH42	396	418	-
TTATTAAGTGTCACGGAAATCCC	23	1	0.0489654	AtTAS1c-AtCH42	397	419	-
TGTCACGGAAATCCCTTCGGTGG	23	1	0.0489654	AtTAS1c-AtCH42	405	427	-
CACGGAAATCCCTTCGGTGGATC	23	1	0.0489654	AtTAS1c-AtCH42	408	430	-
TTCGGTGGATCTTAGAAAATTAT	23	1	0.0489654	AtTAS1c-AtCH42	420	442	-
AGAAAATTATTCTAAGTCCAACA	23	1	0.0489654	AtTAS1c-AtCH42	433	455	-
GAAAATTATTCTAAGTCCAACAT	23	1	0.0489654	AtTAS1c-AtCH42	434	456	-
AAATTATTCTAAGTCCAACATAG	23	1	0.0489654	AtTAS1c-AtCH42	436	458	-
CGTATTCTAAGTTCAACATATCG	23	1	0.0489654	AtTAS1c-AtCH42	459	481	-
GTATTCTAAGTTCAACATATCGA	23	1	0.0489654	AtTAS1c-AtCH42	460	482	-
TCTAAGTTCAACATATCGACGAA	23	1	0.0489654	AtTAS1c-AtCH42	464	486	-
TAAGTTCAACATATCGACGAACT	23	1	0.0489654	AtTAS1c-AtCH42	466	488	-
TTCAACATATCGACGAACTAGAA	23	1	0.0489654	AtTAS1c-AtCH42	470	492	-
CGACGAACTAGAAAAGACATTGG	23	1	0.0489654	AtTAS1c-AtCH42	480	502	-
ACTAGAAAAGACATTGGACATAT	23	1	0.0489654	AtTAS1c-AtCH42	486	508	-
TTCCAGGATATGCAAAAGAAAAC	23	1	0.0489654	AtTAS1c-AtCH42	508	530	-
CCAGGATATGCAAAAGAAAACAA	23	1	0.0489654	AtTAS1c-AtCH42	510	532	-
AATATTGTTTTGAATGTGTTCAA	23	1	0.0489654	AtTAS1c-AtCH42	535	557	-
ATTGTTTTGAATGTGTTCAAGTA	23	1	0.0489654	AtTAS1c-AtCH42	538	560	-
TGAATGTGTTCAAGTAAATGAGA	23	1	0.0489654	AtTAS1c-AtCH42	545	567	-
TTCAAGTAAATGAGATTTTCAAG	23	1	0.0489654	AtTAS1c-AtCH42	553	575	-
GAGATTTTCAAGTCGTCTAAAGA	23	1	0.0489654	AtTAS1c-AtCH42	564	586	-
AGAACAGTTGCTAATACAGTTAC	23	1	0.0489654	AtTAS1c-AtCH42	584	606	-
AATAATACAAAACATATTCGAGG	23	1	0.0489654	AtTAS1c-AtCH42	631	653	-
ATAATACAAAACATATTCGAGGA	23	1	0.0489654	AtTAS1c-AtCH42	632	654	-
CGAGGATATGCAGAAAAAAAGAT	23	1	0.0489654	AtTAS1c-AtCH42	649	671	-
TATGCAGAAAAAAAGATGTTTGT	23	1	0.0489654	AtTAS1c-AtCH42	655	677	-
ATGCAGAAAAAAAGATGTTTGTT	23	1	0.0489654	AtTAS1c-AtCH42	656	678	-
ATGTTTGTTATTTTGAAAAGCTT	23	1	0.0489654	AtTAS1c-AtCH42	670	692	-
TTTGTTATTTTGAAAAGCTTGAG	23	1	0.0489654	AtTAS1c-AtCH42	673	695	-
GCTTGAGTAGTTTCTCTCCGAGG	23	1	0.0489654	AtTAS1c-AtCH42	689	711	-
TGAGTAGTTTCTCTCCGAGGTGT	23	1	0.0489654	AtTAS1c-AtCH42	692	714	-
TTCTCTCCGAGGTGTAGCGAAGA	23	1	0.0489654	AtTAS1c-AtCH42	700	722	-
GTTAATGTACCATGGCCGATATC	23	1	0.0489654	AtTAS1c-AtCH42	782	804	-
CTTCCTAAGGAATCGTTCATTGA	23	1	0.0489654	AtTAS1c-AtCH42	887	909	-
TTGATTTCCACTGCTTCATTGTA	23	1	0.0489654	AtTAS1c-AtCH42	906	928	-
ATATAATTCTGGGTCAAGAGATG	23	1	0.0489654	AtTAS1c-AtCH42	959	981	-
ATCGTAAAGTGAAATAAGGGTGG	23	1	0.0489654	AtTAS1c-AtCH42	997	1019	-
GCGCGCCGACCCAGCTTTCTTGT	23	1	0.0489654	AtTAS1c-AtCH42	1020	1042	-
CGCGCCGACCCAGCTTTCTTGTA	23	1	0.0489654	AtTAS1c-AtCH42	1021	1043	-
GCGCCGACCCAGCTTTCTTGTAC	23	1	0.0489654	AtTAS1c-AtCH42	1022	1044	-
TTAACTAGTTCTAGAGCGGCCGC	23	1	0.0489654	AtTAS1c-AtCH42	1067	1089	-
CTAGTTCTAGAGCGGCCGCCACC	23	1	0.0489654	AtTAS1c-AtCH42	1071	1093	-
GTTCTAGAGCGGCCGCCACCGCG	23	1	0.0489654	AtTAS1c-AtCH42	1074	1096	-
TCTAGAGCGGCCGCCACCGCGGT	23	1	0.0489654	AtTAS1c-AtCH42	1076	1098	-
CTAGAGCGGCCGCCACCGCGGTG	23	1	0.0489654	AtTAS1c-AtCH42	1077	1099	-
TGGAGCTCGAATTTCCCCGATCG	23	1	0.0489654	AtTAS1c-AtCH42	1098	1120	-
ATTTCCCCGATCGTTCAAACATT	23	1	0.0489654	AtTAS1c-AtCH42	1108	1130	-
CCTAAACCTAAACGGCTAAGCC	22	1	0.0489654	AtTAS1c-AtCH42	4	25	-
ACCTAAACGGCTAAGCCCGACG	22	1	0.0489654	AtTAS1c-AtCH42	9	30	-
CCTAAACGGCTAAGCCCGACGT	22	1	0.0489654	AtTAS1c-AtCH42	10	31	-
TAAGCCCGACGTCAAATACCAA	22	1	0.0489654	AtTAS1c-AtCH42	20	41	-
AAGCCCGACGTCAAATACCAAA	22	1	0.0489654	AtTAS1c-AtCH42	21	42	-
CCCGACGTCAAATACCAAAAAG	22	1	0.0489654	AtTAS1c-AtCH42	24	45	-
CCGACGTCAAATACCAAAAAGA	22	1	0.0489654	AtTAS1c-AtCH42	25	46	-
CGACGTCAAATACCAAAAAGAG	22	1	0.0489654	AtTAS1c-AtCH42	26	47	-
AAAAGAGAAAAACAAGAGCGCC	22	1	0.0489654	AtTAS1c-AtCH42	41	62	-
AAAGAGAAAAACAAGAGCGCCG	22	1	0.0489654	AtTAS1c-AtCH42	42	63	-
AGAAAAACAAGAGCGCCGTCAA	22	1	0.0489654	AtTAS1c-AtCH42	46	67	-
GCGCCGTCAAGCTCTGCAAATA	22	1	0.0489654	AtTAS1c-AtCH42	58	79	-
CAAGCTCTGCAAATACGATCTG	22	1	0.0489654	AtTAS1c-AtCH42	65	86	-
TGCAAATACGATCTGTAAGTCC	22	1	0.0489654	AtTAS1c-AtCH42	72	93	-
AATACGATCTGTAAGTCCATCT	22	1	0.0489654	AtTAS1c-AtCH42	76	97	-
ACGATCTGTAAGTCCATCTTAA	22	1	0.0489654	AtTAS1c-AtCH42	79	100	-
TGTAAGTCCATCTTAACACAAA	22	1	0.0489654	AtTAS1c-AtCH42	85	106	-
TTAACACAAAAGTGAGATGGGT	22	1	0.0489654	AtTAS1c-AtCH42	97	118	-
TAACACAAAAGTGAGATGGGTT	22	1	0.0489654	AtTAS1c-AtCH42	98	119	-
AAAAGTGAGATGGGTTCTTAGA	22	1	0.0489654	AtTAS1c-AtCH42	104	125	-
AAAGTGAGATGGGTTCTTAGAT	22	1	0.0489654	AtTAS1c-AtCH42	105	126	-
AAGTGAGATGGGTTCTTAGATC	22	1	0.0489654	AtTAS1c-AtCH42	106	127	-
AGATGGGTTCTTAGATCATGTT	22	1	0.0489654	AtTAS1c-AtCH42	111	132	-
TGGGTTCTTAGATCATGTTCCG	22	1	0.0489654	AtTAS1c-AtCH42	114	135	-
TAGATCATGTTCCGCCGTTAGA	22	1	0.0489654	AtTAS1c-AtCH42	122	143	-
GTTCCGCCGTTAGATCGAGTCA	22	1	0.0489654	AtTAS1c-AtCH42	130	151	-
CCGCCGTTAGATCGAGTCATGG	22	1	0.0489654	AtTAS1c-AtCH42	133	154	-
GATCGAGTCATGGTCTTGTCTC	22	1	0.0489654	AtTAS1c-AtCH42	142	163	-
ATCGAGTCATGGTCTTGTCTCA	22	1	0.0489654	AtTAS1c-AtCH42	143	164	-
CATGGTCTTGTCTCATAGAAAG	22	1	0.0489654	AtTAS1c-AtCH42	150	171	-
GTCTCATAGAAAGGTACTTTCG	22	1	0.0489654	AtTAS1c-AtCH42	159	180	-
TAGAAAGGTACTTTCGTTTACT	22	1	0.0489654	AtTAS1c-AtCH42	165	186	-
TTTACTTCTTTTGAGTATCGAG	22	1	0.0489654	AtTAS1c-AtCH42	181	202	-
CTTCTTTTGAGTATCGAGTAGA	22	1	0.0489654	AtTAS1c-AtCH42	185	206	-
TCTTTTGAGTATCGAGTAGAGC	22	1	0.0489654	AtTAS1c-AtCH42	187	208	-
TTGAGTATCGAGTAGAGCGTCG	22	1	0.0489654	AtTAS1c-AtCH42	191	212	-
GAGTATCGAGTAGAGCGTCGTC	22	1	0.0489654	AtTAS1c-AtCH42	193	214	-
TATCGAGTAGAGCGTCGTCTAT	22	1	0.0489654	AtTAS1c-AtCH42	196	217	-
CGTCGTCTATAGTTAGTTTGAG	22	1	0.0489654	AtTAS1c-AtCH42	208	229	-
TAGTTTGAGATTGCGTTTGTCA	22	1	0.0489654	AtTAS1c-AtCH42	221	242	-
GTTTGAGATTGCGTTTGTCAGA	22	1	0.0489654	AtTAS1c-AtCH42	223	244	-
GCGTTTGTCAGAAGTTAGGTTC	22	1	0.0489654	AtTAS1c-AtCH42	233	254	-
TTTGTCAGAAGTTAGGTTCAAT	22	1	0.0489654	AtTAS1c-AtCH42	236	257	-
CAGAAGTTAGGTTCAATGTCCC	22	1	0.0489654	AtTAS1c-AtCH42	241	262	-
GAAGTTAGGTTCAATGTCCCGG	22	1	0.0489654	AtTAS1c-AtCH42	243	264	-
AAGTTAGGTTCAATGTCCCGGT	22	1	0.0489654	AtTAS1c-AtCH42	244	265	-
AGTTAGGTTCAATGTCCCGGTC	22	1	0.0489654	AtTAS1c-AtCH42	245	266	-
TCAATGTCCCGGTCCAATTTTC	22	1	0.0489654	AtTAS1c-AtCH42	253	274	-
GTCCCGGTCCAATTTTCACCAG	22	1	0.0489654	AtTAS1c-AtCH42	258	279	-
TCCCGGTCCAATTTTCACCAGC	22	1	0.0489654	AtTAS1c-AtCH42	259	280	-
CCAATTTTCACCAGCCATGTGT	22	1	0.0489654	AtTAS1c-AtCH42	266	287	-
CAATTTTCACCAGCCATGTGTC	22	1	0.0489654	AtTAS1c-AtCH42	267	288	-
TTTCACCAGCCATGTGTCAGTT	22	1	0.0489654	AtTAS1c-AtCH42	271	292	-
TTCACCAGCCATGTGTCAGTTT	22	1	0.0489654	AtTAS1c-AtCH42	272	293	-
TCACCAGCCATGTGTCAGTTTC	22	1	0.0489654	AtTAS1c-AtCH42	273	294	-
CATGTGTCAGTTTCGTTCCTTC	22	1	0.0489654	AtTAS1c-AtCH42	281	302	-
GTGTCAGTTTCGTTCCTTCCCG	22	1	0.0489654	AtTAS1c-AtCH42	284	305	-
TGTCAGTTTCGTTCCTTCCCGT	22	1	0.0489654	AtTAS1c-AtCH42	285	306	-
TCAGTTTCGTTCCTTCCCGTCC	22	1	0.0489654	AtTAS1c-AtCH42	287	308	-
GTTTCGTTCCTTCCCGTCCTCT	22	1	0.0489654	AtTAS1c-AtCH42	290	311	-
CCCGTCCTCTTCTTTGATTTCG	22	1	0.0489654	AtTAS1c-AtCH42	302	323	-
CTTCTTTGATTTCGTTGGGTTA	22	1	0.0489654	AtTAS1c-AtCH42	310	331	-
CTTTGATTTCGTTGGGTTACGG	22	1	0.0489654	AtTAS1c-AtCH42	313	334	-
TTGATTTCGTTGGGTTACGGAT	22	1	0.0489654	AtTAS1c-AtCH42	315	336	-
TTGGGTTACGGATGTTTTCGAG	22	1	0.0489654	AtTAS1c-AtCH42	324	345	-
TTTTCGAGATGAAACAGCATTG	22	1	0.0489654	AtTAS1c-AtCH42	338	359	-
TCGAGATGAAACAGCATTGTTT	22	1	0.0489654	AtTAS1c-AtCH42	341	362	-
CGAGATGAAACAGCATTGTTTT	22	1	0.0489654	AtTAS1c-AtCH42	342	363	-
GAGATGAAACAGCATTGTTTTG	22	1	0.0489654	AtTAS1c-AtCH42	343	364	-
ATTGTTTTGTTGTGATTTTTCT	22	1	0.0489654	AtTAS1c-AtCH42	356	377	-
GTGATTTTTCTCTACAAGCGAA	22	1	0.0489654	AtTAS1c-AtCH42	367	388	-
TTCTCTACAAGCGAATAGACCA	22	1	0.0489654	AtTAS1c-AtCH42	374	395	-
CTACAAGCGAATAGACCATTTA	22	1	0.0489654	AtTAS1c-AtCH42	378	399	-
ACAAGCGAATAGACCATTTATT	22	1	0.0489654	AtTAS1c-AtCH42	380	401	-
CATTTATTAAGTGTCACGGAAA	22	1	0.0489654	AtTAS1c-AtCH42	394	415	-
TCCCTTCGGTGGATCTTAGAAA	22	1	0.0489654	AtTAS1c-AtCH42	416	437	-
CTTCGGTGGATCTTAGAAAATT	22	1	0.0489654	AtTAS1c-AtCH42	419	440	-
GATCTTAGAAAATTATTCTAAG	22	1	0.0489654	AtTAS1c-AtCH42	427	448	-
TCTTAGAAAATTATTCTAAGTC	22	1	0.0489654	AtTAS1c-AtCH42	429	450	-
AGAAAATTATTCTAAGTCCAAC	22	1	0.0489654	AtTAS1c-AtCH42	433	454	-
CTAAGTCCAACATAGCGTATTC	22	1	0.0489654	AtTAS1c-AtCH42	444	465	-
AACATAGCGTATTCTAAGTTCA	22	1	0.0489654	AtTAS1c-AtCH42	452	473	-
CTAAGTTCAACATATCGACGAA	22	1	0.0489654	AtTAS1c-AtCH42	465	486	-
TTCAACATATCGACGAACTAGA	22	1	0.0489654	AtTAS1c-AtCH42	470	491	-
TCAACATATCGACGAACTAGAA	22	1	0.0489654	AtTAS1c-AtCH42	471	492	-
AGAAAAGACATTGGACATATTC	22	1	0.0489654	AtTAS1c-AtCH42	489	510	-
GAAAAGACATTGGACATATTCC	22	1	0.0489654	AtTAS1c-AtCH42	490	511	-
AGACATTGGACATATTCCAGGA	22	1	0.0489654	AtTAS1c-AtCH42	494	515	-
ATTGGACATATTCCAGGATATG	22	1	0.0489654	AtTAS1c-AtCH42	498	519	-
TTGGACATATTCCAGGATATGC	22	1	0.0489654	AtTAS1c-AtCH42	499	520	-
TGGACATATTCCAGGATATGCA	22	1	0.0489654	AtTAS1c-AtCH42	500	521	-
TCCAGGATATGCAAAAGAAAAC	22	1	0.0489654	AtTAS1c-AtCH42	509	530	-
GGATATGCAAAAGAAAACAATG	22	1	0.0489654	AtTAS1c-AtCH42	513	534	-
TATGCAAAAGAAAACAATGAAT	22	1	0.0489654	AtTAS1c-AtCH42	516	537	-
GTTCAAGTAAATGAGATTTTCA	22	1	0.0489654	AtTAS1c-AtCH42	552	573	-
TTCAAGTAAATGAGATTTTCAA	22	1	0.0489654	AtTAS1c-AtCH42	553	574	-
GTAAATGAGATTTTCAAGTCGT	22	1	0.0489654	AtTAS1c-AtCH42	558	579	-
AAATGAGATTTTCAAGTCGTCT	22	1	0.0489654	AtTAS1c-AtCH42	560	581	-
AGATTTTCAAGTCGTCTAAAGA	22	1	0.0489654	AtTAS1c-AtCH42	565	586	-
TCAAGTCGTCTAAAGAACAGTT	22	1	0.0489654	AtTAS1c-AtCH42	571	592	-
GTCGTCTAAAGAACAGTTGCTA	22	1	0.0489654	AtTAS1c-AtCH42	575	596	-
CTAAAGAACAGTTGCTAATACA	22	1	0.0489654	AtTAS1c-AtCH42	580	601	-
TAAAGAACAGTTGCTAATACAG	22	1	0.0489654	AtTAS1c-AtCH42	581	602	-
CTAATACAGTTACTTATTTCAA	22	1	0.0489654	AtTAS1c-AtCH42	594	615	-
ATACAGTTACTTATTTCAATAA	22	1	0.0489654	AtTAS1c-AtCH42	597	618	-
AAATAATTGGTTCTAATAATAC	22	1	0.0489654	AtTAS1c-AtCH42	617	638	-
AATAATTGGTTCTAATAATACA	22	1	0.0489654	AtTAS1c-AtCH42	618	639	-
ATACAAAACATATTCGAGGATA	22	1	0.0489654	AtTAS1c-AtCH42	635	656	-
TTCGAGGATATGCAGAAAAAAA	22	1	0.0489654	AtTAS1c-AtCH42	647	668	-
AGGATATGCAGAAAAAAAGATG	22	1	0.0489654	AtTAS1c-AtCH42	651	672	-
TATGCAGAAAAAAAGATGTTTG	22	1	0.0489654	AtTAS1c-AtCH42	655	676	-
GTTTGTTATTTTGAAAAGCTTG	22	1	0.0489654	AtTAS1c-AtCH42	672	693	-
GTTATTTTGAAAAGCTTGAGTA	22	1	0.0489654	AtTAS1c-AtCH42	676	697	-
TTGAAAAGCTTGAGTAGTTTCT	22	1	0.0489654	AtTAS1c-AtCH42	682	703	-
TGAGTAGTTTCTCTCCGAGGTG	22	1	0.0489654	AtTAS1c-AtCH42	692	713	-
GAGTAGTTTCTCTCCGAGGTGT	22	1	0.0489654	AtTAS1c-AtCH42	693	714	-
GTAGTTTCTCTCCGAGGTGTAG	22	1	0.0489654	AtTAS1c-AtCH42	695	716	-
TCTCTCCGAGGTGTAGCGAAGA	22	1	0.0489654	AtTAS1c-AtCH42	701	722	-
GAGGTGTAGCGAAGAAGCATCA	22	1	0.0489654	AtTAS1c-AtCH42	708	729	-
TTGTAATGTAATTTTCTTTATG	22	1	0.0489654	AtTAS1c-AtCH42	736	757	-
GTGTTAATGTACCATGGCCGAT	22	1	0.0489654	AtTAS1c-AtCH42	780	801	-
TACCATGGCCGATATCGGTTTT	22	1	0.0489654	AtTAS1c-AtCH42	789	810	-
TTTATGTTACTTCTGTTTTGGC	22	1	0.0489654	AtTAS1c-AtCH42	823	844	-
TGTTACTTCTGTTTTGGCTTTG	22	1	0.0489654	AtTAS1c-AtCH42	827	848	-
TTGGCTTTGCAATCAGTTATGC	22	1	0.0489654	AtTAS1c-AtCH42	840	861	-
CAATCAGTTATGCTAGTTTTCT	22	1	0.0489654	AtTAS1c-AtCH42	849	870	-
TTTTCTTATACCCTTTCGTAAG	22	1	0.0489654	AtTAS1c-AtCH42	865	886	-
TTCTTATACCCTTTCGTAAGCT	22	1	0.0489654	AtTAS1c-AtCH42	867	888	-
TTATACCCTTTCGTAAGCTTCC	22	1	0.0489654	AtTAS1c-AtCH42	870	891	-
CCTTTCGTAAGCTTCCTAAGGA	22	1	0.0489654	AtTAS1c-AtCH42	876	897	-
GTAAGCTTCCTAAGGAATCGTT	22	1	0.0489654	AtTAS1c-AtCH42	882	903	-
AGCTTCCTAAGGAATCGTTCAT	22	1	0.0489654	AtTAS1c-AtCH42	885	906	-
TAAGGAATCGTTCATTGATTTC	22	1	0.0489654	AtTAS1c-AtCH42	892	913	-
CGTTCATTGATTTCCACTGCTT	22	1	0.0489654	AtTAS1c-AtCH42	900	921	-
TTGATTTCCACTGCTTCATTGT	22	1	0.0489654	AtTAS1c-AtCH42	906	927	-
TACAACTGTATCGACCATCATA	22	1	0.0489654	AtTAS1c-AtCH42	940	961	-
TATCGACCATCATATAATTCTG	22	1	0.0489654	AtTAS1c-AtCH42	948	969	-
TCGACCATCATATAATTCTGGG	22	1	0.0489654	AtTAS1c-AtCH42	950	971	-
TCGTAAAGTGAAATAAGGGTGG	22	1	0.0489654	AtTAS1c-AtCH42	998	1019	-
GGCGCGCCGACCCAGCTTTCTT	22	1	0.0489654	AtTAS1c-AtCH42	1019	1040	-
GCCGACCCAGCTTTCTTGTACA	22	1	0.0489654	AtTAS1c-AtCH42	1024	1045	-
GACCCAGCTTTCTTGTACAAAG	22	1	0.0489654	AtTAS1c-AtCH42	1027	1048	-
ACCCAGCTTTCTTGTACAAAGT	22	1	0.0489654	AtTAS1c-AtCH42	1028	1049	-
CCCAGCTTTCTTGTACAAAGTG	22	1	0.0489654	AtTAS1c-AtCH42	1029	1050	-
TTTCTTGTACAAAGTGGTTCGA	22	1	0.0489654	AtTAS1c-AtCH42	1035	1056	-
TGTACAAAGTGGTTCGATAATT	22	1	0.0489654	AtTAS1c-AtCH42	1040	1061	-
TACAAAGTGGTTCGATAATTCT	22	1	0.0489654	AtTAS1c-AtCH42	1042	1063	-
GTGGTTCGATAATTCTTAATTA	22	1	0.0489654	AtTAS1c-AtCH42	1048	1069	-
ACTAGTTCTAGAGCGGCCGCCA	22	1	0.0489654	AtTAS1c-AtCH42	1070	1091	-
GTTCTAGAGCGGCCGCCACCGC	22	1	0.0489654	AtTAS1c-AtCH42	1074	1095	-
GCGGCCGCCACCGCGGTGGAGC	22	1	0.0489654	AtTAS1c-AtCH42	1082	1103	-
GCGGTGGAGCTCGAATTTCCCC	22	1	0.0489654	AtTAS1c-AtCH42	1094	1115	-
TGGAGCTCGAATTTCCCCGATC	22	1	0.0489654	AtTAS1c-AtCH42	1098	1119	-
GGAGCTCGAATTTCCCCGATCG	22	1	0.0489654	AtTAS1c-AtCH42	1099	1120	-
GAGCTCGAATTTCCCCGATCGT	22	1	0.0489654	AtTAS1c-AtCH42	1100	1121	-
GAATTTCCCCGATCGTTCAAAC	22	1	0.0489654	AtTAS1c-AtCH42	1106	1127	-
AATTTCCCCGATCGTTCAAACA	22	1	0.0489654	AtTAS1c-AtCH42	1107	1128	-
AAACCTAAACCTAAACGGCTA	21	1	0.0489654	AtTAS1c-AtCH42	1	21	-
TAAACCTAAACGGCTAAGCCC	21	1	0.0489654	AtTAS1c-AtCH42	6	26	-
ACCTAAACGGCTAAGCCCGAC	21	1	0.0489654	AtTAS1c-AtCH42	9	29	-
ACGGCTAAGCCCGACGTCAAA	21	1	0.0489654	AtTAS1c-AtCH42	15	35	-
CCGACGTCAAATACCAAAAAG	21	1	0.0489654	AtTAS1c-AtCH42	25	45	-
AAAAAGAGAAAAACAAGAGCG	21	1	0.0489654	AtTAS1c-AtCH42	40	60	-
GTCAAGCTCTGCAAATACGAT	21	1	0.0489654	AtTAS1c-AtCH42	63	83	-
TACGATCTGTAAGTCCATCTT	21	1	0.0489654	AtTAS1c-AtCH42	78	98	-
GATCTGTAAGTCCATCTTAAC	21	1	0.0489654	AtTAS1c-AtCH42	81	101	-
TCTGTAAGTCCATCTTAACAC	21	1	0.0489654	AtTAS1c-AtCH42	83	103	-
CTGTAAGTCCATCTTAACACA	21	1	0.0489654	AtTAS1c-AtCH42	84	104	-
TGTAAGTCCATCTTAACACAA	21	1	0.0489654	AtTAS1c-AtCH42	85	105	-
CCATCTTAACACAAAAGTGAG	21	1	0.0489654	AtTAS1c-AtCH42	92	112	-
AAAAGTGAGATGGGTTCTTAG	21	1	0.0489654	AtTAS1c-AtCH42	104	124	-
AAAGTGAGATGGGTTCTTAGA	21	1	0.0489654	AtTAS1c-AtCH42	105	125	-
GAGATGGGTTCTTAGATCATG	21	1	0.0489654	AtTAS1c-AtCH42	110	130	-
GGTTCTTAGATCATGTTCCGC	21	1	0.0489654	AtTAS1c-AtCH42	116	136	-
GATCATGTTCCGCCGTTAGAT	21	1	0.0489654	AtTAS1c-AtCH42	124	144	-
CCGCCGTTAGATCGAGTCATG	21	1	0.0489654	AtTAS1c-AtCH42	133	153	-
GTTAGATCGAGTCATGGTCTT	21	1	0.0489654	AtTAS1c-AtCH42	138	158	-
TAGATCGAGTCATGGTCTTGT	21	1	0.0489654	AtTAS1c-AtCH42	140	160	-
CGAGTCATGGTCTTGTCTCAT	21	1	0.0489654	AtTAS1c-AtCH42	145	165	-
CTTGTCTCATAGAAAGGTACT	21	1	0.0489654	AtTAS1c-AtCH42	156	176	-
TTGTCTCATAGAAAGGTACTT	21	1	0.0489654	AtTAS1c-AtCH42	157	177	-
GAAAGGTACTTTCGTTTACTT	21	1	0.0489654	AtTAS1c-AtCH42	167	187	-
AAAGGTACTTTCGTTTACTTC	21	1	0.0489654	AtTAS1c-AtCH42	168	188	-
ACTTCTTTTGAGTATCGAGTA	21	1	0.0489654	AtTAS1c-AtCH42	184	204	-
CTTTTGAGTATCGAGTAGAGC	21	1	0.0489654	AtTAS1c-AtCH42	188	208	-
GAGTATCGAGTAGAGCGTCGT	21	1	0.0489654	AtTAS1c-AtCH42	193	213	-
CGAGTAGAGCGTCGTCTATAG	21	1	0.0489654	AtTAS1c-AtCH42	199	219	-
AGTAGAGCGTCGTCTATAGTT	21	1	0.0489654	AtTAS1c-AtCH42	201	221	-
AGTTAGTTTGAGATTGCGTTT	21	1	0.0489654	AtTAS1c-AtCH42	218	238	-
GTCAGAAGTTAGGTTCAATGT	21	1	0.0489654	AtTAS1c-AtCH42	239	259	-
AAGTTAGGTTCAATGTCCCGG	21	1	0.0489654	AtTAS1c-AtCH42	244	264	-
CCCGGTCCAATTTTCACCAGC	21	1	0.0489654	AtTAS1c-AtCH42	260	280	-
GGTCCAATTTTCACCAGCCAT	21	1	0.0489654	AtTAS1c-AtCH42	263	283	-
GTCCAATTTTCACCAGCCATG	21	1	0.0489654	AtTAS1c-AtCH42	264	284	-
TCCAATTTTCACCAGCCATGT	21	1	0.0489654	AtTAS1c-AtCH42	265	285	-
TCACCAGCCATGTGTCAGTTT	21	1	0.0489654	AtTAS1c-AtCH42	273	293	-
CACCAGCCATGTGTCAGTTTC	21	1	0.0489654	AtTAS1c-AtCH42	274	294	-
GTCAGTTTCGTTCCTTCCCGT	21	1	0.0489654	AtTAS1c-AtCH42	286	306	-
TTCCTTCCCGTCCTCTTCTTT	21	1	0.0489654	AtTAS1c-AtCH42	296	316	-
CTTCCCGTCCTCTTCTTTGAT	21	1	0.0489654	AtTAS1c-AtCH42	299	319	-
CCTCTTCTTTGATTTCGTTGG	21	1	0.0489654	AtTAS1c-AtCH42	307	327	-
ATTTCGTTGGGTTACGGATGT	21	1	0.0489654	AtTAS1c-AtCH42	318	338	-
GGGTTACGGATGTTTTCGAGA	21	1	0.0489654	AtTAS1c-AtCH42	326	346	-
ATGTTTTCGAGATGAAACAGC	21	1	0.0489654	AtTAS1c-AtCH42	335	355	-
ATGAAACAGCATTGTTTTGTT	21	1	0.0489654	AtTAS1c-AtCH42	346	366	-
TTTTGTTGTGATTTTTCTCTA	21	1	0.0489654	AtTAS1c-AtCH42	360	380	-
TTTGTTGTGATTTTTCTCTAC	21	1	0.0489654	AtTAS1c-AtCH42	361	381	-
TTGTTGTGATTTTTCTCTACA	21	1	0.0489654	AtTAS1c-AtCH42	362	382	-
TTGTGATTTTTCTCTACAAGC	21	1	0.0489654	AtTAS1c-AtCH42	365	385	-
TGTGATTTTTCTCTACAAGCG	21	1	0.0489654	AtTAS1c-AtCH42	366	386	-
GTGATTTTTCTCTACAAGCGA	21	1	0.0489654	AtTAS1c-AtCH42	367	387	-
ATTTTTCTCTACAAGCGAATA	21	1	0.0489654	AtTAS1c-AtCH42	370	390	-
TTTCTCTACAAGCGAATAGAC	21	1	0.0489654	AtTAS1c-AtCH42	373	393	-
TTCTCTACAAGCGAATAGACC	21	1	0.0489654	AtTAS1c-AtCH42	374	394	-
CTCTACAAGCGAATAGACCAT	21	1	0.0489654	AtTAS1c-AtCH42	376	396	-
ACAAGCGAATAGACCATTTAT	21	1	0.0489654	AtTAS1c-AtCH42	380	400	-
AATAGACCATTTATTAAGTGT	21	1	0.0489654	AtTAS1c-AtCH42	387	407	-
CATTTATTAAGTGTCACGGAA	21	1	0.0489654	AtTAS1c-AtCH42	394	414	-
TCACGGAAATCCCTTCGGTGG	21	1	0.0489654	AtTAS1c-AtCH42	407	427	-
CTTCGGTGGATCTTAGAAAAT	21	1	0.0489654	AtTAS1c-AtCH42	419	439	-
GATCTTAGAAAATTATTCTAA	21	1	0.0489654	AtTAS1c-AtCH42	427	447	-
TTAGAAAATTATTCTAAGTCC	21	1	0.0489654	AtTAS1c-AtCH42	431	451	-
CCAACATAGCGTATTCTAAGT	21	1	0.0489654	AtTAS1c-AtCH42	450	470	-
TAGCGTATTCTAAGTTCAACA	21	1	0.0489654	AtTAS1c-AtCH42	456	476	-
GCGTATTCTAAGTTCAACATA	21	1	0.0489654	AtTAS1c-AtCH42	458	478	-
GGACATATTCCAGGATATGCA	21	1	0.0489654	AtTAS1c-AtCH42	501	521	-
GATATGCAAAAGAAAACAATG	21	1	0.0489654	AtTAS1c-AtCH42	514	534	-
ATGCAAAAGAAAACAATGAAT	21	1	0.0489654	AtTAS1c-AtCH42	517	537	-
AAACAATGAATATTGTTTTGA	21	1	0.0489654	AtTAS1c-AtCH42	527	547	-
TTTGAATGTGTTCAAGTAAAT	21	1	0.0489654	AtTAS1c-AtCH42	543	563	-
GTTCAAGTAAATGAGATTTTC	21	1	0.0489654	AtTAS1c-AtCH42	552	572	-
AAGTAAATGAGATTTTCAAGT	21	1	0.0489654	AtTAS1c-AtCH42	556	576	-
GTAAATGAGATTTTCAAGTCG	21	1	0.0489654	AtTAS1c-AtCH42	558	578	-
CTAAAGAACAGTTGCTAATAC	21	1	0.0489654	AtTAS1c-AtCH42	580	600	-
GCTAATACAGTTACTTATTTC	21	1	0.0489654	AtTAS1c-AtCH42	593	613	-
CTAATACAGTTACTTATTTCA	21	1	0.0489654	AtTAS1c-AtCH42	594	614	-
TACAGTTACTTATTTCAATAA	21	1	0.0489654	AtTAS1c-AtCH42	598	618	-
ACAGTTACTTATTTCAATAAA	21	1	0.0489654	AtTAS1c-AtCH42	599	619	-
TTATTTCAATAAATAATTGGT	21	1	0.0489654	AtTAS1c-AtCH42	607	627	-
ATTTCAATAAATAATTGGTTC	21	1	0.0489654	AtTAS1c-AtCH42	609	629	-
ATTGGTTCTAATAATACAAAA	21	1	0.0489654	AtTAS1c-AtCH42	622	642	-
AATACAAAACATATTCGAGGA	21	1	0.0489654	AtTAS1c-AtCH42	634	654	-
AGGATATGCAGAAAAAAAGAT	21	1	0.0489654	AtTAS1c-AtCH42	651	671	-
TATGCAGAAAAAAAGATGTTT	21	1	0.0489654	AtTAS1c-AtCH42	655	675	-
ATGCAGAAAAAAAGATGTTTG	21	1	0.0489654	AtTAS1c-AtCH42	656	676	-
GCAGAAAAAAAGATGTTTGTT	21	1	0.0489654	AtTAS1c-AtCH42	658	678	-
AAAAAAAGATGTTTGTTATTT	21	1	0.0489654	AtTAS1c-AtCH42	662	682	-
AAAAAGATGTTTGTTATTTTG	21	1	0.0489654	AtTAS1c-AtCH42	664	684	-
TGTTTGTTATTTTGAAAAGCT	21	1	0.0489654	AtTAS1c-AtCH42	671	691	-
CTTGAGTAGTTTCTCTCCGAG	21	1	0.0489654	AtTAS1c-AtCH42	690	710	-
TTGAGTAGTTTCTCTCCGAGG	21	1	0.0489654	AtTAS1c-AtCH42	691	711	-
TGAGTAGTTTCTCTCCGAGGT	21	1	0.0489654	AtTAS1c-AtCH42	692	712	-
GTAGTTTCTCTCCGAGGTGTA	21	1	0.0489654	AtTAS1c-AtCH42	695	715	-
TTCTCTCCGAGGTGTAGCGAA	21	1	0.0489654	AtTAS1c-AtCH42	700	720	-
CCGAGGTGTAGCGAAGAAGCA	21	1	0.0489654	AtTAS1c-AtCH42	706	726	-
TAATTTTCTTTATGTTTTCAC	21	1	0.0489654	AtTAS1c-AtCH42	744	764	-
TTTATGTTTTCACTTTGTAAT	21	1	0.0489654	AtTAS1c-AtCH42	752	772	-
TTGTGTTAATGTACCATGGCC	21	1	0.0489654	AtTAS1c-AtCH42	778	798	-
TGTGTTAATGTACCATGGCCG	21	1	0.0489654	AtTAS1c-AtCH42	779	799	-
GTGTTAATGTACCATGGCCGA	21	1	0.0489654	AtTAS1c-AtCH42	780	800	-
TGTACCATGGCCGATATCGGT	21	1	0.0489654	AtTAS1c-AtCH42	787	807	-
GTACCATGGCCGATATCGGTT	21	1	0.0489654	AtTAS1c-AtCH42	788	808	-
TTCTGTTTTGGCTTTGCAATC	21	1	0.0489654	AtTAS1c-AtCH42	833	853	-
TTTGCAATCAGTTATGCTAGT	21	1	0.0489654	AtTAS1c-AtCH42	845	865	-
TTATGCTAGTTTTCTTATACC	21	1	0.0489654	AtTAS1c-AtCH42	856	876	-
TCTTATACCCTTTCGTAAGCT	21	1	0.0489654	AtTAS1c-AtCH42	868	888	-
TTATACCCTTTCGTAAGCTTC	21	1	0.0489654	AtTAS1c-AtCH42	870	890	-
CTTTCGTAAGCTTCCTAAGGA	21	1	0.0489654	AtTAS1c-AtCH42	877	897	-
TTTCGTAAGCTTCCTAAGGAA	21	1	0.0489654	AtTAS1c-AtCH42	878	898	-
GCTTCCTAAGGAATCGTTCAT	21	1	0.0489654	AtTAS1c-AtCH42	886	906	-
TCCTAAGGAATCGTTCATTGA	21	1	0.0489654	AtTAS1c-AtCH42	889	909	-
TGATTTCCACTGCTTCATTGT	21	1	0.0489654	AtTAS1c-AtCH42	907	927	-
AAATAAGGGTGGGCGCGCCGA	21	1	0.0489654	AtTAS1c-AtCH42	1008	1028	-
GCGCCGACCCAGCTTTCTTGT	21	1	0.0489654	AtTAS1c-AtCH42	1022	1042	-
GCCGACCCAGCTTTCTTGTAC	21	1	0.0489654	AtTAS1c-AtCH42	1024	1044	-
GACCCAGCTTTCTTGTACAAA	21	1	0.0489654	AtTAS1c-AtCH42	1027	1047	-
TTCTTGTACAAAGTGGTTCGA	21	1	0.0489654	AtTAS1c-AtCH42	1036	1056	-
TGTACAAAGTGGTTCGATAAT	21	1	0.0489654	AtTAS1c-AtCH42	1040	1060	-
AAAGTGGTTCGATAATTCTTA	21	1	0.0489654	AtTAS1c-AtCH42	1045	1065	-
AATTAACTAGTTCTAGAGCGG	21	1	0.0489654	AtTAS1c-AtCH42	1065	1085	-
GTTCTAGAGCGGCCGCCACCG	21	1	0.0489654	AtTAS1c-AtCH42	1074	1094	-
TTCTAGAGCGGCCGCCACCGC	21	1	0.0489654	AtTAS1c-AtCH42	1075	1095	-
TAGAGCGGCCGCCACCGCGGT	21	1	0.0489654	AtTAS1c-AtCH42	1078	1098	-
CGCGGTGGAGCTCGAATTTCC	21	1	0.0489654	AtTAS1c-AtCH42	1093	1113	-
GAGCTCGAATTTCCCCGATCG	21	1	0.0489654	AtTAS1c-AtCH42	1100	1120	-
AGCTCGAATTTCCCCGATCGT	21	1	0.0489654	AtTAS1c-AtCH42	1101	1121	-
CAAATACGATCTGTAAGTCC	20	1	0.0489654	AtTAS1c-AtCH42	74	93	-
TAACACAAAAGTGAGATGGG	20	1	0.0489654	AtTAS1c-AtCH42	98	117	-
GTTCTTAGATCATGTTCCGC	20	1	0.0489654	AtTAS1c-AtCH42	117	136	-
TTCTTAGATCATGTTCCGCC	20	1	0.0489654	AtTAS1c-AtCH42	118	137	-
CTTAGATCATGTTCCGCCGT	20	1	0.0489654	AtTAS1c-AtCH42	120	139	-
TTAGATCATGTTCCGCCGTT	20	1	0.0489654	AtTAS1c-AtCH42	121	140	-
CATGTTCCGCCGTTAGATCG	20	1	0.0489654	AtTAS1c-AtCH42	127	146	-
TGTTCCGCCGTTAGATCGAG	20	1	0.0489654	AtTAS1c-AtCH42	129	148	-
GTTCCGCCGTTAGATCGAGT	20	1	0.0489654	AtTAS1c-AtCH42	130	149	-
CCGCCGTTAGATCGAGTCAT	20	1	0.0489654	AtTAS1c-AtCH42	133	152	-
GTTAGATCGAGTCATGGTCT	20	1	0.0489654	AtTAS1c-AtCH42	138	157	-
TCGAGTCATGGTCTTGTCTC	20	1	0.0489654	AtTAS1c-AtCH42	144	163	-
TCATAGAAAGGTACTTTCGT	20	1	0.0489654	AtTAS1c-AtCH42	162	181	-
CTTTTGAGTATCGAGTAGAG	20	1	0.0489654	AtTAS1c-AtCH42	188	207	-
TTTTGAGTATCGAGTAGAGC	20	1	0.0489654	AtTAS1c-AtCH42	189	208	-
TGAGTATCGAGTAGAGCGTC	20	1	0.0489654	AtTAS1c-AtCH42	192	211	-
GAGTATCGAGTAGAGCGTCG	20	1	0.0489654	AtTAS1c-AtCH42	193	212	-
CGTCGTCTATAGTTAGTTTG	20	1	0.0489654	AtTAS1c-AtCH42	208	227	-
TCGTCTATAGTTAGTTTGAG	20	1	0.0489654	AtTAS1c-AtCH42	210	229	-
CGTCTATAGTTAGTTTGAGA	20	1	0.0489654	AtTAS1c-AtCH42	211	230	-
TATAGTTAGTTTGAGATTGC	20	1	0.0489654	AtTAS1c-AtCH42	215	234	-
TAGTTTGAGATTGCGTTTGT	20	1	0.0489654	AtTAS1c-AtCH42	221	240	-
GTTTGAGATTGCGTTTGTCA	20	1	0.0489654	AtTAS1c-AtCH42	223	242	-
TTGAGATTGCGTTTGTCAGA	20	1	0.0489654	AtTAS1c-AtCH42	225	244	-
TGTCAGAAGTTAGGTTCAAT	20	1	0.0489654	AtTAS1c-AtCH42	238	257	-
AGAAGTTAGGTTCAATGTCC	20	1	0.0489654	AtTAS1c-AtCH42	242	261	-
ATTTTCACCAGCCATGTGTC	20	1	0.0489654	AtTAS1c-AtCH42	269	288	-
TGTGTCAGTTTCGTTCCTTC	20	1	0.0489654	AtTAS1c-AtCH42	283	302	-
GTGTCAGTTTCGTTCCTTCC	20	1	0.0489654	AtTAS1c-AtCH42	284	303	-
AGTTTCGTTCCTTCCCGTCC	20	1	0.0489654	AtTAS1c-AtCH42	289	308	-
CGTTCCTTCCCGTCCTCTTC	20	1	0.0489654	AtTAS1c-AtCH42	294	313	-
GTCCTCTTCTTTGATTTCGT	20	1	0.0489654	AtTAS1c-AtCH42	305	324	-
TCGTTGGGTTACGGATGTTT	20	1	0.0489654	AtTAS1c-AtCH42	321	340	-
TTGGGTTACGGATGTTTTCG	20	1	0.0489654	AtTAS1c-AtCH42	324	343	-
TTTTCGAGATGAAACAGCAT	20	1	0.0489654	AtTAS1c-AtCH42	338	357	-
ATGAAACAGCATTGTTTTGT	20	1	0.0489654	AtTAS1c-AtCH42	346	365	-
TGAAACAGCATTGTTTTGTT	20	1	0.0489654	AtTAS1c-AtCH42	347	366	-
CAGCATTGTTTTGTTGTGAT	20	1	0.0489654	AtTAS1c-AtCH42	352	371	-
AGCATTGTTTTGTTGTGATT	20	1	0.0489654	AtTAS1c-AtCH42	353	372	-
GTTTTGTTGTGATTTTTCTC	20	1	0.0489654	AtTAS1c-AtCH42	359	378	-
TTTTGTTGTGATTTTTCTCT	20	1	0.0489654	AtTAS1c-AtCH42	360	379	-
GAATAGACCATTTATTAAGT	20	1	0.0489654	AtTAS1c-AtCH42	386	405	-
AATAGACCATTTATTAAGTG	20	1	0.0489654	AtTAS1c-AtCH42	387	406	-
ACCATTTATTAAGTGTCACG	20	1	0.0489654	AtTAS1c-AtCH42	392	411	-
CCATTTATTAAGTGTCACGG	20	1	0.0489654	AtTAS1c-AtCH42	393	412	-
TATTAAGTGTCACGGAAATC	20	1	0.0489654	AtTAS1c-AtCH42	398	417	-
ATTAAGTGTCACGGAAATCC	20	1	0.0489654	AtTAS1c-AtCH42	399	418	-
AGTGTCACGGAAATCCCTTC	20	1	0.0489654	AtTAS1c-AtCH42	403	422	-
GTGTCACGGAAATCCCTTCG	20	1	0.0489654	AtTAS1c-AtCH42	404	423	-
TGTCACGGAAATCCCTTCGG	20	1	0.0489654	AtTAS1c-AtCH42	405	424	-
CCTTCGGTGGATCTTAGAAA	20	1	0.0489654	AtTAS1c-AtCH42	418	437	-
TTCGGTGGATCTTAGAAAAT	20	1	0.0489654	AtTAS1c-AtCH42	420	439	-
GTGGATCTTAGAAAATTATT	20	1	0.0489654	AtTAS1c-AtCH42	424	443	-
GGATCTTAGAAAATTATTCT	20	1	0.0489654	AtTAS1c-AtCH42	426	445	-
TAGAAAATTATTCTAAGTCC	20	1	0.0489654	AtTAS1c-AtCH42	432	451	-
AGAAAATTATTCTAAGTCCA	20	1	0.0489654	AtTAS1c-AtCH42	433	452	-
AAATTATTCTAAGTCCAACA	20	1	0.0489654	AtTAS1c-AtCH42	436	455	-
AGTCCAACATAGCGTATTCT	20	1	0.0489654	AtTAS1c-AtCH42	447	466	-
TAGCGTATTCTAAGTTCAAC	20	1	0.0489654	AtTAS1c-AtCH42	456	475	-
AGCGTATTCTAAGTTCAACA	20	1	0.0489654	AtTAS1c-AtCH42	457	476	-
TATTCTAAGTTCAACATATC	20	1	0.0489654	AtTAS1c-AtCH42	461	480	-
ACATATCGACGAACTAGAAA	20	1	0.0489654	AtTAS1c-AtCH42	474	493	-
ATATCGACGAACTAGAAAAG	20	1	0.0489654	AtTAS1c-AtCH42	476	495	-
AGAAAAGACATTGGACATAT	20	1	0.0489654	AtTAS1c-AtCH42	489	508	-
AAGACATTGGACATATTCCA	20	1	0.0489654	AtTAS1c-AtCH42	493	512	-
GACATTGGACATATTCCAGG	20	1	0.0489654	AtTAS1c-AtCH42	495	514	-
AGGATATGCAAAAGAAAACA	20	1	0.0489654	AtTAS1c-AtCH42	512	531	-
TATGCAAAAGAAAACAATGA	20	1	0.0489654	AtTAS1c-AtCH42	516	535	-
TGAATATTGTTTTGAATGTG	20	1	0.0489654	AtTAS1c-AtCH42	533	552	-
AATATTGTTTTGAATGTGTT	20	1	0.0489654	AtTAS1c-AtCH42	535	554	-
TTGTTTTGAATGTGTTCAAG	20	1	0.0489654	AtTAS1c-AtCH42	539	558	-
GAATGTGTTCAAGTAAATGA	20	1	0.0489654	AtTAS1c-AtCH42	546	565	-
TTCAAGTAAATGAGATTTTC	20	1	0.0489654	AtTAS1c-AtCH42	553	572	-
AAATGAGATTTTCAAGTCGT	20	1	0.0489654	AtTAS1c-AtCH42	560	579	-
TGAGATTTTCAAGTCGTCTA	20	1	0.0489654	AtTAS1c-AtCH42	563	582	-
AGTCGTCTAAAGAACAGTTG	20	1	0.0489654	AtTAS1c-AtCH42	574	593	-
GTCGTCTAAAGAACAGTTGC	20	1	0.0489654	AtTAS1c-AtCH42	575	594	-
GTCTAAAGAACAGTTGCTAA	20	1	0.0489654	AtTAS1c-AtCH42	578	597	-
AACAGTTGCTAATACAGTTA	20	1	0.0489654	AtTAS1c-AtCH42	586	605	-
ACAGTTGCTAATACAGTTAC	20	1	0.0489654	AtTAS1c-AtCH42	587	606	-
CAGTTGCTAATACAGTTACT	20	1	0.0489654	AtTAS1c-AtCH42	588	607	-
TGCTAATACAGTTACTTATT	20	1	0.0489654	AtTAS1c-AtCH42	592	611	-
TACAGTTACTTATTTCAATA	20	1	0.0489654	AtTAS1c-AtCH42	598	617	-
TTTCAATAAATAATTGGTTC	20	1	0.0489654	AtTAS1c-AtCH42	610	629	-
CATATTCGAGGATATGCAGA	20	1	0.0489654	AtTAS1c-AtCH42	643	662	-
TTGTTATTTTGAAAAGCTTG	20	1	0.0489654	AtTAS1c-AtCH42	674	693	-
TAGTTTCTCTCCGAGGTGTA	20	1	0.0489654	AtTAS1c-AtCH42	696	715	-
TTCTCTCCGAGGTGTAGCGA	20	1	0.0489654	AtTAS1c-AtCH42	700	719	-
CTCTCCGAGGTGTAGCGAAG	20	1	0.0489654	AtTAS1c-AtCH42	702	721	-
CGAGGTGTAGCGAAGAAGCA	20	1	0.0489654	AtTAS1c-AtCH42	707	726	-
TTTATGTTACTTCTGTTTTG	20	1	0.0489654	AtTAS1c-AtCH42	823	842	-
TTTCGTAAGCTTCCTAAGGA	20	1	0.0489654	AtTAS1c-AtCH42	878	897	-
TTTACAACTGTATCGACCAT	20	1	0.0489654	AtTAS1c-AtCH42	938	957	-
TTACAACTGTATCGACCATC	20	1	0.0489654	AtTAS1c-AtCH42	939	958	-
GAACACCACATCGTAAAGTG	20	1	0.0489654	AtTAS1c-AtCH42	988	1007	-
CGCGCCGACCCAGCTTTCTT	20	1	0.0489654	AtTAS1c-AtCH42	1021	1040	-
CCGACCCAGCTTTCTTGTAC	20	1	0.0489654	AtTAS1c-AtCH42	1025	1044	-
TACAAAGTGGTTCGATAATT	20	1	0.0489654	AtTAS1c-AtCH42	1042	1061	-
AAGTGGTTCGATAATTCTTA	20	1	0.0489654	AtTAS1c-AtCH42	1046	1065	-
AGTGGTTCGATAATTCTTAA	20	1	0.0489654	AtTAS1c-AtCH42	1047	1066	-
ACCGCGGTGGAGCTCGAATT	20	1	0.0489654	AtTAS1c-AtCH42	1091	1110	-
TCGAATTTCCCCGATCGTTC	20	1	0.0489654	AtTAS1c-AtCH42	1104	1123	-
ATTTCCCCGATCGTTCAAAC	20	1	0.0489654	AtTAS1c-AtCH42	1108	1127	-
TCCCCGATCGTTCAAACATT	20	1	0.0489654	AtTAS1c-AtCH42	1111	1130	-
GAAAAACAAGAGCGCCGTC	19	1	0.0489654	AtTAS1c-AtCH42	47	65	-
AAAACAAGAGCGCCGTCAA	19	1	0.0489654	AtTAS1c-AtCH42	49	67	-
AAGTGAGATGGGTTCTTAG	19	1	0.0489654	AtTAS1c-AtCH42	106	124	-
ATGTTCCGCCGTTAGATCG	19	1	0.0489654	AtTAS1c-AtCH42	128	146	-
TTCCGCCGTTAGATCGAGT	19	1	0.0489654	AtTAS1c-AtCH42	131	149	-
CCGTTAGATCGAGTCATGG	19	1	0.0489654	AtTAS1c-AtCH42	136	154	-
GTCATGGTCTTGTCTCATA	19	1	0.0489654	AtTAS1c-AtCH42	148	166	-
TCATGGTCTTGTCTCATAG	19	1	0.0489654	AtTAS1c-AtCH42	149	167	-
ATGGTCTTGTCTCATAGAA	19	1	0.0489654	AtTAS1c-AtCH42	151	169	-
TTTGAGTATCGAGTAGAGC	19	1	0.0489654	AtTAS1c-AtCH42	190	208	-
ATAGTTAGTTTGAGATTGC	19	1	0.0489654	AtTAS1c-AtCH42	216	234	-
CCGTCCTCTTCTTTGATTT	19	1	0.0489654	AtTAS1c-AtCH42	303	321	-
CTTCTTTGATTTCGTTGGG	19	1	0.0489654	AtTAS1c-AtCH42	310	328	-
TTTGATTTCGTTGGGTTAC	19	1	0.0489654	AtTAS1c-AtCH42	314	332	-
TTTCGTTGGGTTACGGATG	19	1	0.0489654	AtTAS1c-AtCH42	319	337	-
TTGGGTTACGGATGTTTTC	19	1	0.0489654	AtTAS1c-AtCH42	324	342	-
TGGGTTACGGATGTTTTCG	19	1	0.0489654	AtTAS1c-AtCH42	325	343	-
TACGGATGTTTTCGAGATG	19	1	0.0489654	AtTAS1c-AtCH42	330	348	-
TTTTGTTGTGATTTTTCTC	19	1	0.0489654	AtTAS1c-AtCH42	360	378	-
CATTTATTAAGTGTCACGG	19	1	0.0489654	AtTAS1c-AtCH42	394	412	-
GTGTCACGGAAATCCCTTC	19	1	0.0489654	AtTAS1c-AtCH42	404	422	-
TCACGGAAATCCCTTCGGT	19	1	0.0489654	AtTAS1c-AtCH42	407	425	-
CGGTGGATCTTAGAAAATT	19	1	0.0489654	AtTAS1c-AtCH42	422	440	-
GATCTTAGAAAATTATTCT	19	1	0.0489654	AtTAS1c-AtCH42	427	445	-
TATTCTAAGTCCAACATAG	19	1	0.0489654	AtTAS1c-AtCH42	440	458	-
CATAGCGTATTCTAAGTTC	19	1	0.0489654	AtTAS1c-AtCH42	454	472	-
TCTAAGTTCAACATATCGA	19	1	0.0489654	AtTAS1c-AtCH42	464	482	-
CTAAGTTCAACATATCGAC	19	1	0.0489654	AtTAS1c-AtCH42	465	483	-
TAAGTTCAACATATCGACG	19	1	0.0489654	AtTAS1c-AtCH42	466	484	-
TATCGACGAACTAGAAAAG	19	1	0.0489654	AtTAS1c-AtCH42	477	495	-
AACTAGAAAAGACATTGGA	19	1	0.0489654	AtTAS1c-AtCH42	485	503	-
TATTCCAGGATATGCAAAA	19	1	0.0489654	AtTAS1c-AtCH42	506	524	-
AATATTGTTTTGAATGTGT	19	1	0.0489654	AtTAS1c-AtCH42	535	553	-
TTGTTTTGAATGTGTTCAA	19	1	0.0489654	AtTAS1c-AtCH42	539	557	-
CAAGTAAATGAGATTTTCA	19	1	0.0489654	AtTAS1c-AtCH42	555	573	-
ATGAGATTTTCAAGTCGTC	19	1	0.0489654	AtTAS1c-AtCH42	562	580	-
AAGTCGTCTAAAGAACAGT	19	1	0.0489654	AtTAS1c-AtCH42	573	591	-
AGTCGTCTAAAGAACAGTT	19	1	0.0489654	AtTAS1c-AtCH42	574	592	-
GTCTAAAGAACAGTTGCTA	19	1	0.0489654	AtTAS1c-AtCH42	578	596	-
CTAAAGAACAGTTGCTAAT	19	1	0.0489654	AtTAS1c-AtCH42	580	598	-
TAAAGAACAGTTGCTAATA	19	1	0.0489654	AtTAS1c-AtCH42	581	599	-
AAAGAACAGTTGCTAATAC	19	1	0.0489654	AtTAS1c-AtCH42	582	600	-
GAACAGTTGCTAATACAGT	19	1	0.0489654	AtTAS1c-AtCH42	585	603	-
GTTATTTTGAAAAGCTTGA	19	1	0.0489654	AtTAS1c-AtCH42	676	694	-
CGAGGTGTAGCGAAGAAGC	19	1	0.0489654	AtTAS1c-AtCH42	707	725	-
TTAATGTACCATGGCCGAT	19	1	0.0489654	AtTAS1c-AtCH42	783	801	-
TTCTGTTTTGGCTTTGCAA	19	1	0.0489654	AtTAS1c-AtCH42	833	851	-
TGTACAAAGTGGTTCGATA	19	1	0.0489654	AtTAS1c-AtCH42	1040	1058	-
TACAAAGTGGTTCGATAAT	19	1	0.0489654	AtTAS1c-AtCH42	1042	1060	-
CAAAGTGGTTCGATAATTC	19	1	0.0489654	AtTAS1c-AtCH42	1044	1062	-
GGTTCGATAATTCTTAATT	19	1	0.0489654	AtTAS1c-AtCH42	1050	1068	-
TAACTAGTTCTAGAGCGGC	19	1	0.0489654	AtTAS1c-AtCH42	1068	1086	-
TAGTTCTAGAGCGGCCGCC	19	1	0.0489654	AtTAS1c-AtCH42	1072	1090	-
ATTTCCCCGATCGTTCAAA	19	1	0.0489654	AtTAS1c-AtCH42	1108	1126	-

## Sheet: 35S-AtmiR173aTS-AtCH42
small RNA sequence	size	reads	RPMs	precursor	start	end	description
TACAAGCGAATAGACCATTTA	21	6259	307.056	AtmiR173TS-AtCH42	13	33	-
TTAAGTGTCACGGAAATCCCT	21	5029	246.714	AtmiR173TS-AtCH42	34	54	syn-tasiR-AtCH42
TTAAGTGTCACGGAAATCCCTA	22	1071	52.5415	AtmiR173TS-AtCH42	34	55	-
TTAAGTGTCACGGAAATCCC	20	318	15.6005	AtmiR173TS-AtCH42	34	53	-
TACAAGCGAATAGACCATTT	20	309	15.159	AtmiR173TS-AtCH42	13	32	-
TTAAGTGTCACGGAAATCCCTAAG	24	214	10.4985	AtmiR173TS-AtCH42	34	57	-
ACGGAAATCCCTAAGGGTGGG	21	206	10.106	AtmiR173TS-AtCH42	43	63	-
TACAAGCGAATAGACCATT	19	168	8.2418	AtmiR173TS-AtCH42	13	31	-
TGTCACGGAAATCCCTAAGGG	21	167	8.19274	AtmiR173TS-AtCH42	39	59	-
TACAAGCGAATAGACCATTTATT	23	95	4.66054	AtmiR173TS-AtCH42	13	35	-
TTAAGTGTCACGGAAATCC	19	60	2.9435	AtmiR173TS-AtCH42	34	52	-
TAAGTGTCACGGAAATCCCTA	21	59	2.89444	AtmiR173TS-AtCH42	35	55	-
AAGTGTCACGGAAATCCCTAAGGG	24	52	2.55103	AtmiR173TS-AtCH42	36	59	-
TAAGTGTCACGGAAATCCCT	20	47	2.30574	AtmiR173TS-AtCH42	35	54	-
ATTAAGTGTCACGGAAATCCC	21	38	1.86422	AtmiR173TS-AtCH42	33	53	-
CGAATAGACCATTTATTAAGTGTC	24	34	1.66798	AtmiR173TS-AtCH42	19	42	-
AGCGAATAGACCATTTATTAAGTG	24	32	1.56987	AtmiR173TS-AtCH42	17	40	-
TACAAGCGAATAGACCATTTAT	22	25	1.22646	AtmiR173TS-AtCH42	13	34	-
TCCCTAAGGGTGGGCGCGCCG	21	23	1.12834	AtmiR173TS-AtCH42	50	70	-
AATCCCTAAGGGTGGGCGCGCC	22	22	1.07928	AtmiR173TS-AtCH42	48	69	-
TATTAAGTGTCACGGAAATCCC	22	19	0.932108	AtmiR173TS-AtCH42	32	53	-
CACGGAAATCCCTAAGGGTGGG	22	19	0.932108	AtmiR173TS-AtCH42	42	63	-
AAATCCCTAAGGGTGGGCGCG	21	18	0.88305	AtmiR173TS-AtCH42	47	67	-
ATTTATTAAGTGTCACGGAAATCC	24	16	0.784933	AtmiR173TS-AtCH42	29	52	-
AAGTGTCACGGAAATCCCTAAG	22	14	0.686816	AtmiR173TS-AtCH42	36	57	-
TCACGGAAATCCCTAAGGGTG	21	14	0.686816	AtmiR173TS-AtCH42	41	61	-
CGGAAATCCCTAAGGGTGGGC	21	13	0.637758	AtmiR173TS-AtCH42	44	64	-
GAAATCCCTAAGGGTGGGCGCG	22	12	0.5887	AtmiR173TS-AtCH42	46	67	-
TACAAGCGAATAGACCATTTATTA	24	11	0.539641	AtmiR173TS-AtCH42	13	36	-
AGTGTCACGGAAATCCCTAAGGGT	24	11	0.539641	AtmiR173TS-AtCH42	37	60	-
AATCCCTAAGGGTGGGCGCGC	21	11	0.539641	AtmiR173TS-AtCH42	48	68	-
GTCACGGAAATCCCTAAGGGTGGG	24	10	0.490583	AtmiR173TS-AtCH42	40	63	-
TGTCACGGAAATCCCTAAGGGT	22	10	0.490583	AtmiR173TS-AtCH42	39	60	-
ACAAGCGAATAGACCATTTA	20	10	0.490583	AtmiR173TS-AtCH42	14	33	-
GTGTCACGGAAATCCCTAAGGG	22	9	0.441525	AtmiR173TS-AtCH42	38	59	-
CCCTAAGGGTGGGCGCGCCGA	21	8	0.392467	AtmiR173TS-AtCH42	51	71	-
TATTAAGTGTCACGGAAATCC	21	7	0.343408	AtmiR173TS-AtCH42	32	52	-
TAAGTGTCACGGAAATCCC	19	7	0.343408	AtmiR173TS-AtCH42	35	53	-
AAGTGTCACGGAAATCCCT	19	7	0.343408	AtmiR173TS-AtCH42	36	54	-
CGAATAGACCATTTATTAAGTG	22	6	0.29435	AtmiR173TS-AtCH42	19	40	-
ATTTATTAAGTGTCACGGAAA	21	6	0.29435	AtmiR173TS-AtCH42	29	49	-
AAGCGAATAGACCATTTATTAAGT	24	4	0.196233	AtmiR173TS-AtCH42	16	39	-
TAAGTGTCACGGAAATCCCTAAGG	24	4	0.196233	AtmiR173TS-AtCH42	35	58	-
CACGGAAATCCCTAAGGGTGGGCG	24	4	0.196233	AtmiR173TS-AtCH42	42	65	-
AAATCCCTAAGGGTGGGCGCGCC	23	4	0.196233	AtmiR173TS-AtCH42	47	69	-
TCACGGAAATCCCTAAGGGTGG	22	4	0.196233	AtmiR173TS-AtCH42	41	62	-
ACGGAAATCCCTAAGGGTGGGC	22	4	0.196233	AtmiR173TS-AtCH42	43	64	-
TCTACAAGCGAATAGACCATT	21	4	0.196233	AtmiR173TS-AtCH42	11	31	-
TTATTAAGTGTCACGGAAATC	21	4	0.196233	AtmiR173TS-AtCH42	31	51	-
ATCCCTAAGGGTGGGCGCGCC	21	4	0.196233	AtmiR173TS-AtCH42	49	69	-
TCACGGAAATCCCTAAGGG	19	4	0.196233	AtmiR173TS-AtCH42	41	59	-
CAAGCGAATAGACCATTTATTAAG	24	3	0.147175	AtmiR173TS-AtCH42	15	38	-
GAAATCCCTAAGGGTGGGCGCGCC	24	3	0.147175	AtmiR173TS-AtCH42	46	69	-
CGGAAATCCCTAAGGGTGGGCG	22	3	0.147175	AtmiR173TS-AtCH42	44	65	-
AAATCCCTAAGGGTGGGCGCGC	22	3	0.147175	AtmiR173TS-AtCH42	47	68	-
TGATTTTTCTCTACAAGCGAA	21	3	0.147175	AtmiR173TS-AtCH42	2	22	-
AGTGTCACGGAAATCCCTAAG	21	3	0.147175	AtmiR173TS-AtCH42	37	57	-
AATAGACCATTTATTAAGTG	20	3	0.147175	AtmiR173TS-AtCH42	21	40	-
CCATTTATTAAGTGTCACGG	20	3	0.147175	AtmiR173TS-AtCH42	27	46	-
TAGACCATTTATTAAGTGTCACGG	24	2	0.0981166	AtmiR173TS-AtCH42	23	46	-
TTTATTAAGTGTCACGGAAATCCC	24	2	0.0981166	AtmiR173TS-AtCH42	30	53	-
GTGTCACGGAAATCCCTAAGGGTG	24	2	0.0981166	AtmiR173TS-AtCH42	38	61	-
CGGAAATCCCTAAGGGTGGGCGCG	24	2	0.0981166	AtmiR173TS-AtCH42	44	67	-
TTTATTAAGTGTCACGGAAATCC	23	2	0.0981166	AtmiR173TS-AtCH42	30	52	-
TAAGTGTCACGGAAATCCCTAAG	23	2	0.0981166	AtmiR173TS-AtCH42	35	57	-
GTGTCACGGAAATCCCTAAGGGT	23	2	0.0981166	AtmiR173TS-AtCH42	38	60	-
TTATTAAGTGTCACGGAAATCC	22	2	0.0981166	AtmiR173TS-AtCH42	31	52	-
AGTGTCACGGAAATCCCTAAGG	22	2	0.0981166	AtmiR173TS-AtCH42	37	58	-
CCCTAAGGGTGGGCGCGCCGAC	22	2	0.0981166	AtmiR173TS-AtCH42	51	72	-
TTCTCTACAAGCGAATAGACC	21	2	0.0981166	AtmiR173TS-AtCH42	8	28	-
ATAGACCATTTATTAAGTGTC	21	2	0.0981166	AtmiR173TS-AtCH42	22	42	-
GTCACGGAAATCCCTAAGGGT	21	2	0.0981166	AtmiR173TS-AtCH42	40	60	-
CACGGAAATCCCTAAGGGTGG	21	2	0.0981166	AtmiR173TS-AtCH42	42	62	-
CTAAGGGTGGGCGCGCCGACC	21	2	0.0981166	AtmiR173TS-AtCH42	53	73	-
GTGATTTTTCTCTACAAGCGAATA	24	1	0.0490583	AtmiR173TS-AtCH42	1	24	-
TTCTCTACAAGCGAATAGACCATT	24	1	0.0490583	AtmiR173TS-AtCH42	8	31	-
GCGAATAGACCATTTATTAAGTGT	24	1	0.0490583	AtmiR173TS-AtCH42	18	41	-
CATTTATTAAGTGTCACGGAAATC	24	1	0.0490583	AtmiR173TS-AtCH42	28	51	-
ATTAAGTGTCACGGAAATCCCTAA	24	1	0.0490583	AtmiR173TS-AtCH42	33	56	-
TGTCACGGAAATCCCTAAGGGTGG	24	1	0.0490583	AtmiR173TS-AtCH42	39	62	-
TCACGGAAATCCCTAAGGGTGGGC	24	1	0.0490583	AtmiR173TS-AtCH42	41	64	-
ACGGAAATCCCTAAGGGTGGGCGC	24	1	0.0490583	AtmiR173TS-AtCH42	43	66	-
AAATCCCTAAGGGTGGGCGCGCCG	24	1	0.0490583	AtmiR173TS-AtCH42	47	70	-
ATCCCTAAGGGTGGGCGCGCCGAC	24	1	0.0490583	AtmiR173TS-AtCH42	49	72	-
AAGGGTGGGCGCGCCGACCCAGCT	24	1	0.0490583	AtmiR173TS-AtCH42	55	78	-
GTGATTTTTCTCTACAAGCGAAT	23	1	0.0490583	AtmiR173TS-AtCH42	1	23	-
TTCTCTACAAGCGAATAGACCAT	23	1	0.0490583	AtmiR173TS-AtCH42	8	30	-
AGCGAATAGACCATTTATTAAGT	23	1	0.0490583	AtmiR173TS-AtCH42	17	39	-
CGAATAGACCATTTATTAAGTGT	23	1	0.0490583	AtmiR173TS-AtCH42	19	41	-
GAATAGACCATTTATTAAGTGTC	23	1	0.0490583	AtmiR173TS-AtCH42	20	42	-
ATTTATTAAGTGTCACGGAAATC	23	1	0.0490583	AtmiR173TS-AtCH42	29	51	-
TATTAAGTGTCACGGAAATCCCT	23	1	0.0490583	AtmiR173TS-AtCH42	32	54	-
ATTAAGTGTCACGGAAATCCCTA	23	1	0.0490583	AtmiR173TS-AtCH42	33	55	-
TTAAGTGTCACGGAAATCCCTAA	23	1	0.0490583	AtmiR173TS-AtCH42	34	56	-
AAGTGTCACGGAAATCCCTAAGG	23	1	0.0490583	AtmiR173TS-AtCH42	36	58	-
AGTGTCACGGAAATCCCTAAGGG	23	1	0.0490583	AtmiR173TS-AtCH42	37	59	-
ACGGAAATCCCTAAGGGTGGGCG	23	1	0.0490583	AtmiR173TS-AtCH42	43	65	-
GAAATCCCTAAGGGTGGGCGCGC	23	1	0.0490583	AtmiR173TS-AtCH42	46	68	-
AATCCCTAAGGGTGGGCGCGCCG	23	1	0.0490583	AtmiR173TS-AtCH42	48	70	-
ATCCCTAAGGGTGGGCGCGCCGA	23	1	0.0490583	AtmiR173TS-AtCH42	49	71	-
GTGATTTTTCTCTACAAGCGAA	22	1	0.0490583	AtmiR173TS-AtCH42	1	22	-
ATTTATTAAGTGTCACGGAAAT	22	1	0.0490583	AtmiR173TS-AtCH42	29	50	-
ATTAAGTGTCACGGAAATCCCT	22	1	0.0490583	AtmiR173TS-AtCH42	33	54	-
TAAGTGTCACGGAAATCCCTAA	22	1	0.0490583	AtmiR173TS-AtCH42	35	56	-
GTCACGGAAATCCCTAAGGGTG	22	1	0.0490583	AtmiR173TS-AtCH42	40	61	-
ATCCCTAAGGGTGGGCGCGCCG	22	1	0.0490583	AtmiR173TS-AtCH42	49	70	-
TCCCTAAGGGTGGGCGCGCCGA	22	1	0.0490583	AtmiR173TS-AtCH42	50	71	-
CCTAAGGGTGGGCGCGCCGACC	22	1	0.0490583	AtmiR173TS-AtCH42	52	73	-
ATTTTTCTCTACAAGCGAATA	21	1	0.0490583	AtmiR173TS-AtCH42	4	24	-
TTTTTCTCTACAAGCGAATAG	21	1	0.0490583	AtmiR173TS-AtCH42	5	25	-
CGAATAGACCATTTATTAAGT	21	1	0.0490583	AtmiR173TS-AtCH42	19	39	-
GAATAGACCATTTATTAAGTG	21	1	0.0490583	AtmiR173TS-AtCH42	20	40	-
ACCATTTATTAAGTGTCACGG	21	1	0.0490583	AtmiR173TS-AtCH42	26	46	-
CCATTTATTAAGTGTCACGGA	21	1	0.0490583	AtmiR173TS-AtCH42	27	47	-
TTTATTAAGTGTCACGGAAAT	21	1	0.0490583	AtmiR173TS-AtCH42	30	50	-
GTGTCACGGAAATCCCTAAGG	21	1	0.0490583	AtmiR173TS-AtCH42	38	58	-
CCTAAGGGTGGGCGCGCCGAC	21	1	0.0490583	AtmiR173TS-AtCH42	52	72	-
ATTTATTAAGTGTCACGGAA	20	1	0.0490583	AtmiR173TS-AtCH42	29	48	-
AAGTGTCACGGAAATCCCTA	20	1	0.0490583	AtmiR173TS-AtCH42	36	55	-
GTCACGGAAATCCCTAAGGG	20	1	0.0490583	AtmiR173TS-AtCH42	40	59	-
ACGGAAATCCCTAAGGGTGG	20	1	0.0490583	AtmiR173TS-AtCH42	43	62	-
CGGAAATCCCTAAGGGTGGG	20	1	0.0490583	AtmiR173TS-AtCH42	44	63	-
ATCCCTAAGGGTGGGCGCGC	20	1	0.0490583	AtmiR173TS-AtCH42	49	68	-
TCCCTAAGGGTGGGCGCGCC	20	1	0.0490583	AtmiR173TS-AtCH42	50	69	-
AATAGACCATTTATTAAGT	19	1	0.0490583	AtmiR173TS-AtCH42	21	39	-
TGTCACGGAAATCCCTAAG	19	1	0.0490583	AtmiR173TS-AtCH42	39	57	-
GTCACGGAAATCCCTAAGG	19	1	0.0490583	AtmiR173TS-AtCH42	40	58	-
AAGGGTGGGCGCGCCGACC	19	1	0.0490583	AtmiR173TS-AtCH42	55	73	-

## Sheet: 35S-AtTAS1c-AtFT-AtTrich
small RNA sequence	size	reads	RPMs	precursor	start	end	description
TTGGTTATAAAGGAAGAGGCC	21	750880	36788.8	AtTAS1c-AtFT-AtTRY	400	420	syn-tasiR-AtFT
TCGGTGGATCTTAGAAAATTA	21	82949	4064.02	AtTAS1c-AtFT-AtTRY	442	462	-
TCCCATTCGATACTGCTCGCC	21	77141	3779.46	AtTAS1c-AtFT-AtTRY	421	441	syn-tasiR-AtTRY
TACAAGCGAATAGACCATTTA	21	42914	2102.54	AtTAS1c-AtFT-AtTRY	379	399	-
TTCTAAGTCCAACATAGCGTA	21	18537	908.206	AtTAS1c-AtFT-AtTRY	463	483	-
TTGGTTATAAAGGAAGAGGCCTCC	24	14210	696.208	AtTAS1c-AtFT-AtTRY	400	423	-
TTTCAAGTCGTCTAAAGAACAGTT	24	8084	396.069	AtTAS1c-AtFT-AtTRY	590	613	-
GGTTATAAAGGAAGAGGCCTCC	22	8057	394.746	AtTAS1c-AtFT-AtTRY	402	423	-
TTCGATACTGCTCGCCTCGGT	21	7330	359.128	AtTAS1c-AtFT-AtTRY	426	446	-
TTCTAAGTTCAACATATCGAC	21	6996	342.764	AtTAS1c-AtFT-AtTRY	484	504	-
TCGACGAACTAGAAAAGACAT	21	5780	283.187	AtTAS1c-AtFT-AtTRY	500	520	-
TGGATCTTAGAAAATTATTCTA	22	5384	263.785	AtTAS1c-AtFT-AtTRY	446	467	-
TTCTAAGTTCAACATATCGACG	22	4959	242.962	AtTAS1c-AtFT-AtTRY	484	505	-
TGGATCTTAGAAAATTATTCT	21	4319	211.606	AtTAS1c-AtFT-AtTRY	446	466	-
TTGTTTTGAATGTGTTCAAGT	21	4276	209.499	AtTAS1c-AtFT-AtTRY	560	580	-
CATTCGATACTGCTCGCCTCG	21	4180	204.796	AtTAS1c-AtFT-AtTRY	424	444	-
TCGATACTGCTCGCCTCGGTG	21	4152	203.424	AtTAS1c-AtFT-AtTRY	427	447	-
GTTATAAAGGAAGAGGCCTCC	21	4124	202.052	AtTAS1c-AtFT-AtTRY	403	423	-
TCCCATTCGATACTGCTCGCCTCG	24	3500	171.48	AtTAS1c-AtFT-AtTRY	421	444	-
TTCGATACTGCTCGCCTCGGTG	22	3394	166.286	AtTAS1c-AtFT-AtTRY	426	447	-
TTCTAAGTCCAACATAGCGTATT	23	3187	156.145	AtTAS1c-AtFT-AtTRY	463	485	-
ATTCGATACTGCTCGCCTCGG	21	2918	142.965	AtTAS1c-AtFT-AtTRY	425	445	-
TGGTTATAAAGGAAGAGGCC	20	2415	118.321	AtTAS1c-AtFT-AtTRY	401	420	-
TCGGTGGATCTTAGAAAATT	20	2377	116.459	AtTAS1c-AtFT-AtTRY	442	461	-
ATATTGTTTTGAATGTGTTCA	21	2370	116.116	AtTAS1c-AtFT-AtTRY	557	577	-
GAGGCCTCCCATTCGATACTG	21	2115	103.623	AtTAS1c-AtFT-AtTRY	415	435	-
CATTCGATACTGCTCGCCTCGGT	23	2047	100.291	AtTAS1c-AtFT-AtTRY	424	446	-
TCGAGTAGAGCGTCGTCTATA	21	2031	99.5072	AtTAS1c-AtFT-AtTRY	198	218	-
AAGGAAGAGGCCTCCCATTCG	21	2013	98.6253	AtTAS1c-AtFT-AtTRY	409	429	-
ATTCGATACTGCTCGCCTCGGT	22	1836	89.9534	AtTAS1c-AtFT-AtTRY	425	446	-
ATGTGTTCAAGTAAATGAGAT	21	1777	87.0627	AtTAS1c-AtFT-AtTRY	569	589	-
CCTCCCATTCGATACTGCTCG	21	1742	85.3479	AtTAS1c-AtFT-AtTRY	419	439	-
GTGGATCTTAGAAAATTATTCTA	23	1733	84.907	AtTAS1c-AtFT-AtTRY	445	467	-
TTCTAAGTTCAACATATCGA	20	1661	81.3794	AtTAS1c-AtFT-AtTRY	484	503	-
AAGGAAGAGGCCTCCCATTCGA	22	1635	80.1055	AtTAS1c-AtFT-AtTRY	409	430	-
TTGGTTATAAAGGAAGAGGCCT	22	1584	77.6068	AtTAS1c-AtFT-AtTRY	400	421	-
TATTGTTTTGAATGTGTTCAA	21	1567	76.7739	AtTAS1c-AtFT-AtTRY	558	578	-
TTGGTTATAAAGGAAGAGGC	20	1530	74.9611	AtTAS1c-AtFT-AtTRY	400	419	-
TTTCAAGTCGTCTAAAGAACA	21	1493	73.1484	AtTAS1c-AtFT-AtTRY	590	610	-
CATTCGATACTGCTCGCCTCGG	22	1475	72.2665	AtTAS1c-AtFT-AtTRY	424	445	-
AGGAAGAGGCCTCCCATTCGA	21	1391	68.1509	AtTAS1c-AtFT-AtTRY	410	430	-
ATACTGCTCGCCTCGGTGGATC	22	1342	65.7502	AtTAS1c-AtFT-AtTRY	430	451	-
TCATGTTCCGCCGTTAGATCG	21	1333	65.3093	AtTAS1c-AtFT-AtTRY	126	146	-
TTATAAAGGAAGAGGCCTCCC	21	1330	65.1623	AtTAS1c-AtFT-AtTRY	404	424	-
TACAAGCGAATAGACCATTTATT	23	1144	56.0494	AtTAS1c-AtFT-AtTRY	379	401	-
AAGAGGCCTCCCATTCGATAC	21	1140	55.8534	AtTAS1c-AtFT-AtTRY	413	433	-
GTTATAAAGGAAGAGGCCTCCC	22	1081	52.9627	AtTAS1c-AtFT-AtTRY	403	424	-
CCATTCGATACTGCTCGCCTCGGT	24	1030	50.464	AtTAS1c-AtFT-AtTRY	423	446	-
CAACATAGCGTATTCTAAGTT	21	1011	49.5331	AtTAS1c-AtFT-AtTRY	472	492	-
TTCTAAGTCCAACATAGCGT	20	1002	49.0922	AtTAS1c-AtFT-AtTRY	463	482	-
TATTCCAGGATATGCAAAAGA	21	994	48.7002	AtTAS1c-AtFT-AtTRY	527	547	-
TCTAAGTCCAACATAGCGTATT	22	984	48.2103	AtTAS1c-AtFT-AtTRY	464	485	-
ATATTGTTTTGAATGTGTTCAAGT	24	972	47.6224	AtTAS1c-AtFT-AtTRY	557	580	-
CCATTCGATACTGCTCGCCTC	21	947	46.3975	AtTAS1c-AtFT-AtTRY	423	443	-
TACAAGCGAATAGACCATTT	20	936	45.8586	AtTAS1c-AtFT-AtTRY	379	398	-
CCATTCGATACTGCTCGCCTCG	22	926	45.3686	AtTAS1c-AtFT-AtTRY	423	444	-
AGGCCTCCCATTCGATACTGC	21	903	44.2418	AtTAS1c-AtFT-AtTRY	416	436	-
CCCATTCGATACTGCTCGCCT	21	903	44.2418	AtTAS1c-AtFT-AtTRY	422	442	-
TGGGTTCTTAGATCATGTTCC	21	901	44.1438	AtTAS1c-AtFT-AtTRY	114	134	-
GAACTAGAAAAGACATTGGAC	21	831	40.7142	AtTAS1c-AtFT-AtTRY	505	525	-
TGTGTCAGTTTCGTTCCTTCC	21	789	38.6564	AtTAS1c-AtFT-AtTRY	283	303	-
TACAAGCGAATAGACCATTTATTG	24	769	37.6765	AtTAS1c-AtFT-AtTRY	379	402	-
TTCTAAGTTCAACATATCGACGAA	24	751	36.7947	AtTAS1c-AtFT-AtTRY	484	507	-
TTGATTTCGTTGGGTTACGGA	21	746	36.5497	AtTAS1c-AtFT-AtTRY	315	335	-
ATAAAGGAAGAGGCCTCCCATTCG	24	724	35.4718	AtTAS1c-AtFT-AtTRY	406	429	-
TACTGCTCGCCTCGGTGGATC	21	714	34.9819	AtTAS1c-AtFT-AtTRY	431	451	-
TTCTAAGTCCAACATAGCGTATTC	24	692	33.904	AtTAS1c-AtFT-AtTRY	463	486	-
TCCCATTCGATACTGCTCGCCT	22	680	33.3161	AtTAS1c-AtFT-AtTRY	421	442	-
TAAAGGAAGAGGCCTCCCATT	21	629	30.8174	AtTAS1c-AtFT-AtTRY	407	427	-
TCGACGAACTAGAAAAGACATT	22	614	30.0824	AtTAS1c-AtFT-AtTRY	500	521	-
TGATTTCGTTGGGTTACGGAT	21	611	29.9355	AtTAS1c-AtFT-AtTRY	316	336	-
ACTTTCGTTTACTTCTTTTGA	21	608	29.7885	AtTAS1c-AtFT-AtTRY	174	194	-
CTTTCGTTTACTTCTTTTGAG	21	589	28.8576	AtTAS1c-AtFT-AtTRY	175	195	-
TGTTTTGTTGTGATTTTTCTC	21	570	27.9267	AtTAS1c-AtFT-AtTRY	358	378	-
TCGGTGGATCTTAGAAAATTATTC	24	559	27.3878	AtTAS1c-AtFT-AtTRY	442	465	-
CCCATTCGATACTGCTCGCC	20	542	26.5549	AtTAS1c-AtFT-AtTRY	422	441	-
CGGTGGATCTTAGAAAATTATTCT	24	542	26.5549	AtTAS1c-AtFT-AtTRY	443	466	-
GGTTATAAAGGAAGAGGCC	19	537	26.3099	AtTAS1c-AtFT-AtTRY	402	420	-
CGTTTGTCAGAAGTTAGGTTC	21	529	25.9179	AtTAS1c-AtFT-AtTRY	234	254	-
TTTGATTTCGTTGGGTTACGG	21	513	25.134	AtTAS1c-AtFT-AtTRY	314	334	-
GGTGGATCTTAGAAAATTATTCTA	24	509	24.9381	AtTAS1c-AtFT-AtTRY	444	467	-
TCTAAGTCCAACATAGCGTATTCT	24	497	24.3501	AtTAS1c-AtFT-AtTRY	464	487	-
TTATAAAGGAAGAGGCCTCC	20	495	24.2521	AtTAS1c-AtFT-AtTRY	404	423	-
TCTTCTTTGATTTCGTTGGGT	21	494	24.2031	AtTAS1c-AtFT-AtTRY	309	329	-
CTCCCATTCGATACTGCTCGC	21	494	24.2031	AtTAS1c-AtFT-AtTRY	420	440	-
ATTTTCAAGTCGTCTAAAGAA	21	487	23.8602	AtTAS1c-AtFT-AtTRY	588	608	-
TAAAGGAAGAGGCCTCCCATTC	22	484	23.7132	AtTAS1c-AtFT-AtTRY	407	428	-
AATGTGTTCAAGTAAATGAGA	21	483	23.6642	AtTAS1c-AtFT-AtTRY	568	588	-
TCTAAGTTCAACATATCGACG	21	472	23.1253	AtTAS1c-AtFT-AtTRY	485	505	-
TCCGCCGTTAGATCGAGTCATG	22	471	23.0763	AtTAS1c-AtFT-AtTRY	132	153	-
TATTCTAAGTCCAACATAGCG	21	466	22.8313	AtTAS1c-AtFT-AtTRY	461	481	-
TCCCATTCGATACTGCTCGCCTC	23	460	22.5373	AtTAS1c-AtFT-AtTRY	421	443	-
TATTCTAAGTTCAACATATCG	21	441	21.6064	AtTAS1c-AtFT-AtTRY	482	502	-
TTCAAGTCGTCTAAAGAACAG	21	433	21.2145	AtTAS1c-AtFT-AtTRY	591	611	-
TAGTTAGTTTGAGATTGCGTT	21	432	21.1655	AtTAS1c-AtFT-AtTRY	217	237	-
ATTCTAAGTCCAACATAGCGT	21	431	21.1165	AtTAS1c-AtFT-AtTRY	462	482	-
GGTGGATCTTAGAAAATTATTCT	23	425	20.8225	AtTAS1c-AtFT-AtTRY	444	466	-
ACGATCTGTAAGTCCATCTTA	21	424	20.7735	AtTAS1c-AtFT-AtTRY	79	99	-
ATTATTCTAAGTCCAACATAG	21	419	20.5286	AtTAS1c-AtFT-AtTRY	459	479	-
TATCGAGTAGAGCGTCGTCTA	21	408	19.9896	AtTAS1c-AtFT-AtTRY	196	216	-
TCCCATTCGATACTGCTCGC	20	407	19.9406	AtTAS1c-AtFT-AtTRY	421	440	-
CTAAGTCCAACATAGCGTATT	21	401	19.6467	AtTAS1c-AtFT-AtTRY	465	485	-
TATCGACGAACTAGAAAAGAC	21	399	19.5487	AtTAS1c-AtFT-AtTRY	498	518	-
ATTCTAAGTTCAACATATCGA	21	394	19.3037	AtTAS1c-AtFT-AtTRY	483	503	-
CGATACTGCTCGCCTCGGTGGATC	24	390	19.1077	AtTAS1c-AtFT-AtTRY	428	451	-
AGGAAGAGGCCTCCCATTCGAT	22	385	18.8628	AtTAS1c-AtFT-AtTRY	410	431	-
TCTTAGATCATGTTCCGCCGTT	22	384	18.8138	AtTAS1c-AtFT-AtTRY	119	140	-
CGTTAGATCGAGTCATGGTCT	21	382	18.7158	AtTAS1c-AtFT-AtTRY	137	157	-
TTCAAGTCGTCTAAAGAACAGTTG	24	381	18.6668	AtTAS1c-AtFT-AtTRY	591	614	-
GAGGCCTCCCATTCGATACTGC	22	376	18.4218	AtTAS1c-AtFT-AtTRY	415	436	-
TTCTAAGTCCAACATAGCGTAT	22	374	18.3238	AtTAS1c-AtFT-AtTRY	463	484	-
TCCCATTCGATACTGCTCG	19	369	18.0789	AtTAS1c-AtFT-AtTRY	421	439	-
TTATTCTAAGTCCAACATAGC	21	356	17.4419	AtTAS1c-AtFT-AtTRY	460	480	-
TACAAGCGAATAGACCATT	19	352	17.246	AtTAS1c-AtFT-AtTRY	379	397	-
TATTCTAAGTCCAACATAGCGT	22	346	16.952	AtTAS1c-AtFT-AtTRY	461	482	-
TTTCGTTTACTTCTTTTGAGT	21	337	16.511	AtTAS1c-AtFT-AtTRY	176	196	-
AGTTTCGTTCCTTCCCGTCCT	21	330	16.1681	AtTAS1c-AtFT-AtTRY	289	309	-
AGCGTCGTCTATAGTTAGTTT	21	327	16.0211	AtTAS1c-AtFT-AtTRY	206	226	-
CCTCCCATTCGATACTGCTCGC	22	327	16.0211	AtTAS1c-AtFT-AtTRY	419	440	-
TGAGTATCGAGTAGAGCGTCG	21	326	15.9721	AtTAS1c-AtFT-AtTRY	192	212	-
TCGTCTATAGTTAGTTTGAGA	21	324	15.8741	AtTAS1c-AtFT-AtTRY	210	230	-
TATTCTAAGTTCAACATATCGA	22	322	15.7761	AtTAS1c-AtFT-AtTRY	482	503	-
TTGGTTATAAAGGAAGAGGCCTC	23	322	15.7761	AtTAS1c-AtFT-AtTRY	400	422	-
AGAACAGTTGCTAATACAGTT	21	318	15.5802	AtTAS1c-AtFT-AtTRY	605	625	-
TTGCGTTTGTCAGAAGTTAGG	21	316	15.4822	AtTAS1c-AtFT-AtTRY	231	251	-
TTGGTTATAAAGGAAGAGG	19	313	15.3352	AtTAS1c-AtFT-AtTRY	400	418	-
TTTTCAAGTCGTCTAAAGAAC	21	313	15.3352	AtTAS1c-AtFT-AtTRY	589	609	-
CTGCTCGCCTCGGTGGATCTT	21	311	15.2372	AtTAS1c-AtFT-AtTRY	433	453	-
TGTCAGTTTCGTTCCTTCCCG	21	309	15.1392	AtTAS1c-AtFT-AtTRY	285	305	-
GGATCTTAGAAAATTATTCTA	21	307	15.0412	AtTAS1c-AtFT-AtTRY	447	467	-
TTAGTTTGAGATTGCGTTTGT	21	304	14.8942	AtTAS1c-AtFT-AtTRY	220	240	-
TAAAGAACAGTTGCTAATACA	21	299	14.6493	AtTAS1c-AtFT-AtTRY	602	622	-
AAGTCGTCTAAAGAACAGTTG	21	298	14.6003	AtTAS1c-AtFT-AtTRY	594	614	-
GCGTTTGTCAGAAGTTAGGTT	21	291	14.2573	AtTAS1c-AtFT-AtTRY	233	253	-
TCTAAGTCCAACATAGCGTAT	21	288	14.1103	AtTAS1c-AtFT-AtTRY	464	484	-
CGATCTGTAAGTCCATCTTAAC	22	286	14.0123	AtTAS1c-AtFT-AtTRY	80	101	-
GAGCGTCGTCTATAGTTAGTT	21	283	13.8654	AtTAS1c-AtFT-AtTRY	205	225	-
CAAGTCGTCTAAAGAACAGTT	21	281	13.7674	AtTAS1c-AtFT-AtTRY	593	613	-
GCCTCCCATTCGATACTGCTC	21	279	13.6694	AtTAS1c-AtFT-AtTRY	418	438	-
TAGAGCGTCGTCTATAGTTAGT	22	279	13.6694	AtTAS1c-AtFT-AtTRY	203	224	-
ATATCGACGAACTAGAAAAGA	21	277	13.5714	AtTAS1c-AtFT-AtTRY	497	517	-
TGAATATTGTTTTGAATGTGT	21	277	13.5714	AtTAS1c-AtFT-AtTRY	554	574	-
TTCTAAGTTCAACATATCGACGA	23	277	13.5714	AtTAS1c-AtFT-AtTRY	484	506	-
CATGTGTCAGTTTCGTTCCTT	21	276	13.5224	AtTAS1c-AtFT-AtTRY	281	301	-
TTCGTTTACTTCTTTTGAGTA	21	267	13.0815	AtTAS1c-AtFT-AtTRY	177	197	-
ATGAATATTGTTTTGAATGTGTTC	24	263	12.8855	AtTAS1c-AtFT-AtTRY	553	576	-
ATGAATATTGTTTTGAATGTG	21	260	12.7385	AtTAS1c-AtFT-AtTRY	553	573	-
ACTAGAAAAGACATTGGACAT	21	255	12.4935	AtTAS1c-AtFT-AtTRY	507	527	-
TGGTTATAAAGGAAGAGGCCTCC	23	252	12.3465	AtTAS1c-AtFT-AtTRY	401	423	-
TATAGTTAGTTTGAGATTGCG	21	249	12.1996	AtTAS1c-AtFT-AtTRY	215	235	-
ATGTGTCAGTTTCGTTCCTTC	21	245	12.0036	AtTAS1c-AtFT-AtTRY	282	302	-
GAACTAGAAAAGACATTGGACA	22	245	12.0036	AtTAS1c-AtFT-AtTRY	505	526	-
TGCGTTTGTCAGAAGTTAGGT	21	242	11.8566	AtTAS1c-AtFT-AtTRY	232	252	-
GTCCAACATAGCGTATTCTAAGTT	24	237	11.6116	AtTAS1c-AtFT-AtTRY	469	492	-
CCGTTAGATCGAGTCATGGTC	21	233	11.4157	AtTAS1c-AtFT-AtTRY	136	156	-
TGGTTATAAAGGAAGAGGCCT	21	233	11.4157	AtTAS1c-AtFT-AtTRY	401	421	-
ATTCGATACTGCTCGCCTCGGTGG	24	232	11.3667	AtTAS1c-AtFT-AtTRY	425	448	-
TTGTTTTGAATGTGTTCAAGTA	22	228	11.1707	AtTAS1c-AtFT-AtTRY	560	581	-
TTCTAAGTCCAACATAGCG	19	221	10.8277	AtTAS1c-AtFT-AtTRY	463	481	-
TCGGTGGATCTTAGAAAAT	19	219	10.7297	AtTAS1c-AtFT-AtTRY	442	460	-
GCCTCGGTGGATCTTAGAAAA	21	219	10.7297	AtTAS1c-AtFT-AtTRY	439	459	-
TGAATATTGTTTTGAATGTGTT	22	217	10.6317	AtTAS1c-AtFT-AtTRY	554	575	-
TTGGGTTACGGATGTTTTCGA	21	215	10.5338	AtTAS1c-AtFT-AtTRY	324	344	-
TGTGTTCAAGTAAATGAGATT	21	215	10.5338	AtTAS1c-AtFT-AtTRY	570	590	-
TGGTCTTGTCTCATAGAAAGGT	22	211	10.3378	AtTAS1c-AtFT-AtTRY	152	173	-
CGGTGGATCTTAGAAAATTA	20	209	10.2398	AtTAS1c-AtFT-AtTRY	443	462	-
TCGGTGGATCTTAGAAAATTAT	22	206	10.0928	AtTAS1c-AtFT-AtTRY	442	463	-
CAACATATCGACGAACTAGAA	21	204	9.99482	AtTAS1c-AtFT-AtTRY	493	513	-
TCGTCTAAAGAACAGTTGCTA	21	202	9.89683	AtTAS1c-AtFT-AtTRY	597	617	-
TCCAACATAGCGTATTCTAAG	21	201	9.84784	AtTAS1c-AtFT-AtTRY	470	490	-
AAAGGAAGAGGCCTCCCATTCGAT	24	197	9.65186	AtTAS1c-AtFT-AtTRY	408	431	-
ATAAAGGAAGAGGCCTCCCATTC	23	196	9.60287	AtTAS1c-AtFT-AtTRY	406	428	-
TTCCCGTCCTCTTCTTTGATT	21	194	9.50488	AtTAS1c-AtFT-AtTRY	300	320	-
AGGCCTCCCATTCGATACTGCT	22	193	9.45588	AtTAS1c-AtFT-AtTRY	416	437	-
TATTGTTTTGAATGTGTTCAAGTA	24	193	9.45588	AtTAS1c-AtFT-AtTRY	558	581	-
TTTGATTTCGTTGGGTTACGGA	22	190	9.3089	AtTAS1c-AtFT-AtTRY	314	335	-
AGAGCGTCGTCTATAGTTAGT	21	189	9.25991	AtTAS1c-AtFT-AtTRY	204	224	-
TTGCTAATACAGTTACTTATT	21	189	9.25991	AtTAS1c-AtFT-AtTRY	612	632	-
TTTTGAGTATCGAGTAGAGCG	21	187	9.16192	AtTAS1c-AtFT-AtTRY	189	209	-
TTTCAAGTCGTCTAAAGAACAGT	23	183	8.96594	AtTAS1c-AtFT-AtTRY	590	612	-
ATTGGTTATAAAGGAAGAGGC	21	180	8.81896	AtTAS1c-AtFT-AtTRY	399	419	-
TAAGTCCAACATAGCGTATTCT	22	179	8.76996	AtTAS1c-AtFT-AtTRY	466	487	-
CATTCGATACTGCTCGCCTCGGTG	24	177	8.67198	AtTAS1c-AtFT-AtTRY	424	447	-
AGGAAGAGGCCTCCCATTCGATAC	24	168	8.23103	AtTAS1c-AtFT-AtTRY	410	433	-
CATGTTCCGCCGTTAGATCGA	21	167	8.18203	AtTAS1c-AtFT-AtTRY	127	147	-
TGGGTTACGGATGTTTTCGAG	21	167	8.18203	AtTAS1c-AtFT-AtTRY	325	345	-
TTGTTTTGTTGTGATTTTTCTC	22	165	8.08405	AtTAS1c-AtFT-AtTRY	357	378	-
TCGGTGGATCTTAGAAAATTATT	23	165	8.08405	AtTAS1c-AtFT-AtTRY	442	464	-
TTCAAGTCGTCTAAAGAACAGTT	23	165	8.08405	AtTAS1c-AtFT-AtTRY	591	613	-
GCTCGCCTCGGTGGATCTTAG	21	164	8.03505	AtTAS1c-AtFT-AtTRY	435	455	-
TAGAGCGTCGTCTATAGTTAG	21	163	7.98606	AtTAS1c-AtFT-AtTRY	203	223	-
GGCCTCCCATTCGATACTGCT	21	163	7.98606	AtTAS1c-AtFT-AtTRY	417	437	-
TCGCCTCGGTGGATCTTAGAA	21	162	7.93706	AtTAS1c-AtFT-AtTRY	437	457	-
AACATATCGACGAACTAGAAA	21	161	7.88807	AtTAS1c-AtFT-AtTRY	494	514	-
TATTGTTTTGAATGTGTTCA	20	160	7.83907	AtTAS1c-AtFT-AtTRY	558	577	-
CCATGTGTCAGTTTCGTTCCT	21	157	7.69209	AtTAS1c-AtFT-AtTRY	280	300	-
AAAGACATTGGACATATTCCA	21	156	7.6431	AtTAS1c-AtFT-AtTRY	513	533	-
TTGAGTATCGAGTAGAGCGTC	21	155	7.5941	AtTAS1c-AtFT-AtTRY	191	211	-
TTCGATACTGCTCGCCTCGGTGGA	24	153	7.49611	AtTAS1c-AtFT-AtTRY	426	449	-
GGTTATAAAGGAAGAGGCCTC	21	151	7.39813	AtTAS1c-AtFT-AtTRY	402	422	-
AAGACATTGGACATATTCCAG	21	151	7.39813	AtTAS1c-AtFT-AtTRY	514	534	-
AATTTTCACCAGCCATGTGTC	21	150	7.34913	AtTAS1c-AtFT-AtTRY	268	288	-
TTGTTTTGTTGTGATTTTTCT	21	149	7.30014	AtTAS1c-AtFT-AtTRY	357	377	-
TCTTCTTTGATTTCGTTGGGTT	22	149	7.30014	AtTAS1c-AtFT-AtTRY	309	330	-
TACAAGCGAATAGACCATTTAT	22	148	7.25114	AtTAS1c-AtFT-AtTRY	379	400	-
ATATTGTTTTGAATGTGTTCAA	22	148	7.25114	AtTAS1c-AtFT-AtTRY	557	578	-
TCAAGTCGTCTAAAGAACAGT	21	147	7.20215	AtTAS1c-AtFT-AtTRY	592	612	-
AGTAAATGAGATTTTCAAGTC	21	146	7.15316	AtTAS1c-AtFT-AtTRY	578	598	-
TTCTTAGATCATGTTCCGCCG	21	144	7.05517	AtTAS1c-AtFT-AtTRY	118	138	-
ATGTTCCGCCGTTAGATCGAG	21	144	7.05517	AtTAS1c-AtFT-AtTRY	128	148	-
CCGGTCCAATTTTCACCAGCC	21	144	7.05517	AtTAS1c-AtFT-AtTRY	261	281	-
GCTCTGCAAATACGATCTGTA	21	143	7.00617	AtTAS1c-AtFT-AtTRY	68	88	-
TTATAAAGGAAGAGGCCTCCCATT	24	143	7.00617	AtTAS1c-AtFT-AtTRY	404	427	-
GGAAGAGGCCTCCCATTCGAT	21	142	6.95718	AtTAS1c-AtFT-AtTRY	411	431	-
AGTATCGAGTAGAGCGTCGTC	21	141	6.90818	AtTAS1c-AtFT-AtTRY	194	214	-
CGAACTAGAAAAGACATTGGA	21	140	6.85919	AtTAS1c-AtFT-AtTRY	504	524	-
CTTTCGTTTACTTCTTTTGAGT	22	139	6.8102	AtTAS1c-AtFT-AtTRY	175	196	-
TATCGACGAACTAGAAAAGACA	22	138	6.7612	AtTAS1c-AtFT-AtTRY	498	519	-
AGAAAAGACATTGGACATATTCCA	24	138	6.7612	AtTAS1c-AtFT-AtTRY	510	533	-
ATTGGTTATAAAGGAAGAGGCC	22	137	6.71221	AtTAS1c-AtFT-AtTRY	399	420	-
TTTGTCAGAAGTTAGGTTCAA	21	136	6.66321	AtTAS1c-AtFT-AtTRY	236	256	-
TTTTCAAGTCGTCTAAAGAACAGT	24	134	6.56522	AtTAS1c-AtFT-AtTRY	589	612	-
TTGATTTCGTTGGGTTACGG	20	133	6.51623	AtTAS1c-AtFT-AtTRY	315	334	-
GTTAGTTTGAGATTGCGTTTG	21	133	6.51623	AtTAS1c-AtFT-AtTRY	219	239	-
TAGTTTGAGATTGCGTTTGTC	21	133	6.51623	AtTAS1c-AtFT-AtTRY	221	241	-
AACTAGAAAAGACATTGGACA	21	133	6.51623	AtTAS1c-AtFT-AtTRY	506	526	-
AGTCGTCTAAAGAACAGTTGCT	22	133	6.51623	AtTAS1c-AtFT-AtTRY	595	616	-
TATTGTTTTGAATGTGTTCAAGT	23	133	6.51623	AtTAS1c-AtFT-AtTRY	558	580	-
TTCCGCCGTTAGATCGAGTCA	21	130	6.36925	AtTAS1c-AtFT-AtTRY	131	151	-
TTTTCAAGTCGTCTAAAGAACA	22	128	6.27126	AtTAS1c-AtFT-AtTRY	589	610	-
TCAGTTTCGTTCCTTCCCGTC	21	127	6.22226	AtTAS1c-AtFT-AtTRY	287	307	-
GTGGATCTTAGAAAATTATTCT	22	127	6.22226	AtTAS1c-AtFT-AtTRY	445	466	-
TTTCAAGTCGTCTAAAGAA	19	126	6.17327	AtTAS1c-AtFT-AtTRY	590	608	-
TCTTAGATCATGTTCCGCCGT	21	126	6.17327	AtTAS1c-AtFT-AtTRY	119	139	-
TTCAAGTCGTCTAAAGAACAGT	22	126	6.17327	AtTAS1c-AtFT-AtTRY	591	612	-
TGGATCTTAGAAAATTATTC	20	125	6.12428	AtTAS1c-AtFT-AtTRY	446	465	-
TACTTTCGTTTACTTCTTTTG	21	125	6.12428	AtTAS1c-AtFT-AtTRY	173	193	-
ATTCGATACTGCTCGCCTCGGTG	23	125	6.12428	AtTAS1c-AtFT-AtTRY	425	447	-
TTCTAAGTTCAACATATCG	19	124	6.07528	AtTAS1c-AtFT-AtTRY	484	502	-
AGATTGCGTTTGTCAGAAGTT	21	123	6.02629	AtTAS1c-AtFT-AtTRY	228	248	-
AAGGAAGAGGCCTCCCATTCGATA	24	123	6.02629	AtTAS1c-AtFT-AtTRY	409	432	-
TTTCAAGTCGTCTAAAGAAC	20	121	5.9283	AtTAS1c-AtFT-AtTRY	590	609	-
GTATCGAGTAGAGCGTCGTCT	21	119	5.83031	AtTAS1c-AtFT-AtTRY	195	215	-
TAAGTCCAACATAGCGTATTC	21	119	5.83031	AtTAS1c-AtFT-AtTRY	466	486	-
ATCGACGAACTAGAAAAGACAT	22	119	5.83031	AtTAS1c-AtFT-AtTRY	499	520	-
GAATGTGTTCAAGTAAATGAG	21	117	5.73232	AtTAS1c-AtFT-AtTRY	567	587	-
AAAGGAAGAGGCCTCCCATTC	21	115	5.63433	AtTAS1c-AtFT-AtTRY	408	428	-
CGATCTGTAAGTCCATCTTAA	21	113	5.53635	AtTAS1c-AtFT-AtTRY	80	100	-
CTTAGATCATGTTCCGCCGTT	21	113	5.53635	AtTAS1c-AtFT-AtTRY	120	140	-
TCAGAAGTTAGGTTCAATGTC	21	112	5.48735	AtTAS1c-AtFT-AtTRY	240	260	-
AAGAGAAAAACAAGAGCGCCG	21	111	5.43836	AtTAS1c-AtFT-AtTRY	43	63	-
TTATAAAGGAAGAGGCCTCCCA	22	111	5.43836	AtTAS1c-AtFT-AtTRY	404	425	-
ATGTGTTCAAGTAAATGAGATT	22	111	5.43836	AtTAS1c-AtFT-AtTRY	569	590	-
ATTCCAGGATATGCAAAAGAA	21	110	5.38936	AtTAS1c-AtFT-AtTRY	528	548	-
TTAGGTTCAATGTCCCGGTCC	21	109	5.34037	AtTAS1c-AtFT-AtTRY	247	267	-
AATGAGATTTTCAAGTCGTCT	21	109	5.34037	AtTAS1c-AtFT-AtTRY	582	602	-
CCAATTTTCACCAGCCATGTG	21	108	5.29137	AtTAS1c-AtFT-AtTRY	266	286	-
GCGTCGTCTATAGTTAGTTTG	21	106	5.19339	AtTAS1c-AtFT-AtTRY	207	227	-
TCCTCTTCTTTGATTTCGTTG	21	105	5.14439	AtTAS1c-AtFT-AtTRY	306	326	-
ATTGTTTTGAATGTGTTCAAGT	22	104	5.0954	AtTAS1c-AtFT-AtTRY	559	580	-
ATAGTTAGTTTGAGATTGCGT	21	103	5.0464	AtTAS1c-AtFT-AtTRY	216	236	-
ACGAACTAGAAAAGACATTGG	21	103	5.0464	AtTAS1c-AtFT-AtTRY	503	523	-
CTCCCATTCGATACTGCTCGCC	22	102	4.99741	AtTAS1c-AtFT-AtTRY	420	441	-
ATGAATATTGTTTTGAATGTGT	22	102	4.99741	AtTAS1c-AtFT-AtTRY	553	574	-
TATTGTTTTGAATGTGTTCAAG	22	102	4.99741	AtTAS1c-AtFT-AtTRY	558	579	-
GAAGAGGCCTCCCATTCGATA	21	101	4.94842	AtTAS1c-AtFT-AtTRY	412	432	-
AGAGGCCTCCCATTCGATACTG	22	100	4.89942	AtTAS1c-AtFT-AtTRY	414	435	-
TATCGACGAACTAGAAAAGACATT	24	100	4.89942	AtTAS1c-AtFT-AtTRY	498	521	-
AACTAGAAAAGACATTGGACATAT	24	100	4.89942	AtTAS1c-AtFT-AtTRY	506	529	-
TTTGTTATTTTGAAAAGCTTG	21	99	4.85043	AtTAS1c-AtFT-AtTRY	694	714	-
GAATATTGTTTTGAATGTGTT	21	98	4.80143	AtTAS1c-AtFT-AtTRY	555	575	-
GTCGTCTAAAGAACAGTTGCT	21	98	4.80143	AtTAS1c-AtFT-AtTRY	596	616	-
TGTTCCGCCGTTAGATCGAGT	21	97	4.75244	AtTAS1c-AtFT-AtTRY	129	149	-
CGAACTAGAAAAGACATTGGAC	22	97	4.75244	AtTAS1c-AtFT-AtTRY	504	525	-
TAGAAAAGACATTGGACATATTCC	24	97	4.75244	AtTAS1c-AtFT-AtTRY	509	532	-
ATCGAGTAGAGCGTCGTCTAT	21	96	4.70344	AtTAS1c-AtFT-AtTRY	197	217	-
CGTCCTCTTCTTTGATTTCGT	21	94	4.60546	AtTAS1c-AtFT-AtTRY	304	324	-
ACATAGCGTATTCTAAGTTCA	21	94	4.60546	AtTAS1c-AtFT-AtTRY	474	494	-
ATAGCGTATTCTAAGTTCAAC	21	94	4.60546	AtTAS1c-AtFT-AtTRY	476	496	-
TATCGACGAACTAGAAAAGACAT	23	94	4.60546	AtTAS1c-AtFT-AtTRY	498	520	-
CGTCCTCTTCTTTGATTTCGTT	22	93	4.55646	AtTAS1c-AtFT-AtTRY	304	325	-
TGCTCGCCTCGGTGGATCTTAG	22	93	4.55646	AtTAS1c-AtFT-AtTRY	434	455	-
TGGTCTTGTCTCATAGAAAGG	21	92	4.50747	AtTAS1c-AtFT-AtTRY	152	172	-
TTATTCTAAGTCCAACATAGCGTA	24	92	4.50747	AtTAS1c-AtFT-AtTRY	460	483	-
ACATATCGACGAACTAGAAAAGAC	24	91	4.45847	AtTAS1c-AtFT-AtTRY	495	518	-
TCAAGCTCTGCAAATACGATC	21	90	4.40948	AtTAS1c-AtFT-AtTRY	64	84	-
TGAATATTGTTTTGAATGTGTTC	23	88	4.31149	AtTAS1c-AtFT-AtTRY	554	576	-
AAAGGAAGAGGCCTCCCATTCG	22	87	4.2625	AtTAS1c-AtFT-AtTRY	408	429	-
TAAAGGAAGAGGCCTCCCATTCGA	24	87	4.2625	AtTAS1c-AtFT-AtTRY	407	430	-
CTTCTTTGATTTCGTTGGGTT	21	86	4.2135	AtTAS1c-AtFT-AtTRY	310	330	-
GTGGATCTTAGAAAATTATTC	21	86	4.2135	AtTAS1c-AtFT-AtTRY	445	465	-
TGTTTTGAATGTGTTCAAGTA	21	86	4.2135	AtTAS1c-AtFT-AtTRY	561	581	-
ATCGAGTAGAGCGTCGTCTATA	22	86	4.2135	AtTAS1c-AtFT-AtTRY	197	218	-
AGTCCAACATAGCGTATTCTA	21	85	4.16451	AtTAS1c-AtFT-AtTRY	468	488	-
TGCTCGCCTCGGTGGATCTTA	21	84	4.11551	AtTAS1c-AtFT-AtTRY	434	454	-
GAGAAAAACAAGAGCGCCGTC	21	83	4.06652	AtTAS1c-AtFT-AtTRY	45	65	-
CCGTTAGATCGAGTCATGGTCT	22	83	4.06652	AtTAS1c-AtFT-AtTRY	136	157	-
GCCTCGGTGGATCTTAGAAAAT	22	83	4.06652	AtTAS1c-AtFT-AtTRY	439	460	-
TTATTCTAAGTCCAACATAGCG	22	83	4.06652	AtTAS1c-AtFT-AtTRY	460	481	-
ATATCGACGAACTAGAAAAGACAT	24	83	4.06652	AtTAS1c-AtFT-AtTRY	497	520	-
CAAGTCGTCTAAAGAACAGTTGCT	24	83	4.06652	AtTAS1c-AtFT-AtTRY	593	616	-
GTCGTCTATAGTTAGTTTGAG	21	81	3.96853	AtTAS1c-AtFT-AtTRY	209	229	-
ATTGCGTTTGTCAGAAGTTAG	21	81	3.96853	AtTAS1c-AtFT-AtTRY	230	250	-
TTTCGTTTACTTCTTTTGAGTA	22	81	3.96853	AtTAS1c-AtFT-AtTRY	176	197	-
TTTTCGAGATGAAACAGCATT	21	80	3.91954	AtTAS1c-AtFT-AtTRY	338	358	-
CGACGAACTAGAAAAGACATT	21	80	3.91954	AtTAS1c-AtFT-AtTRY	501	521	-
ATTGTTTTGAATGTGTTCAAG	21	80	3.91954	AtTAS1c-AtFT-AtTRY	559	579	-
TTCTTTGATTTCGTTGGGTTACGG	24	80	3.91954	AtTAS1c-AtFT-AtTRY	311	334	-
AAGTCCAACATAGCGTATTCT	21	79	3.87054	AtTAS1c-AtFT-AtTRY	467	487	-
CCCATTCGATACTGCTCGCCTCG	23	79	3.87054	AtTAS1c-AtFT-AtTRY	422	444	-
TTTTGAATGTGTTCAAGTAAA	21	78	3.82155	AtTAS1c-AtFT-AtTRY	563	583	-
CTTTGATTTCGTTGGGTTACGG	22	78	3.82155	AtTAS1c-AtFT-AtTRY	313	334	-
ATGTGTCAGTTTCGTTCCTTCC	22	77	3.77255	AtTAS1c-AtFT-AtTRY	282	303	-
TGCAGAAAAAAAGATGTTTGTT	22	77	3.77255	AtTAS1c-AtFT-AtTRY	678	699	-
TGGTTATAAAGGAAGAGGCCTC	22	76	3.72356	AtTAS1c-AtFT-AtTRY	401	422	-
TAAGTCCAACATAGCGTATT	20	75	3.67457	AtTAS1c-AtFT-AtTRY	466	485	-
TCTATAGTTAGTTTGAGATTG	21	75	3.67457	AtTAS1c-AtFT-AtTRY	213	233	-
AGTCGTCTAAAGAACAGTTGC	21	75	3.67457	AtTAS1c-AtFT-AtTRY	595	615	-
TACTTTCGTTTACTTCTTTTGA	22	75	3.67457	AtTAS1c-AtFT-AtTRY	173	194	-
ATAAAGGAAGAGGCCTCCCATT	22	74	3.62557	AtTAS1c-AtFT-AtTRY	406	427	-
CTAAGTTCAACATATCGACGA	21	73	3.57658	AtTAS1c-AtFT-AtTRY	486	506	-
TTTGAGATTGCGTTTGTCAGA	21	72	3.52758	AtTAS1c-AtFT-AtTRY	224	244	-
GTTAGGTTCAATGTCCCGGTC	21	72	3.52758	AtTAS1c-AtFT-AtTRY	246	266	-
TCTCTCCGAGGTGTAGCGAAG	21	72	3.52758	AtTAS1c-AtFT-AtTRY	722	742	-
CGTCTATAGTTAGTTTGAGAT	21	71	3.47859	AtTAS1c-AtFT-AtTRY	211	231	-
TACGGATGTTTTCGAGATGAA	21	70	3.42959	AtTAS1c-AtFT-AtTRY	330	350	-
CATAGCGTATTCTAAGTTCAA	21	70	3.42959	AtTAS1c-AtFT-AtTRY	475	495	-
TTTCAAGTCGTCTAAAGAACAG	22	70	3.42959	AtTAS1c-AtFT-AtTRY	590	611	-
AGGAAGAGGCCTCCCATTCGATA	23	70	3.42959	AtTAS1c-AtFT-AtTRY	410	432	-
AGAAGTTAGGTTCAATGTCCC	21	69	3.3806	AtTAS1c-AtFT-AtTRY	242	262	-
TCGTTGGGTTACGGATGTTTT	21	69	3.3806	AtTAS1c-AtFT-AtTRY	321	341	-
AGACATTGGACATATTCCAGG	21	69	3.3806	AtTAS1c-AtFT-AtTRY	515	535	-
AACTAGAAAAGACATTGGAC	20	68	3.33161	AtTAS1c-AtFT-AtTRY	506	525	-
AAGTCGTCTAAAGAACAGTT	20	68	3.33161	AtTAS1c-AtFT-AtTRY	594	613	-
TAACACAAAAGTGAGATGGGT	21	68	3.33161	AtTAS1c-AtFT-AtTRY	98	118	-
TCATAGAAAGGTACTTTCGTT	21	68	3.33161	AtTAS1c-AtFT-AtTRY	162	182	-
AGCGTATTCTAAGTTCAACAT	21	68	3.33161	AtTAS1c-AtFT-AtTRY	478	498	-
TTTCTCTCCGAGGTGTAGCGA	21	68	3.33161	AtTAS1c-AtFT-AtTRY	720	740	-
TCCAATTTTCACCAGCCATGTG	22	68	3.33161	AtTAS1c-AtFT-AtTRY	265	286	-
ACAAGCGAATAGACCATTTA	20	67	3.28261	AtTAS1c-AtFT-AtTRY	380	399	-
ATGGTCTTGTCTCATAGAAAG	21	67	3.28261	AtTAS1c-AtFT-AtTRY	151	171	-
TGAGATTGCGTTTGTCAGAAG	21	67	3.28261	AtTAS1c-AtFT-AtTRY	226	246	-
GCCTCCCATTCGATACTGCTCG	22	67	3.28261	AtTAS1c-AtFT-AtTRY	418	439	-
TCGAGTCATGGTCTTGTCTCA	21	66	3.23362	AtTAS1c-AtFT-AtTRY	144	164	-
CTTCTTTTGAGTATCGAGTAG	21	66	3.23362	AtTAS1c-AtFT-AtTRY	185	205	-
AAATTATTCTAAGTCCAACAT	21	66	3.23362	AtTAS1c-AtFT-AtTRY	457	477	-
TTCCAGGATATGCAAAAGAAA	21	66	3.23362	AtTAS1c-AtFT-AtTRY	529	549	-
AGTCGTCTAAAGAACAGTT	19	65	3.18462	AtTAS1c-AtFT-AtTRY	595	613	-
CTTCCCGTCCTCTTCTTTGATT	22	65	3.18462	AtTAS1c-AtFT-AtTRY	299	320	-
TTTCGTTGGGTTACGGATGTT	21	63	3.08664	AtTAS1c-AtFT-AtTRY	319	339	-
AAGGAAGAGGCCTCCCATTCGAT	23	63	3.08664	AtTAS1c-AtFT-AtTRY	409	431	-
TCCGCCGTTAGATCGAGTCATGGT	24	62	3.03764	AtTAS1c-AtFT-AtTRY	132	155	-
TTTGAGTATCGAGTAGAGCGT	21	61	2.98865	AtTAS1c-AtFT-AtTRY	190	210	-
TCTTTGATTTCGTTGGGTTACGG	23	61	2.98865	AtTAS1c-AtFT-AtTRY	312	334	-
ATTCGATACTGCTCGCCTCG	20	60	2.93965	AtTAS1c-AtFT-AtTRY	425	444	-
GAACTAGAAAAGACATTGGA	20	60	2.93965	AtTAS1c-AtFT-AtTRY	505	524	-
AGCTCTGCAAATACGATCTGT	21	60	2.93965	AtTAS1c-AtFT-AtTRY	67	87	-
TGAGATTGCGTTTGTCAGAAGT	22	60	2.93965	AtTAS1c-AtFT-AtTRY	226	247	-
CCCATTCGATACTGCTCGCCTC	22	60	2.93965	AtTAS1c-AtFT-AtTRY	422	443	-
AATTATTCTAAGTCCAACATA	21	59	2.89066	AtTAS1c-AtFT-AtTRY	458	478	-
AAGAGAAAAACAAGAGCGCCGT	22	59	2.89066	AtTAS1c-AtFT-AtTRY	43	64	-
TCGATACTGCTCGCCTCGGT	20	58	2.84166	AtTAS1c-AtFT-AtTRY	427	446	-
GAAAAACAAGAGCGCCGTCAA	21	58	2.84166	AtTAS1c-AtFT-AtTRY	47	67	-
TTCAATGTCCCGGTCCAATTTT	22	58	2.84166	AtTAS1c-AtFT-AtTRY	252	273	-
TATTCCAGGATATGCAAAAGAA	22	58	2.84166	AtTAS1c-AtFT-AtTRY	527	548	-
CGTCTAAAGAACAGTTGCTAAT	22	58	2.84166	AtTAS1c-AtFT-AtTRY	598	619	-
TTAACACAAAAGTGAGATGGG	21	57	2.79267	AtTAS1c-AtFT-AtTRY	97	117	-
TCTTTGATTTCGTTGGGTTACG	22	57	2.79267	AtTAS1c-AtFT-AtTRY	312	333	-
TAAAGAACAGTTGCTAATACAGTT	24	57	2.79267	AtTAS1c-AtFT-AtTRY	602	625	-
TTTTCAAGTCGTCTAAAGAA	20	56	2.74368	AtTAS1c-AtFT-AtTRY	589	608	-
CGGTGGATCTTAGAAAATTAT	21	56	2.74368	AtTAS1c-AtFT-AtTRY	443	463	-
ATATCGACGAACTAGAAAAGAC	22	56	2.74368	AtTAS1c-AtFT-AtTRY	497	518	-
TGGGTTACGGATGTTTTCGAGA	22	55	2.69468	AtTAS1c-AtFT-AtTRY	325	346	-
TCTAAGTCCAACATAGCGTA	20	54	2.64569	AtTAS1c-AtFT-AtTRY	464	483	-
TATTCCAGGATATGCAAAAG	20	54	2.64569	AtTAS1c-AtFT-AtTRY	527	546	-
CGGTCCAATTTTCACCAGCCA	21	54	2.64569	AtTAS1c-AtFT-AtTRY	262	282	-
TTCCGCCGTTAGATCGAGTCATGG	24	54	2.64569	AtTAS1c-AtFT-AtTRY	131	154	-
GTCCAACATAGCGTATTCTA	20	53	2.59669	AtTAS1c-AtFT-AtTRY	469	488	-
GATGGGTTCTTAGATCATGTT	21	53	2.59669	AtTAS1c-AtFT-AtTRY	112	132	-
TCGTTCCTTCCCGTCCTCTTC	21	53	2.59669	AtTAS1c-AtFT-AtTRY	293	313	-
ACATATCGACGAACTAGAAAA	21	53	2.59669	AtTAS1c-AtFT-AtTRY	495	515	-
GAAGAGGCCTCCCATTCGATAC	22	53	2.59669	AtTAS1c-AtFT-AtTRY	412	433	-
TATAAAGGAAGAGGCCTCCCATTC	24	53	2.59669	AtTAS1c-AtFT-AtTRY	405	428	-
TCTAAAGAACAGTTGCTAATA	21	52	2.5477	AtTAS1c-AtFT-AtTRY	600	620	-
TTCCAGGATATGCAAAAGAAAA	22	52	2.5477	AtTAS1c-AtFT-AtTRY	529	550	-
GCCGTTAGATCGAGTCATGGT	21	51	2.4987	AtTAS1c-AtFT-AtTRY	135	155	-
ATACTGCTCGCCTCGGTGGAT	21	51	2.4987	AtTAS1c-AtFT-AtTRY	430	450	-
ATGGTCTTGTCTCATAGAAAGG	22	51	2.4987	AtTAS1c-AtFT-AtTRY	151	172	-
AACATATCGACGAACTAGAAAAGA	24	51	2.4987	AtTAS1c-AtFT-AtTRY	494	517	-
GCGTCGTCTATAGTTAGTTT	20	50	2.44971	AtTAS1c-AtFT-AtTRY	207	226	-
TTTCGTTCCTTCCCGTCCTCT	21	50	2.44971	AtTAS1c-AtFT-AtTRY	291	311	-
GTCCTCTTCTTTGATTTCGTT	21	50	2.44971	AtTAS1c-AtFT-AtTRY	305	325	-
TTCGATACTGCTCGCCTCGG	20	49	2.40072	AtTAS1c-AtFT-AtTRY	426	445	-
TGAATGTGTTCAAGTAAATGA	21	49	2.40072	AtTAS1c-AtFT-AtTRY	566	586	-
TGGGTTACGGATGTTTTCGAGATG	24	49	2.40072	AtTAS1c-AtFT-AtTRY	325	348	-
TTGTCAGAAGTTAGGTTCAAT	21	48	2.35172	AtTAS1c-AtFT-AtTRY	237	257	-
CTCATAGAAAGGTACTTTCGTT	22	48	2.35172	AtTAS1c-AtFT-AtTRY	161	182	-
AAAGGAAGAGGCCTCCCATTCGA	23	48	2.35172	AtTAS1c-AtFT-AtTRY	408	430	-
GTTCCTTCCCGTCCTCTTCTT	21	47	2.30273	AtTAS1c-AtFT-AtTRY	295	315	-
TTCTTTGATTTCGTTGGGTTA	21	47	2.30273	AtTAS1c-AtFT-AtTRY	311	331	-
ATAAAGGAAGAGGCCTCCCAT	21	47	2.30273	AtTAS1c-AtFT-AtTRY	406	426	-
TTGAAAAGCTTGAGTAGTTTC	21	47	2.30273	AtTAS1c-AtFT-AtTRY	703	723	-
TTGTCAGAAGTTAGGTTCAATG	22	47	2.30273	AtTAS1c-AtFT-AtTRY	237	258	-
GAACTAGAAAAGACATTGGACATA	24	47	2.30273	AtTAS1c-AtFT-AtTRY	505	528	-
TCTCTCCGAGGTGTAGCGAAGAAG	24	47	2.30273	AtTAS1c-AtFT-AtTRY	722	745	-
TCCGAGGTGTAGCGAAGAAGCATC	24	47	2.30273	AtTAS1c-AtFT-AtTRY	726	749	-
CAAAAGTGAGATGGGTTCTTA	21	46	2.25373	AtTAS1c-AtFT-AtTRY	103	123	-
TTGAGATTGCGTTTGTCAGAA	21	46	2.25373	AtTAS1c-AtFT-AtTRY	225	245	-
TTGGACATATTCCAGGATATG	21	46	2.25373	AtTAS1c-AtFT-AtTRY	520	540	-
TGTTCCGCCGTTAGATCGAGTC	22	46	2.25373	AtTAS1c-AtFT-AtTRY	129	150	-
CGTTGGGTTACGGATGTTTTCG	22	46	2.25373	AtTAS1c-AtFT-AtTRY	322	343	-
CGCCTCGGTGGATCTTAGAAAA	22	46	2.25373	AtTAS1c-AtFT-AtTRY	438	459	-
TATTCTAAGTCCAACATAGCGTA	23	46	2.25373	AtTAS1c-AtFT-AtTRY	461	483	-
TCTACAAGCGAATAGACCATT	21	45	2.20474	AtTAS1c-AtFT-AtTRY	377	397	-
TAGAAAAGACATTGGACATAT	21	45	2.20474	AtTAS1c-AtFT-AtTRY	509	529	-
AATATTGTTTTGAATGTGTTCA	22	45	2.20474	AtTAS1c-AtFT-AtTRY	556	577	-
GGTTATAAAGGAAGAGGCCTCCC	23	45	2.20474	AtTAS1c-AtFT-AtTRY	402	424	-
GTGTCAGTTTCGTTCCTTCCC	21	44	2.15575	AtTAS1c-AtFT-AtTRY	284	304	-
CATGGTCTTGTCTCATAGAAAGGT	24	44	2.15575	AtTAS1c-AtFT-AtTRY	150	173	-
GTGGATCTTAGAAAATTATTCTAA	24	44	2.15575	AtTAS1c-AtFT-AtTRY	445	468	-
AGAGAAAAACAAGAGCGCCGT	21	43	2.10675	AtTAS1c-AtFT-AtTRY	44	64	-
ACAAAAGTGAGATGGGTTCTT	21	43	2.10675	AtTAS1c-AtFT-AtTRY	102	122	-
TAAATGAGATTTTCAAGTCGT	21	43	2.10675	AtTAS1c-AtFT-AtTRY	580	600	-
CGATACTGCTCGCCTCGGTGGA	22	43	2.10675	AtTAS1c-AtFT-AtTRY	428	449	-
TCGCCTCGGTGGATCTTAGAAA	22	43	2.10675	AtTAS1c-AtFT-AtTRY	437	458	-
TATAAAGGAAGAGGCCTCCCATT	23	43	2.10675	AtTAS1c-AtFT-AtTRY	405	427	-
TCGATACTGCTCGCCTCGGTGGAT	24	43	2.10675	AtTAS1c-AtFT-AtTRY	427	450	-
CCCATTCGATACTGCTCGC	19	42	2.05776	AtTAS1c-AtFT-AtTRY	422	440	-
TTTCACCAGCCATGTGTCAGT	21	42	2.05776	AtTAS1c-AtFT-AtTRY	271	291	-
AACATAGCGTATTCTAAGTTC	21	42	2.05776	AtTAS1c-AtFT-AtTRY	473	493	-
AGTATCGAGTAGAGCGTCGTCT	22	42	2.05776	AtTAS1c-AtFT-AtTRY	194	215	-
AGAGCGTCGTCTATAGTTAGTT	22	42	2.05776	AtTAS1c-AtFT-AtTRY	204	225	-
CATGTGTCAGTTTCGTTCCTTC	22	42	2.05776	AtTAS1c-AtFT-AtTRY	281	302	-
TGTTTTGTTGTGATTTTTCTCT	22	42	2.05776	AtTAS1c-AtFT-AtTRY	358	379	-
TTACGGATGTTTTCGAGATGAAAC	24	42	2.05776	AtTAS1c-AtFT-AtTRY	329	352	-
TATGCAGAAAAAAAGATGTTTGTT	24	42	2.05776	AtTAS1c-AtFT-AtTRY	676	699	-
GTTTCGTTCCTTCCCGTCCTC	21	41	2.00876	AtTAS1c-AtFT-AtTRY	290	310	-
CGTCTAAAGAACAGTTGCTAA	21	41	2.00876	AtTAS1c-AtFT-AtTRY	598	618	-
ATCATGTTCCGCCGTTAGATCG	22	41	2.00876	AtTAS1c-AtFT-AtTRY	125	146	-
TATTGGTTATAAAGGAAGAGGCC	23	41	2.00876	AtTAS1c-AtFT-AtTRY	398	420	-
AAGTCGTCTAAAGAACAGTTGCT	23	41	2.00876	AtTAS1c-AtFT-AtTRY	594	616	-
CCATTCGATACTGCTCGCC	19	40	1.95977	AtTAS1c-AtFT-AtTRY	423	441	-
GAACTAGAAAAGACATTGG	19	40	1.95977	AtTAS1c-AtFT-AtTRY	505	523	-
CGATACTGCTCGCCTCGGTG	20	40	1.95977	AtTAS1c-AtFT-AtTRY	428	447	-
GCTAAGCCCGACGTCAAATAC	21	40	1.95977	AtTAS1c-AtFT-AtTRY	18	38	-
AGAAAAACAAGAGCGCCGTCA	21	40	1.95977	AtTAS1c-AtFT-AtTRY	46	66	-
AAAAGACATTGGACATATTCC	21	40	1.95977	AtTAS1c-AtFT-AtTRY	512	532	-
AAGACATTGGACATATTCCAGG	22	40	1.95977	AtTAS1c-AtFT-AtTRY	514	535	-
TCAAGTCGTCTAAAGAACAGTTG	23	40	1.95977	AtTAS1c-AtFT-AtTRY	592	614	-
ATGTGTTCAAGTAAATGAGATTTT	24	40	1.95977	AtTAS1c-AtFT-AtTRY	569	592	-
GTTTGAGATTGCGTTTGTCAG	21	39	1.91077	AtTAS1c-AtFT-AtTRY	223	243	-
AGCGTCGTCTATAGTTAGTTTG	22	39	1.91077	AtTAS1c-AtFT-AtTRY	206	227	-
CCAACATAGCGTATTCTAAGTT	22	39	1.91077	AtTAS1c-AtFT-AtTRY	471	492	-
TCCAACATAGCGTATTCTAAGTT	23	39	1.91077	AtTAS1c-AtFT-AtTRY	470	492	-
AAGAGGCCTCCCATTCGATACTGC	24	39	1.91077	AtTAS1c-AtFT-AtTRY	413	436	-
CGAACTAGAAAAGACATTGGACAT	24	39	1.91077	AtTAS1c-AtFT-AtTRY	504	527	-
GTTCTTAGATCATGTTCCGCC	21	38	1.86178	AtTAS1c-AtFT-AtTRY	117	137	-
AATGTCCCGGTCCAATTTTCA	21	38	1.86178	AtTAS1c-AtFT-AtTRY	255	275	-
ATTCTAAGTCCAACATAGCGTA	22	38	1.86178	AtTAS1c-AtFT-AtTRY	462	483	-
ATTGTTTTGTTGTGATTTTTCTC	23	38	1.86178	AtTAS1c-AtFT-AtTRY	356	378	-
TAGAGCGTCGTCTATAGTTAGTTT	24	38	1.86178	AtTAS1c-AtFT-AtTRY	203	226	-
ATGTGTTCAAGTAAATGAGA	20	37	1.81279	AtTAS1c-AtFT-AtTRY	569	588	-
TTAGATCGAGTCATGGTCTTG	21	37	1.81279	AtTAS1c-AtFT-AtTRY	139	159	-
TGTCCCGGTCCAATTTTCACC	21	37	1.81279	AtTAS1c-AtFT-AtTRY	257	277	-
GTCCAACATAGCGTATTCTAA	21	37	1.81279	AtTAS1c-AtFT-AtTRY	469	489	-
TAATACAAAACATATTCGAGG	21	37	1.81279	AtTAS1c-AtFT-AtTRY	654	674	-
CTTTTGAGTATCGAGTAGAGCG	22	37	1.81279	AtTAS1c-AtFT-AtTRY	188	209	-
CTAAGCCCGACGTCAAATACC	21	36	1.76379	AtTAS1c-AtFT-AtTRY	19	39	-
ACACAAAAGTGAGATGGGTTC	21	36	1.76379	AtTAS1c-AtFT-AtTRY	100	120	-
GGCCTCCCATTCGATACTGCTC	22	36	1.76379	AtTAS1c-AtFT-AtTRY	417	438	-
TAAATGAGATTTTCAAGTCGTC	22	36	1.76379	AtTAS1c-AtFT-AtTRY	580	601	-
AGGTTCAATGTCCCGGTCCAA	21	35	1.7148	AtTAS1c-AtFT-AtTRY	249	269	-
GTCAGTTTCGTTCCTTCCCGT	21	35	1.7148	AtTAS1c-AtFT-AtTRY	286	306	-
TTGAATGTGTTCAAGTAAATG	21	35	1.7148	AtTAS1c-AtFT-AtTRY	565	585	-
GATCGAGTCATGGTCTTGTCTC	22	35	1.7148	AtTAS1c-AtFT-AtTRY	142	163	-
GAACTAGAAAAGACATTGGACAT	23	35	1.7148	AtTAS1c-AtFT-AtTRY	505	527	-
TGGTTATAAAGGAAGAGGCCTCCC	24	35	1.7148	AtTAS1c-AtFT-AtTRY	401	424	-
ATTCTAAGTCCAACATAGCGTATT	24	35	1.7148	AtTAS1c-AtFT-AtTRY	462	485	-
TTCGTTCCTTCCCGTCCTCTT	21	34	1.6658	AtTAS1c-AtFT-AtTRY	292	312	-
TCTTTGATTTCGTTGGGTTAC	21	34	1.6658	AtTAS1c-AtFT-AtTRY	312	332	-
AATATTGTTTTGAATGTGTTC	21	34	1.6658	AtTAS1c-AtFT-AtTRY	556	576	-
TCAGAAGTTAGGTTCAATGTCC	22	34	1.6658	AtTAS1c-AtFT-AtTRY	240	261	-
TGTGTCAGTTTCGTTCCTTCCC	22	34	1.6658	AtTAS1c-AtFT-AtTRY	283	304	-
CATAGCGTATTCTAAGTTCAAC	22	34	1.6658	AtTAS1c-AtFT-AtTRY	475	496	-
AGCGTATTCTAAGTTCAACATATC	24	34	1.6658	AtTAS1c-AtFT-AtTRY	478	501	-
ATATTGTTTTGAATGTGTTC	20	33	1.61681	AtTAS1c-AtFT-AtTRY	557	576	-
TGTTTTGAATGTGTTCAAGT	20	33	1.61681	AtTAS1c-AtFT-AtTRY	561	580	-
TGTCAGAAGTTAGGTTCAATG	21	33	1.61681	AtTAS1c-AtFT-AtTRY	238	258	-
TTTGAATGTGTTCAAGTAAATG	22	33	1.61681	AtTAS1c-AtFT-AtTRY	564	585	-
CGAGGTGTAGCGAAGAAGCATC	22	33	1.61681	AtTAS1c-AtFT-AtTRY	728	749	-
TTCGATACTGCTCGCCTCGGTGG	23	33	1.61681	AtTAS1c-AtFT-AtTRY	426	448	-
CATATCGACGAACTAGAAAAGACA	24	33	1.61681	AtTAS1c-AtFT-AtTRY	496	519	-
TTCAAGTCGTCTAAAGAAC	19	32	1.56781	AtTAS1c-AtFT-AtTRY	591	609	-
TCTGCAAATACGATCTGTAAG	21	32	1.56781	AtTAS1c-AtFT-AtTRY	70	90	-
AGATCGAGTCATGGTCTTGTC	21	32	1.56781	AtTAS1c-AtFT-AtTRY	141	161	-
TCTCATAGAAAGGTACTTTCG	21	32	1.56781	AtTAS1c-AtFT-AtTRY	160	180	-
ACTGCTCGCCTCGGTGGATCT	21	32	1.56781	AtTAS1c-AtFT-AtTRY	432	452	-
AAGAGGCCTCCCATTCGATACT	22	32	1.56781	AtTAS1c-AtFT-AtTRY	413	434	-
TCTAAGTTCAACATATCGACGA	22	32	1.56781	AtTAS1c-AtFT-AtTRY	485	506	-
GCGTATTCTAAGTTCAACATATC	23	32	1.56781	AtTAS1c-AtFT-AtTRY	479	501	-
GTCTAAAGAACAGTTGCTAATACA	24	32	1.56781	AtTAS1c-AtFT-AtTRY	599	622	-
ATCGAGTCATGGTCTTGTCTC	21	31	1.51882	AtTAS1c-AtFT-AtTRY	143	163	-
TACTTCTTTTGAGTATCGAGT	21	31	1.51882	AtTAS1c-AtFT-AtTRY	183	203	-
AGTTAGGTTCAATGTCCCGGT	21	31	1.51882	AtTAS1c-AtFT-AtTRY	245	265	-
AAAATTATTCTAAGTCCAACA	21	31	1.51882	AtTAS1c-AtFT-AtTRY	456	476	-
TTAGTTTGAGATTGCGTTTGTC	22	31	1.51882	AtTAS1c-AtFT-AtTRY	220	241	-
AACATATCGACGAACTAGAAAA	22	31	1.51882	AtTAS1c-AtFT-AtTRY	494	515	-
CAAGTCGTCTAAAGAACAGTTG	22	31	1.51882	AtTAS1c-AtFT-AtTRY	593	614	-
CCGCCGTTAGATCGAGTCATGGTC	24	31	1.51882	AtTAS1c-AtFT-AtTRY	133	156	-
AGCGTCGTCTATAGTTAGTTTGAG	24	31	1.51882	AtTAS1c-AtFT-AtTRY	206	229	-
CTAAGTTCAACATATCGACGAACT	24	31	1.51882	AtTAS1c-AtFT-AtTRY	486	509	-
TCTAAGTCCAACATAGCGT	19	30	1.46983	AtTAS1c-AtFT-AtTRY	464	482	-
TTCAATGTCCCGGTCCAATTT	21	30	1.46983	AtTAS1c-AtFT-AtTRY	252	272	-
GACGAACTAGAAAAGACATTGG	22	30	1.46983	AtTAS1c-AtFT-AtTRY	502	523	-
AAGAGGCCTCCCATTCGATA	20	29	1.42083	AtTAS1c-AtFT-AtTRY	413	432	-
TGCAAATACGATCTGTAAGTC	21	29	1.42083	AtTAS1c-AtFT-AtTRY	72	92	-
GATCGAGTCATGGTCTTGTCT	21	29	1.42083	AtTAS1c-AtFT-AtTRY	142	162	-
AGTTAGTTTGAGATTGCGTTT	21	29	1.42083	AtTAS1c-AtFT-AtTRY	218	238	-
AGAGGCCTCCCATTCGATACT	21	29	1.42083	AtTAS1c-AtFT-AtTRY	414	434	-
ATCGACGAACTAGAAAAGACA	21	29	1.42083	AtTAS1c-AtFT-AtTRY	499	519	-
AAAAGACATTGGACATATTCCA	22	29	1.42083	AtTAS1c-AtFT-AtTRY	512	533	-
GAAGAGGCCTCCCATTCGATACTG	24	29	1.42083	AtTAS1c-AtFT-AtTRY	412	435	-
TCTCCGAGGTGTAGCGAAGAAGCA	24	29	1.42083	AtTAS1c-AtFT-AtTRY	724	747	-
TCTAAGTTCAACATATCGAC	20	28	1.37184	AtTAS1c-AtFT-AtTRY	485	504	-
TTAGATCATGTTCCGCCGTTA	21	28	1.37184	AtTAS1c-AtFT-AtTRY	121	141	-
TCTTTTGAGTATCGAGTAGAG	21	28	1.37184	AtTAS1c-AtFT-AtTRY	187	207	-
ATTTTCACCAGCCATGTGTCA	21	28	1.37184	AtTAS1c-AtFT-AtTRY	269	289	-
ATATTCCAGGATATGCAAAAG	21	28	1.37184	AtTAS1c-AtFT-AtTRY	526	546	-
AAGAACAGTTGCTAATACAGT	21	28	1.37184	AtTAS1c-AtFT-AtTRY	604	624	-
TCGATACTGCTCGCCTCGGTGG	22	28	1.37184	AtTAS1c-AtFT-AtTRY	427	448	-
ATCGAGTAGAGCGTCGTCTATAGT	24	28	1.37184	AtTAS1c-AtFT-AtTRY	197	220	-
GCCTCCCATTCGATACTGCTCGCC	24	28	1.37184	AtTAS1c-AtFT-AtTRY	418	441	-
ACTAGAAAAGACATTGGACATATT	24	28	1.37184	AtTAS1c-AtFT-AtTRY	507	530	-
TATAAAGGAAGAGGCCTCC	19	27	1.32284	AtTAS1c-AtFT-AtTRY	405	423	-
GGTTATAAAGGAAGAGGCCT	20	27	1.32284	AtTAS1c-AtFT-AtTRY	402	421	-
CATTCGATACTGCTCGCCTC	20	27	1.32284	AtTAS1c-AtFT-AtTRY	424	443	-
GTCTTGTCTCATAGAAAGGTA	21	27	1.32284	AtTAS1c-AtFT-AtTRY	154	174	-
TTCGTTGGGTTACGGATGTTT	21	27	1.32284	AtTAS1c-AtFT-AtTRY	320	340	-
TTATTTTGAAAAGCTTGAGTA	21	27	1.32284	AtTAS1c-AtFT-AtTRY	698	718	-
ATAGTTAGTTTGAGATTGCGTT	22	27	1.32284	AtTAS1c-AtFT-AtTRY	216	237	-
CTCGGTGGATCTTAGAAAATTA	22	27	1.32284	AtTAS1c-AtFT-AtTRY	441	462	-
AACTAGAAAAGACATTGGACAT	22	27	1.32284	AtTAS1c-AtFT-AtTRY	506	527	-
TCCGAGGTGTAGCGAAGAAGCA	22	27	1.32284	AtTAS1c-AtFT-AtTRY	726	747	-
TAAAGGAAGAGGCCTCCCATTCG	23	27	1.32284	AtTAS1c-AtFT-AtTRY	407	429	-
TTATTCTAAGTCCAACATAGCGT	23	27	1.32284	AtTAS1c-AtFT-AtTRY	460	482	-
GTTATAAAGGAAGAGGCCTC	20	26	1.27385	AtTAS1c-AtFT-AtTRY	403	422	-
CGTTCCTTCCCGTCCTCTTCT	21	26	1.27385	AtTAS1c-AtFT-AtTRY	294	314	-
TATAAAGGAAGAGGCCTCCCA	21	26	1.27385	AtTAS1c-AtFT-AtTRY	405	425	-
CGCCTCGGTGGATCTTAGAAA	21	26	1.27385	AtTAS1c-AtFT-AtTRY	438	458	-
TGTTCAAGTAAATGAGATTTT	21	26	1.27385	AtTAS1c-AtFT-AtTRY	572	592	-
TGTTAATGTACCATGGCCGAT	21	26	1.27385	AtTAS1c-AtFT-AtTRY	802	822	-
TGTTCAAGTAAATGAGATTTTC	22	26	1.27385	AtTAS1c-AtFT-AtTRY	572	593	-
CGCCGTTAGATCGAGTCATGGTCT	24	26	1.27385	AtTAS1c-AtFT-AtTRY	134	157	-
GCGTCGTCTATAGTTAGTTTGAGA	24	26	1.27385	AtTAS1c-AtFT-AtTRY	207	230	-
CTGCTCGCCTCGGTGGATCTTAGA	24	26	1.27385	AtTAS1c-AtFT-AtTRY	433	456	-
GACGAACTAGAAAAGACATTGGAC	24	26	1.27385	AtTAS1c-AtFT-AtTRY	502	525	-
AATGAATATTGTTTTGAATGTGTT	24	26	1.27385	AtTAS1c-AtFT-AtTRY	552	575	-
CTTCTTTTGAGTATCGAGTAGA	22	25	1.22486	AtTAS1c-AtFT-AtTRY	185	206	-
TTGAGTATCGAGTAGAGCGTCG	22	25	1.22486	AtTAS1c-AtFT-AtTRY	191	212	-
TCCCGGTCCAATTTTCACCAGC	22	25	1.22486	AtTAS1c-AtFT-AtTRY	259	280	-
GTGTCAGTTTCGTTCCTTCCCG	22	25	1.22486	AtTAS1c-AtFT-AtTRY	284	305	-
TGAATGTGTTCAAGTAAATGAG	22	25	1.22486	AtTAS1c-AtFT-AtTRY	566	587	-
ATACTGCTCGCCTCGGTGGATCT	23	25	1.22486	AtTAS1c-AtFT-AtTRY	430	452	-
AGATCATGTTCCGCCGTTAGATCG	24	25	1.22486	AtTAS1c-AtFT-AtTRY	123	146	-
TACTTTCGTTTACTTCTTTTGAGT	24	25	1.22486	AtTAS1c-AtFT-AtTRY	173	196	-
TATTCCAGGATATGCAAAAGAAAA	24	25	1.22486	AtTAS1c-AtFT-AtTRY	527	550	-
AAAGAGAAAAACAAGAGCGCC	21	24	1.17586	AtTAS1c-AtFT-AtTRY	42	62	-
GGTCTTGTCTCATAGAAAGGT	21	24	1.17586	AtTAS1c-AtFT-AtTRY	153	173	-
TTCACCAGCCATGTGTCAGTT	21	24	1.17586	AtTAS1c-AtFT-AtTRY	272	292	-
CGATACTGCTCGCCTCGGTGG	21	24	1.17586	AtTAS1c-AtFT-AtTRY	428	448	-
TAGCGTATTCTAAGTTCAACA	21	24	1.17586	AtTAS1c-AtFT-AtTRY	477	497	-
ATACAGTTACTTATTTCAATA	21	24	1.17586	AtTAS1c-AtFT-AtTRY	618	638	-
CCGGTCCAATTTTCACCAGCCA	22	24	1.17586	AtTAS1c-AtFT-AtTRY	261	282	-
CTGCTCGCCTCGGTGGATCTTA	22	24	1.17586	AtTAS1c-AtFT-AtTRY	433	454	-
TCTAAGTCCAACATAGCGTATTC	23	24	1.17586	AtTAS1c-AtFT-AtTRY	464	486	-
AGATTGCGTTTGTCAGAAGTTAGG	24	24	1.17586	AtTAS1c-AtFT-AtTRY	228	251	-
AATATTGTTTTGAATGTGTTCAAG	24	24	1.17586	AtTAS1c-AtFT-AtTRY	556	579	-
GATCATGTTCCGCCGTTAGAT	21	23	1.12687	AtTAS1c-AtFT-AtTRY	124	144	-
GTTCCGCCGTTAGATCGAGTC	21	23	1.12687	AtTAS1c-AtFT-AtTRY	130	150	-
GTTTGTCAGAAGTTAGGTTCA	21	23	1.12687	AtTAS1c-AtFT-AtTRY	235	255	-
ATTTCGTTGGGTTACGGATGT	21	23	1.12687	AtTAS1c-AtFT-AtTRY	318	338	-
CTCGCCTCGGTGGATCTTAGA	21	23	1.12687	AtTAS1c-AtFT-AtTRY	436	456	-
TTCAACATATCGACGAACTAG	21	23	1.12687	AtTAS1c-AtFT-AtTRY	491	511	-
TTCAAGTAAATGAGATTTTCA	21	23	1.12687	AtTAS1c-AtFT-AtTRY	574	594	-
TTCTTAGATCATGTTCCGCCGT	22	23	1.12687	AtTAS1c-AtFT-AtTRY	118	139	-
GAGCGTCGTCTATAGTTAGTTT	22	23	1.12687	AtTAS1c-AtFT-AtTRY	205	226	-
TCTATAGTTAGTTTGAGATTGC	22	23	1.12687	AtTAS1c-AtFT-AtTRY	213	234	-
CTATAGTTAGTTTGAGATTGCG	22	23	1.12687	AtTAS1c-AtFT-AtTRY	214	235	-
TTTTCACCAGCCATGTGTCAGT	22	23	1.12687	AtTAS1c-AtFT-AtTRY	270	291	-
GTTTCGTTCCTTCCCGTCCTCT	22	23	1.12687	AtTAS1c-AtFT-AtTRY	290	311	-
TATTGGTTATAAAGGAAGAGGC	22	23	1.12687	AtTAS1c-AtFT-AtTRY	398	419	-
GGTGGATCTTAGAAAATTATTC	22	23	1.12687	AtTAS1c-AtFT-AtTRY	444	465	-
TCCGCCGTTAGATCGAGTCATGG	23	23	1.12687	AtTAS1c-AtFT-AtTRY	132	154	-
GCCTCGGTGGATCTTAGAAAATT	23	23	1.12687	AtTAS1c-AtFT-AtTRY	439	461	-
TTATTGGTTATAAAGGAAGAGGCC	24	23	1.12687	AtTAS1c-AtFT-AtTRY	397	420	-
ATTATTCTAAGTCCAACATAGCGT	24	23	1.12687	AtTAS1c-AtFT-AtTRY	459	482	-
TGATTTCGTTGGGTTACGG	19	22	1.07787	AtTAS1c-AtFT-AtTRY	316	334	-
GCGTTTGTCAGAAGTTAGGT	20	22	1.07787	AtTAS1c-AtFT-AtTRY	233	252	-
TTGGGTTACGGATGTTTTCG	20	22	1.07787	AtTAS1c-AtFT-AtTRY	324	343	-
ACTGCTCGCCTCGGTGGATC	20	22	1.07787	AtTAS1c-AtFT-AtTRY	432	451	-
CGACGAACTAGAAAAGACAT	20	22	1.07787	AtTAS1c-AtFT-AtTRY	501	520	-
TAGATCATGTTCCGCCGTTAG	21	22	1.07787	AtTAS1c-AtFT-AtTRY	122	142	-
TCCGCCGTTAGATCGAGTCAT	21	22	1.07787	AtTAS1c-AtFT-AtTRY	132	152	-
GAGTATCGAGTAGAGCGTCGT	21	22	1.07787	AtTAS1c-AtFT-AtTRY	193	213	-
AGAAAATTATTCTAAGTCCAA	21	22	1.07787	AtTAS1c-AtFT-AtTRY	454	474	-
TGAGATTTTCAAGTCGTCTAA	21	22	1.07787	AtTAS1c-AtFT-AtTRY	584	604	-
CGAGTAGAGCGTCGTCTATAGT	22	22	1.07787	AtTAS1c-AtFT-AtTRY	199	220	-
AGTTAGTTTGAGATTGCGTTTG	22	22	1.07787	AtTAS1c-AtFT-AtTRY	218	239	-
TAGTTTGAGATTGCGTTTGTCA	22	22	1.07787	AtTAS1c-AtFT-AtTRY	221	242	-
TAGCGTATTCTAAGTTCAACAT	22	22	1.07787	AtTAS1c-AtFT-AtTRY	477	498	-
CTAAAGAACAGTTGCTAATACAGT	24	22	1.07787	AtTAS1c-AtFT-AtTRY	601	624	-
AGGAAGAGGCCTCCCATTCG	20	21	1.02888	AtTAS1c-AtFT-AtTRY	410	429	-
CAACATAGCGTATTCTAAGT	20	21	1.02888	AtTAS1c-AtFT-AtTRY	472	491	-
AGAAAAGACATTGGACATATT	21	21	1.02888	AtTAS1c-AtFT-AtTRY	510	530	-
TAGTTTCTCTCCGAGGTGTAG	21	21	1.02888	AtTAS1c-AtFT-AtTRY	717	737	-
GTATCGAGTAGAGCGTCGTCTA	22	21	1.02888	AtTAS1c-AtFT-AtTRY	195	216	-
TCGAGTAGAGCGTCGTCTATAG	22	21	1.02888	AtTAS1c-AtFT-AtTRY	198	219	-
TATAGTTAGTTTGAGATTGCGT	22	21	1.02888	AtTAS1c-AtFT-AtTRY	215	236	-
CAACATAGCGTATTCTAAGTTC	22	21	1.02888	AtTAS1c-AtFT-AtTRY	472	493	-
CAACATATCGACGAACTAGAAA	22	21	1.02888	AtTAS1c-AtFT-AtTRY	493	514	-
TCAAGTCGTCTAAAGAACAGTT	22	21	1.02888	AtTAS1c-AtFT-AtTRY	592	613	-
CTAAGTCCAACATAGCGTATTCT	23	21	1.02888	AtTAS1c-AtFT-AtTRY	465	487	-
GTAAATGAGATTTTCAAGTCGTCT	24	21	1.02888	AtTAS1c-AtFT-AtTRY	579	602	-
CGATACTGCTCGCCTCGGT	19	20	0.979884	AtTAS1c-AtFT-AtTRY	428	446	-
TATTCCAGGATATGCAAAA	19	20	0.979884	AtTAS1c-AtFT-AtTRY	527	545	-
CGTCTAAAGAACAGTTGCTA	20	20	0.979884	AtTAS1c-AtFT-AtTRY	598	617	-
CGCCGTTAGATCGAGTCATGG	21	20	0.979884	AtTAS1c-AtFT-AtTRY	134	154	-
TCCCGTCCTCTTCTTTGATTT	21	20	0.979884	AtTAS1c-AtFT-AtTRY	301	321	-
GAAAATTATTCTAAGTCCAAC	21	20	0.979884	AtTAS1c-AtFT-AtTRY	455	475	-
GTAAATGAGATTTTCAAGTCG	21	20	0.979884	AtTAS1c-AtFT-AtTRY	579	599	-
ACGGATGTTTTCGAGATGAAAC	22	20	0.979884	AtTAS1c-AtFT-AtTRY	331	352	-
TTTTCGAGATGAAACAGCATTG	22	20	0.979884	AtTAS1c-AtFT-AtTRY	338	359	-
TAGTTAGTTTGAGATTGCGTTTGT	24	20	0.979884	AtTAS1c-AtFT-AtTRY	217	240	-
ATTGCGTTTGTCAGAAGTTAGGTT	24	20	0.979884	AtTAS1c-AtFT-AtTRY	230	253	-
CCCATTCGATACTGCTCGCCTCGG	24	20	0.979884	AtTAS1c-AtFT-AtTRY	422	445	-
TGGATCTTAGAAAATTATTCTAAG	24	20	0.979884	AtTAS1c-AtFT-AtTRY	446	469	-
TATAAAGGAAGAGGCCTCCC	20	19	0.93089	AtTAS1c-AtFT-AtTRY	405	424	-
GGCCTCCCATTCGATACTGC	20	19	0.93089	AtTAS1c-AtFT-AtTRY	417	436	-
GAGATTGCGTTTGTCAGAAGT	21	19	0.93089	AtTAS1c-AtFT-AtTRY	227	247	-
CAGAAGTTAGGTTCAATGTCC	21	19	0.93089	AtTAS1c-AtFT-AtTRY	241	261	-
TCAATGTCCCGGTCCAATTTT	21	19	0.93089	AtTAS1c-AtFT-AtTRY	253	273	-
CTTTGATTTCGTTGGGTTACG	21	19	0.93089	AtTAS1c-AtFT-AtTRY	313	333	-
GTATTCTAAGTTCAACATATC	21	19	0.93089	AtTAS1c-AtFT-AtTRY	481	501	-
ATATGCAGAAAAAAAGATGTT	21	19	0.93089	AtTAS1c-AtFT-AtTRY	675	695	-
CCGCCGTTAGATCGAGTCATGG	22	19	0.93089	AtTAS1c-AtFT-AtTRY	133	154	-
ACTTTCGTTTACTTCTTTTGAG	22	19	0.93089	AtTAS1c-AtFT-AtTRY	174	195	-
TCTTTTGAGTATCGAGTAGAGC	22	19	0.93089	AtTAS1c-AtFT-AtTRY	187	208	-
CAATTTTCACCAGCCATGTGTC	22	19	0.93089	AtTAS1c-AtFT-AtTRY	267	288	-
GTCAGTTTCGTTCCTTCCCGTC	22	19	0.93089	AtTAS1c-AtFT-AtTRY	286	307	-
TTGATTTCGTTGGGTTACGGAT	22	19	0.93089	AtTAS1c-AtFT-AtTRY	315	336	-
TAGAAAAGACATTGGACATATT	22	19	0.93089	AtTAS1c-AtFT-AtTRY	509	530	-
GTCTAAAGAACAGTTGCTAATA	22	19	0.93089	AtTAS1c-AtFT-AtTRY	599	620	-
AGAGCGTCGTCTATAGTTAGTTT	23	19	0.93089	AtTAS1c-AtFT-AtTRY	204	226	-
CCATTCGATACTGCTCGCCTCGG	23	19	0.93089	AtTAS1c-AtFT-AtTRY	423	445	-
CGATACTGCTCGCCTCGGTGGAT	23	19	0.93089	AtTAS1c-AtFT-AtTRY	428	450	-
TCATGTTCCGCCGTTAGATCGAGT	24	19	0.93089	AtTAS1c-AtFT-AtTRY	126	149	-
CGGTGGATCTTAGAAAATT	19	18	0.881896	AtTAS1c-AtFT-AtTRY	443	461	-
TGATTTCGTTGGGTTACGGA	20	18	0.881896	AtTAS1c-AtFT-AtTRY	316	335	-
GATTTCGTTGGGTTACGGAT	20	18	0.881896	AtTAS1c-AtFT-AtTRY	317	336	-
CTCCCATTCGATACTGCTCG	20	18	0.881896	AtTAS1c-AtFT-AtTRY	420	439	-
GTAAATGAGATTTTCAAGTC	20	18	0.881896	AtTAS1c-AtFT-AtTRY	579	598	-
CCGACGTCAAATACCAAAAAG	21	18	0.881896	AtTAS1c-AtFT-AtTRY	25	45	-
AAAAACAAGAGCGCCGTCAAG	21	18	0.881896	AtTAS1c-AtFT-AtTRY	48	68	-
AGATGGGTTCTTAGATCATGT	21	18	0.881896	AtTAS1c-AtFT-AtTRY	111	131	-
AGTCATGGTCTTGTCTCATAG	21	18	0.881896	AtTAS1c-AtFT-AtTRY	147	167	-
CTATAGTTAGTTTGAGATTGC	21	18	0.881896	AtTAS1c-AtFT-AtTRY	214	234	-
TGATTTTTCTCTACAAGCGAA	21	18	0.881896	AtTAS1c-AtFT-AtTRY	368	388	-
GCGTATTCTAAGTTCAACATA	21	18	0.881896	AtTAS1c-AtFT-AtTRY	479	499	-
ATGTTCCGCCGTTAGATCGAGT	22	18	0.881896	AtTAS1c-AtFT-AtTRY	128	149	-
ATAGCGTATTCTAAGTTCAACA	22	18	0.881896	AtTAS1c-AtFT-AtTRY	476	497	-
TGTGTTCAAGTAAATGAGATTT	22	18	0.881896	AtTAS1c-AtFT-AtTRY	570	591	-
GTTGCTAATACAGTTACTTATT	22	18	0.881896	AtTAS1c-AtFT-AtTRY	611	632	-
TTTCTCTCCGAGGTGTAGCGAA	22	18	0.881896	AtTAS1c-AtFT-AtTRY	720	741	-
AACTAGAAAAGACATTGGACATA	23	18	0.881896	AtTAS1c-AtFT-AtTRY	506	528	-
ATAGTTAGTTTGAGATTGCGTTTG	24	18	0.881896	AtTAS1c-AtFT-AtTRY	216	239	-
CCCGTCCTCTTCTTTGATTTCGTT	24	18	0.881896	AtTAS1c-AtFT-AtTRY	302	325	-
CAACATATCGACGAACTAGAAAAG	24	18	0.881896	AtTAS1c-AtFT-AtTRY	493	516	-
TTCGATACTGCTCGCCTCG	19	17	0.832902	AtTAS1c-AtFT-AtTRY	426	444	-
CTGCTCGCCTCGGTGGATC	19	17	0.832902	AtTAS1c-AtFT-AtTRY	433	451	-
TCGACGAACTAGAAAAGAC	19	17	0.832902	AtTAS1c-AtFT-AtTRY	500	518	-
TTGTTTTGTTGTGATTTTTC	20	17	0.832902	AtTAS1c-AtFT-AtTRY	357	376	-
CAACATATCGACGAACTAGA	20	17	0.832902	AtTAS1c-AtFT-AtTRY	493	512	-
TCGTCTAAAGAACAGTTGCT	20	17	0.832902	AtTAS1c-AtFT-AtTRY	597	616	-
GAACAGTTGCTAATACAGTT	20	17	0.832902	AtTAS1c-AtFT-AtTRY	606	625	-
AACGGCTAAGCCCGACGTCAA	21	17	0.832902	AtTAS1c-AtFT-AtTRY	14	34	-
GAGATGGGTTCTTAGATCATG	21	17	0.832902	AtTAS1c-AtFT-AtTRY	110	130	-
TCATGGTCTTGTCTCATAGAA	21	17	0.832902	AtTAS1c-AtFT-AtTRY	149	169	-
TCCAATTTTCACCAGCCATGT	21	17	0.832902	AtTAS1c-AtFT-AtTRY	265	285	-
CTTCCCGTCCTCTTCTTTGAT	21	17	0.832902	AtTAS1c-AtFT-AtTRY	299	319	-
CTCGGTGGATCTTAGAAAATT	21	17	0.832902	AtTAS1c-AtFT-AtTRY	441	461	-
AGGATATGCAAAAGAAAACAA	21	17	0.832902	AtTAS1c-AtFT-AtTRY	533	553	-
ATGAGATTTTCAAGTCGTCTA	21	17	0.832902	AtTAS1c-AtFT-AtTRY	583	603	-
CAGTTGCTAATACAGTTACTT	21	17	0.832902	AtTAS1c-AtFT-AtTRY	609	629	-
AAATACGATCTGTAAGTCCATC	22	17	0.832902	AtTAS1c-AtFT-AtTRY	75	96	-
TCATGTTCCGCCGTTAGATCGA	22	17	0.832902	AtTAS1c-AtFT-AtTRY	126	147	-
TCTTGTCTCATAGAAAGGTACT	22	17	0.832902	AtTAS1c-AtFT-AtTRY	155	176	-
GAGATTGCGTTTGTCAGAAGTT	22	17	0.832902	AtTAS1c-AtFT-AtTRY	227	248	-
CCATGTGTCAGTTTCGTTCCTT	22	17	0.832902	AtTAS1c-AtFT-AtTRY	280	301	-
CGTATTCTAAGTTCAACATATC	22	17	0.832902	AtTAS1c-AtFT-AtTRY	480	501	-
TCGTCTAAAGAACAGTTGCTAA	22	17	0.832902	AtTAS1c-AtFT-AtTRY	597	618	-
GAAGAGGCCTCCCATTCGATACT	23	17	0.832902	AtTAS1c-AtFT-AtTRY	412	434	-
CGGTGGATCTTAGAAAATTATTC	23	17	0.832902	AtTAS1c-AtFT-AtTRY	443	465	-
TAAGTCCAACATAGCGTATTCTA	23	17	0.832902	AtTAS1c-AtFT-AtTRY	466	488	-
AACATATCGACGAACTAGAAAAG	23	17	0.832902	AtTAS1c-AtFT-AtTRY	494	516	-
AGAAAAGACATTGGACATATTCC	23	17	0.832902	AtTAS1c-AtFT-AtTRY	510	532	-
GAAAAGACATTGGACATATTCCA	23	17	0.832902	AtTAS1c-AtFT-AtTRY	511	533	-
ACGATCTGTAAGTCCATCTTAACA	24	17	0.832902	AtTAS1c-AtFT-AtTRY	79	102	-
TTGGGTTACGGATGTTTTCGAGAT	24	17	0.832902	AtTAS1c-AtFT-AtTRY	324	347	-
AAGCGAATAGACCATTTATTGGTT	24	17	0.832902	AtTAS1c-AtFT-AtTRY	382	405	-
TCCAACATAGCGTATTCTAAGTTC	24	17	0.832902	AtTAS1c-AtFT-AtTRY	470	493	-
AACATAGCGTATTCTAAGTTCAAC	24	17	0.832902	AtTAS1c-AtFT-AtTRY	473	496	-
AAAAGACATTGGACATATTCCAGG	24	17	0.832902	AtTAS1c-AtFT-AtTRY	512	535	-
GATTTCGTTGGGTTACGGA	19	16	0.783907	AtTAS1c-AtFT-AtTRY	317	335	-
TGTTTTGTTGTGATTTTTCT	20	16	0.783907	AtTAS1c-AtFT-AtTRY	358	377	-
TCCCGGTCCAATTTTCACCAG	21	16	0.783907	AtTAS1c-AtFT-AtTRY	259	279	-
TTTTCACCAGCCATGTGTCAG	21	16	0.783907	AtTAS1c-AtFT-AtTRY	270	290	-
CAGTTTCGTTCCTTCCCGTCC	21	16	0.783907	AtTAS1c-AtFT-AtTRY	288	308	-
CTAGAAAAGACATTGGACATA	21	16	0.783907	AtTAS1c-AtFT-AtTRY	508	528	-
ATATGCAAAAGAAAACAATGA	21	16	0.783907	AtTAS1c-AtFT-AtTRY	536	556	-
AATGAATATTGTTTTGAATGT	21	16	0.783907	AtTAS1c-AtFT-AtTRY	552	572	-
TTGAGATTGCGTTTGTCAGAAG	22	16	0.783907	AtTAS1c-AtFT-AtTRY	225	246	-
TTTGTCAGAAGTTAGGTTCAAT	22	16	0.783907	AtTAS1c-AtFT-AtTRY	236	257	-
AAAATTATTCTAAGTCCAACAT	22	16	0.783907	AtTAS1c-AtFT-AtTRY	456	477	-
GTCCAACATAGCGTATTCTAAG	22	16	0.783907	AtTAS1c-AtFT-AtTRY	469	490	-
GAATATTGTTTTGAATGTGTTC	22	16	0.783907	AtTAS1c-AtFT-AtTRY	555	576	-
AATGTGTTCAAGTAAATGAGAT	22	16	0.783907	AtTAS1c-AtFT-AtTRY	568	589	-
TTGAGATTGCGTTTGTCAGAAGT	23	16	0.783907	AtTAS1c-AtFT-AtTRY	225	247	-
TTTGTCAGAAGTTAGGTTCAATG	23	16	0.783907	AtTAS1c-AtFT-AtTRY	236	258	-
TGCTCGCCTCGGTGGATCTTAGA	23	16	0.783907	AtTAS1c-AtFT-AtTRY	434	456	-
TGGATCTTAGAAAATTATTCTAA	23	16	0.783907	AtTAS1c-AtFT-AtTRY	446	468	-
ATCGACGAACTAGAAAAGACATT	23	16	0.783907	AtTAS1c-AtFT-AtTRY	499	521	-
TCGTCTAAAGAACAGTTGCTAAT	23	16	0.783907	AtTAS1c-AtFT-AtTRY	597	619	-
AATTATTCTAAGTCCAACATAGCG	24	16	0.783907	AtTAS1c-AtFT-AtTRY	458	481	-
CGACGAACTAGAAAAGACATTGGA	24	16	0.783907	AtTAS1c-AtFT-AtTRY	501	524	-
TGGTTATAAAGGAAGAGGC	19	15	0.734913	AtTAS1c-AtFT-AtTRY	401	419	-
GAGGCCTCCCATTCGATAC	19	15	0.734913	AtTAS1c-AtFT-AtTRY	415	433	-
CCTCCCATTCGATACTGCT	19	15	0.734913	AtTAS1c-AtFT-AtTRY	419	437	-
TCTAAGTTCAACATATCGA	19	15	0.734913	AtTAS1c-AtFT-AtTRY	485	503	-
CGTCTAAAGAACAGTTGCT	19	15	0.734913	AtTAS1c-AtFT-AtTRY	598	616	-
GTTTGTCAGAAGTTAGGTTC	20	15	0.734913	AtTAS1c-AtFT-AtTRY	235	254	-
TTCAAGTCGTCTAAAGAACA	20	15	0.734913	AtTAS1c-AtFT-AtTRY	591	610	-
ACGGCTAAGCCCGACGTCAAA	21	15	0.734913	AtTAS1c-AtFT-AtTRY	15	35	-
TAGATCGAGTCATGGTCTTGT	21	15	0.734913	AtTAS1c-AtFT-AtTRY	140	160	-
CGGTGGATCTTAGAAAATTATT	22	15	0.734913	AtTAS1c-AtFT-AtTRY	443	464	-
ATTCTAAGTTCAACATATCGAC	22	15	0.734913	AtTAS1c-AtFT-AtTRY	483	504	-
AGGATATGCAAAAGAAAACAAT	22	15	0.734913	AtTAS1c-AtFT-AtTRY	533	554	-
AAGTAAATGAGATTTTCAAGTC	22	15	0.734913	AtTAS1c-AtFT-AtTRY	577	598	-
CATATCGACGAACTAGAAAAGAC	23	15	0.734913	AtTAS1c-AtFT-AtTRY	496	518	-
TTTTCAAGTCGTCTAAAGAACAG	23	15	0.734913	AtTAS1c-AtFT-AtTRY	589	611	-
TTTGAGATTGCGTTTGTCAGAAGT	24	15	0.734913	AtTAS1c-AtFT-AtTRY	224	247	-
TTGAGATTGCGTTTGTCAGAAGTT	24	15	0.734913	AtTAS1c-AtFT-AtTRY	225	248	-
GGAAGAGGCCTCCCATTCGATACT	24	15	0.734913	AtTAS1c-AtFT-AtTRY	411	434	-
GAAAAGACATTGGACATATTCCAG	24	15	0.734913	AtTAS1c-AtFT-AtTRY	511	534	-
TAGTTAGTTTGAGATTGCGT	20	14	0.685919	AtTAS1c-AtFT-AtTRY	217	236	-
AAGGAAGAGGCCTCCCATTC	20	14	0.685919	AtTAS1c-AtFT-AtTRY	409	428	-
GAGGCCTCCCATTCGATACT	20	14	0.685919	AtTAS1c-AtFT-AtTRY	415	434	-
TTATTCTAAGTCCAACATAG	20	14	0.685919	AtTAS1c-AtFT-AtTRY	460	479	-
TCGACGAACTAGAAAAGACA	20	14	0.685919	AtTAS1c-AtFT-AtTRY	500	519	-
ACTAGAAAAGACATTGGACA	20	14	0.685919	AtTAS1c-AtFT-AtTRY	507	526	-
TCTAAAGAACAGTTGCTAAT	20	14	0.685919	AtTAS1c-AtFT-AtTRY	600	619	-
CAAATACGATCTGTAAGTCCA	21	14	0.685919	AtTAS1c-AtFT-AtTRY	74	94	-
AGTAGAGCGTCGTCTATAGTT	21	14	0.685919	AtTAS1c-AtFT-AtTRY	201	221	-
TAGGTTCAATGTCCCGGTCCA	21	14	0.685919	AtTAS1c-AtFT-AtTRY	248	268	-
ATGAAACAGCATTGTTTTGTT	21	14	0.685919	AtTAS1c-AtFT-AtTRY	346	366	-
CATATCGACGAACTAGAAAAG	21	14	0.685919	AtTAS1c-AtFT-AtTRY	496	516	-
GAACAGTTGCTAATACAGTTA	21	14	0.685919	AtTAS1c-AtFT-AtTRY	606	626	-
TGAGTAGTTTCTCTCCGAGGT	21	14	0.685919	AtTAS1c-AtFT-AtTRY	713	733	-
TAACACAAAAGTGAGATGGGTT	22	14	0.685919	AtTAS1c-AtFT-AtTRY	98	119	-
TGAGATGGGTTCTTAGATCATG	22	14	0.685919	AtTAS1c-AtFT-AtTRY	109	130	-
GTCGTCTATAGTTAGTTTGAGA	22	14	0.685919	AtTAS1c-AtFT-AtTRY	209	230	-
TGTCAGTTTCGTTCCTTCCCGT	22	14	0.685919	AtTAS1c-AtFT-AtTRY	285	306	-
CATATCGACGAACTAGAAAAGA	22	14	0.685919	AtTAS1c-AtFT-AtTRY	496	517	-
GAAAAGACATTGGACATATTCC	22	14	0.685919	AtTAS1c-AtFT-AtTRY	511	532	-
TATTTTGAAAAGCTTGAGTAGT	22	14	0.685919	AtTAS1c-AtFT-AtTRY	699	720	-
ATGGTCTTGTCTCATAGAAAGGTA	24	14	0.685919	AtTAS1c-AtFT-AtTRY	151	174	-
TCTTTGATTTCGTTGGGTTACGGA	24	14	0.685919	AtTAS1c-AtFT-AtTRY	312	335	-
AGAGGCCTCCCATTCGATACTGCT	24	14	0.685919	AtTAS1c-AtFT-AtTRY	414	437	-
TATTCTAAGTTCAACATATCGACG	24	14	0.685919	AtTAS1c-AtFT-AtTRY	482	505	-
TTCCAGGATATGCAAAAGAAAACA	24	14	0.685919	AtTAS1c-AtFT-AtTRY	529	552	-
AGGATATGCAGAAAAAAAGATGTT	24	14	0.685919	AtTAS1c-AtFT-AtTRY	672	695	-
GTTTTGTTGTGATTTTTCTC	20	13	0.636925	AtTAS1c-AtFT-AtTRY	359	378	-
TCGCCTCGGTGGATCTTAGA	20	13	0.636925	AtTAS1c-AtFT-AtTRY	437	456	-
CAAGTCGTCTAAAGAACAGT	20	13	0.636925	AtTAS1c-AtFT-AtTRY	593	612	-
AAACGGCTAAGCCCGACGTCA	21	13	0.636925	AtTAS1c-AtFT-AtTRY	13	33	-
CAGGATATGCAAAAGAAAACA	21	13	0.636925	AtTAS1c-AtFT-AtTRY	532	552	-
GTTCAAGTAAATGAGATTTTC	21	13	0.636925	AtTAS1c-AtFT-AtTRY	573	593	-
AAATGAGATTTTCAAGTCGTC	21	13	0.636925	AtTAS1c-AtFT-AtTRY	581	601	-
AACAGTTGCTAATACAGTTAC	21	13	0.636925	AtTAS1c-AtFT-AtTRY	607	627	-
TGAAAAGCTTGAGTAGTTTCT	21	13	0.636925	AtTAS1c-AtFT-AtTRY	704	724	-
GGCTAAGCCCGACGTCAAATAC	22	13	0.636925	AtTAS1c-AtFT-AtTRY	17	38	-
TGAGTATCGAGTAGAGCGTCGT	22	13	0.636925	AtTAS1c-AtFT-AtTRY	192	213	-
TTGCGTTTGTCAGAAGTTAGGT	22	13	0.636925	AtTAS1c-AtFT-AtTRY	231	252	-
CGAGATGAAACAGCATTGTTTT	22	13	0.636925	AtTAS1c-AtFT-AtTRY	342	363	-
TTATTGGTTATAAAGGAAGAGG	22	13	0.636925	AtTAS1c-AtFT-AtTRY	397	418	-
CTAGAAAAGACATTGGACATAT	22	13	0.636925	AtTAS1c-AtFT-AtTRY	508	529	-
AACAGTTGCTAATACAGTTACT	22	13	0.636925	AtTAS1c-AtFT-AtTRY	607	628	-
TGTTATTTTGAAAAGCTTGAGT	22	13	0.636925	AtTAS1c-AtFT-AtTRY	696	717	-
TGTGTCAGTTTCGTTCCTTCCCGT	24	13	0.636925	AtTAS1c-AtFT-AtTRY	283	306	-
TGCTCGCCTCGGTGGATCTTAGAA	24	13	0.636925	AtTAS1c-AtFT-AtTRY	434	457	-
ACGAACTAGAAAAGACATTGGACA	24	13	0.636925	AtTAS1c-AtFT-AtTRY	503	526	-
GAATGTGTTCAAGTAAATGAGATT	24	13	0.636925	AtTAS1c-AtFT-AtTRY	567	590	-
ATAAAGGAAGAGGCCTCCC	19	12	0.587931	AtTAS1c-AtFT-AtTRY	406	424	-
GGTGGATCTTAGAAAATTA	19	12	0.587931	AtTAS1c-AtFT-AtTRY	444	462	-
TCCAACATAGCGTATTCTA	19	12	0.587931	AtTAS1c-AtFT-AtTRY	470	488	-
CATGTTCCGCCGTTAGATCG	20	12	0.587931	AtTAS1c-AtFT-AtTRY	127	146	-
TTAGTTTGAGATTGCGTTTG	20	12	0.587931	AtTAS1c-AtFT-AtTRY	220	239	-
CCTCCCATTCGATACTGCTC	20	12	0.587931	AtTAS1c-AtFT-AtTRY	419	438	-
GCCTCGGTGGATCTTAGAAA	20	12	0.587931	AtTAS1c-AtFT-AtTRY	439	458	-
AACATAGCGTATTCTAAGTT	20	12	0.587931	AtTAS1c-AtFT-AtTRY	473	492	-
TGTGTTCAAGTAAATGAGAT	20	12	0.587931	AtTAS1c-AtFT-AtTRY	570	589	-
CTAAACCTAAACGGCTAAGCC	21	12	0.587931	AtTAS1c-AtFT-AtTRY	5	25	-
TAAACCTAAACGGCTAAGCCC	21	12	0.587931	AtTAS1c-AtFT-AtTRY	6	26	-
AAGCCCGACGTCAAATACCAA	21	12	0.587931	AtTAS1c-AtFT-AtTRY	21	41	-
AAAACAAGAGCGCCGTCAAGC	21	12	0.587931	AtTAS1c-AtFT-AtTRY	49	69	-
GATCTGTAAGTCCATCTTAAC	21	12	0.587931	AtTAS1c-AtFT-AtTRY	81	101	-
AAGTTAGGTTCAATGTCCCGG	21	12	0.587931	AtTAS1c-AtFT-AtTRY	244	264	-
GGTTACGGATGTTTTCGAGAT	21	12	0.587931	AtTAS1c-AtFT-AtTRY	327	347	-
GTTTTGTTGTGATTTTTCTCT	21	12	0.587931	AtTAS1c-AtFT-AtTRY	359	379	-
CGTATTCTAAGTTCAACATAT	21	12	0.587931	AtTAS1c-AtFT-AtTRY	480	500	-
TAAGTTCAACATATCGACGAA	21	12	0.587931	AtTAS1c-AtFT-AtTRY	487	507	-
GAAAAGACATTGGACATATTC	21	12	0.587931	AtTAS1c-AtFT-AtTRY	511	531	-
CGACGTCAAATACCAAAAAGAG	22	12	0.587931	AtTAS1c-AtFT-AtTRY	26	47	-
TTACTTCTTTTGAGTATCGAGT	22	12	0.587931	AtTAS1c-AtFT-AtTRY	182	203	-
GCGTTTGTCAGAAGTTAGGTTC	22	12	0.587931	AtTAS1c-AtFT-AtTRY	233	254	-
TGATTTCGTTGGGTTACGGATG	22	12	0.587931	AtTAS1c-AtFT-AtTRY	316	337	-
TATAAAGGAAGAGGCCTCCCAT	22	12	0.587931	AtTAS1c-AtFT-AtTRY	405	426	-
ATTATTCTAAGTCCAACATAGC	22	12	0.587931	AtTAS1c-AtFT-AtTRY	459	480	-
GAATGTGTTCAAGTAAATGAGA	22	12	0.587931	AtTAS1c-AtFT-AtTRY	567	588	-
AAGAACAGTTGCTAATACAGTT	22	12	0.587931	AtTAS1c-AtFT-AtTRY	604	625	-
TAGTTTCTCTCCGAGGTGTAGC	22	12	0.587931	AtTAS1c-AtFT-AtTRY	717	738	-
TTATAAAGGAAGAGGCCTCCCAT	23	12	0.587931	AtTAS1c-AtFT-AtTRY	404	426	-
GTCCAACATAGCGTATTCTAAGT	23	12	0.587931	AtTAS1c-AtFT-AtTRY	469	491	-
ATATTGTTTTGAATGTGTTCAAG	23	12	0.587931	AtTAS1c-AtFT-AtTRY	557	579	-
AATGTGTTCAAGTAAATGAGATT	23	12	0.587931	AtTAS1c-AtFT-AtTRY	568	590	-
CGTCTAAAGAACAGTTGCTAATA	23	12	0.587931	AtTAS1c-AtFT-AtTRY	598	620	-
TAAAGAACAGTTGCTAATACAGT	23	12	0.587931	AtTAS1c-AtFT-AtTRY	602	624	-
AAAGAACAGTTGCTAATACAGTT	23	12	0.587931	AtTAS1c-AtFT-AtTRY	603	625	-
GTTCCGCCGTTAGATCGAGTCATG	24	12	0.587931	AtTAS1c-AtFT-AtTRY	130	153	-
CTTCTTTTGAGTATCGAGTAGAGC	24	12	0.587931	AtTAS1c-AtFT-AtTRY	185	208	-
AGAGCGTCGTCTATAGTTAGTTTG	24	12	0.587931	AtTAS1c-AtFT-AtTRY	204	227	-
TTGTCAGAAGTTAGGTTCAATGTC	24	12	0.587931	AtTAS1c-AtFT-AtTRY	237	260	-
TGTCCCGGTCCAATTTTCACCAGC	24	12	0.587931	AtTAS1c-AtFT-AtTRY	257	280	-
ATACTGCTCGCCTCGGTGGATCTT	24	12	0.587931	AtTAS1c-AtFT-AtTRY	430	453	-
AGAAAATTATTCTAAGTCCAACAT	24	12	0.587931	AtTAS1c-AtFT-AtTRY	454	477	-
AAATTATTCTAAGTCCAACATAGC	24	12	0.587931	AtTAS1c-AtFT-AtTRY	457	480	-
GCGTATTCTAAGTTCAACATATCG	24	12	0.587931	AtTAS1c-AtFT-AtTRY	479	502	-
TCGACGAACTAGAAAAGACATTGG	24	12	0.587931	AtTAS1c-AtFT-AtTRY	500	523	-
GAGATTTTCAAGTCGTCTAAAGAA	24	12	0.587931	AtTAS1c-AtFT-AtTRY	585	608	-
AATTGGTTCTAATAATACAAAACA	24	12	0.587931	AtTAS1c-AtFT-AtTRY	642	665	-
AGTAGTTTCTCTCCGAGGTGTAGC	24	12	0.587931	AtTAS1c-AtFT-AtTRY	715	738	-
ATGTGTTCAAGTAAATGAG	19	11	0.538936	AtTAS1c-AtFT-AtTRY	569	587	-
TTCCGCCGTTAGATCGAGTC	20	11	0.538936	AtTAS1c-AtFT-AtTRY	131	150	-
TCGAGTAGAGCGTCGTCTAT	20	11	0.538936	AtTAS1c-AtFT-AtTRY	198	217	-
CATGTGTCAGTTTCGTTCCT	20	11	0.538936	AtTAS1c-AtFT-AtTRY	281	300	-
TAAAGGAAGAGGCCTCCCAT	20	11	0.538936	AtTAS1c-AtFT-AtTRY	407	426	-
TAGAAAAGACATTGGACATA	20	11	0.538936	AtTAS1c-AtFT-AtTRY	509	528	-
ATTCCAGGATATGCAAAAGA	20	11	0.538936	AtTAS1c-AtFT-AtTRY	528	547	-
AGTCGTCTAAAGAACAGTTG	20	11	0.538936	AtTAS1c-AtFT-AtTRY	595	614	-
TGAGATGGGTTCTTAGATCAT	21	11	0.538936	AtTAS1c-AtFT-AtTRY	109	129	-
GGTTCTTAGATCATGTTCCGC	21	11	0.538936	AtTAS1c-AtFT-AtTRY	116	136	-
ATCATGTTCCGCCGTTAGATC	21	11	0.538936	AtTAS1c-AtFT-AtTRY	125	145	-
CTCATAGAAAGGTACTTTCGT	21	11	0.538936	AtTAS1c-AtFT-AtTRY	161	181	-
TTACGGATGTTTTCGAGATGA	21	11	0.538936	AtTAS1c-AtFT-AtTRY	329	349	-
TATGCAAAAGAAAACAATGAA	21	11	0.538936	AtTAS1c-AtFT-AtTRY	537	557	-
GTCTAAAGAACAGTTGCTAAT	21	11	0.538936	AtTAS1c-AtFT-AtTRY	599	619	-
TTAGATCGAGTCATGGTCTTGT	22	11	0.538936	AtTAS1c-AtFT-AtTRY	139	160	-
TAGAAAGGTACTTTCGTTTACT	22	11	0.538936	AtTAS1c-AtFT-AtTRY	165	186	-
CGTTTGTCAGAAGTTAGGTTCA	22	11	0.538936	AtTAS1c-AtFT-AtTRY	234	255	-
TTAGGTTCAATGTCCCGGTCCA	22	11	0.538936	AtTAS1c-AtFT-AtTRY	247	268	-
TCAGTTTCGTTCCTTCCCGTCC	22	11	0.538936	AtTAS1c-AtFT-AtTRY	287	308	-
TACTGCTCGCCTCGGTGGATCT	22	11	0.538936	AtTAS1c-AtFT-AtTRY	431	452	-
AAATTATTCTAAGTCCAACATA	22	11	0.538936	AtTAS1c-AtFT-AtTRY	457	478	-
GATTTTCAAGTCGTCTAAAGAA	22	11	0.538936	AtTAS1c-AtFT-AtTRY	587	608	-
AAAGAACAGTTGCTAATACAGT	22	11	0.538936	AtTAS1c-AtFT-AtTRY	603	624	-
TGTACCATGGCCGATATCGGTT	22	11	0.538936	AtTAS1c-AtFT-AtTRY	808	829	-
CTTTCGTTTACTTCTTTTGAGTA	23	11	0.538936	AtTAS1c-AtFT-AtTRY	175	197	-
TCGATACTGCTCGCCTCGGTGGA	23	11	0.538936	AtTAS1c-AtFT-AtTRY	427	449	-
ATATCGACGAACTAGAAAAGACA	23	11	0.538936	AtTAS1c-AtFT-AtTRY	497	519	-
CGAACTAGAAAAGACATTGGACA	23	11	0.538936	AtTAS1c-AtFT-AtTRY	504	526	-
AGGATATGCAAAAGAAAACAATG	23	11	0.538936	AtTAS1c-AtFT-AtTRY	533	555	-
AATGTGTTCAAGTAAATGAGATTT	24	11	0.538936	AtTAS1c-AtFT-AtTRY	568	591	-
AGTAAATGAGATTTTCAAGTCGTC	24	11	0.538936	AtTAS1c-AtFT-AtTRY	578	601	-
GTCGTCTAAAGAACAGTTGCTAAT	24	11	0.538936	AtTAS1c-AtFT-AtTRY	596	619	-
TAGTTTCTCTCCGAGGTGTAGCGA	24	11	0.538936	AtTAS1c-AtFT-AtTRY	717	740	-
GCTCGCCTCGGTGGATCTT	19	10	0.489942	AtTAS1c-AtFT-AtTRY	435	453	-
GCTCTGCAAATACGATCTGT	20	10	0.489942	AtTAS1c-AtFT-AtTRY	68	87	-
TATCGAGTAGAGCGTCGTCT	20	10	0.489942	AtTAS1c-AtFT-AtTRY	196	215	-
CGAGTAGAGCGTCGTCTATA	20	10	0.489942	AtTAS1c-AtFT-AtTRY	199	218	-
AGATTGCGTTTGTCAGAAGT	20	10	0.489942	AtTAS1c-AtFT-AtTRY	228	247	-
TCAGAAGTTAGGTTCAATGT	20	10	0.489942	AtTAS1c-AtFT-AtTRY	240	259	-
CGGTCCAATTTTCACCAGCC	20	10	0.489942	AtTAS1c-AtFT-AtTRY	262	281	-
CTTCTTTGATTTCGTTGGGT	20	10	0.489942	AtTAS1c-AtFT-AtTRY	310	329	-
GAAGAGGCCTCCCATTCGAT	20	10	0.489942	AtTAS1c-AtFT-AtTRY	412	431	-
AGAGGCCTCCCATTCGATAC	20	10	0.489942	AtTAS1c-AtFT-AtTRY	414	433	-
TGCTCGCCTCGGTGGATCTT	20	10	0.489942	AtTAS1c-AtFT-AtTRY	434	453	-
GACGAACTAGAAAAGACATT	20	10	0.489942	AtTAS1c-AtFT-AtTRY	502	521	-
TTGTTTTGAATGTGTTCAAG	20	10	0.489942	AtTAS1c-AtFT-AtTRY	560	579	-
AAAAGAGAAAAACAAGAGCGC	21	10	0.489942	AtTAS1c-AtFT-AtTRY	41	61	-
AGATCATGTTCCGCCGTTAGA	21	10	0.489942	AtTAS1c-AtFT-AtTRY	123	143	-
GTCATGGTCTTGTCTCATAGA	21	10	0.489942	AtTAS1c-AtFT-AtTRY	148	168	-
CTTTTGAGTATCGAGTAGAGC	21	10	0.489942	AtTAS1c-AtFT-AtTRY	188	208	-
GAGTAGAGCGTCGTCTATAGT	21	10	0.489942	AtTAS1c-AtFT-AtTRY	200	220	-
AGTTTGAGATTGCGTTTGTCA	21	10	0.489942	AtTAS1c-AtFT-AtTRY	222	242	-
GAAGTTAGGTTCAATGTCCCG	21	10	0.489942	AtTAS1c-AtFT-AtTRY	243	263	-
ATGTCCCGGTCCAATTTTCAC	21	10	0.489942	AtTAS1c-AtFT-AtTRY	256	276	-
GTCCCGGTCCAATTTTCACCA	21	10	0.489942	AtTAS1c-AtFT-AtTRY	258	278	-
CAATTTTCACCAGCCATGTGT	21	10	0.489942	AtTAS1c-AtFT-AtTRY	267	287	-
TCACCAGCCATGTGTCAGTTT	21	10	0.489942	AtTAS1c-AtFT-AtTRY	273	293	-
GACGAACTAGAAAAGACATTG	21	10	0.489942	AtTAS1c-AtFT-AtTRY	502	522	-
TTTGAATGTGTTCAAGTAAAT	21	10	0.489942	AtTAS1c-AtFT-AtTRY	564	584	-
AAAGAACAGTTGCTAATACAG	21	10	0.489942	AtTAS1c-AtFT-AtTRY	603	623	-
TTTTGAAAAGCTTGAGTAGTT	21	10	0.489942	AtTAS1c-AtFT-AtTRY	701	721	-
TTGAGTAGTTTCTCTCCGAGG	21	10	0.489942	AtTAS1c-AtFT-AtTRY	712	732	-
TGTGTTAATGTACCATGGCCG	21	10	0.489942	AtTAS1c-AtFT-AtTRY	800	820	-
ATTGCGTTTGTCAGAAGTTAGG	22	10	0.489942	AtTAS1c-AtFT-AtTRY	230	251	-
AGAAGTTAGGTTCAATGTCCCG	22	10	0.489942	AtTAS1c-AtFT-AtTRY	242	263	-
AATTATTCTAAGTCCAACATAG	22	10	0.489942	AtTAS1c-AtFT-AtTRY	458	479	-
AAAGACATTGGACATATTCCAG	22	10	0.489942	AtTAS1c-AtFT-AtTRY	513	534	-
CTAAAGAACAGTTGCTAATACA	22	10	0.489942	AtTAS1c-AtFT-AtTRY	601	622	-
ATAATACAAAACATATTCGAGG	22	10	0.489942	AtTAS1c-AtFT-AtTRY	653	674	-
TTTGATTTCGTTGGGTTACGGAT	23	10	0.489942	AtTAS1c-AtFT-AtTRY	314	336	-
GTTATAAAGGAAGAGGCCTCCCA	23	10	0.489942	AtTAS1c-AtFT-AtTRY	403	425	-
CCTCCCATTCGATACTGCTCGCC	23	10	0.489942	AtTAS1c-AtFT-AtTRY	419	441	-
TTCGAGATGAAACAGCATTGTTTT	24	10	0.489942	AtTAS1c-AtFT-AtTRY	340	363	-
CATTGTTTTGTTGTGATTTTTCTC	24	10	0.489942	AtTAS1c-AtFT-AtTRY	355	378	-
GTTATAAAGGAAGAGGCCTCCCAT	24	10	0.489942	AtTAS1c-AtFT-AtTRY	403	426	-
GCCTCGGTGGATCTTAGAAAATTA	24	10	0.489942	AtTAS1c-AtFT-AtTRY	439	462	-
AGTCCAACATAGCGTATTCTAAGT	24	10	0.489942	AtTAS1c-AtFT-AtTRY	468	491	-
ACATAGCGTATTCTAAGTTCAACA	24	10	0.489942	AtTAS1c-AtFT-AtTRY	474	497	-
TCAAGTCGTCTAAAGAACAGTTGC	24	10	0.489942	AtTAS1c-AtFT-AtTRY	592	615	-
TAATAATACAAAACATATTCGAGG	24	10	0.489942	AtTAS1c-AtFT-AtTRY	651	674	-
CTCCGAGGTGTAGCGAAGAAGCAT	24	10	0.489942	AtTAS1c-AtFT-AtTRY	725	748	-
ATGTTCCGCCGTTAGATCG	19	9	0.440948	AtTAS1c-AtFT-AtTRY	128	146	-
GCGTTTGTCAGAAGTTAGG	19	9	0.440948	AtTAS1c-AtFT-AtTRY	233	251	-
GTTATAAAGGAAGAGGCCT	19	9	0.440948	AtTAS1c-AtFT-AtTRY	403	421	-
TTATAAAGGAAGAGGCCTC	19	9	0.440948	AtTAS1c-AtFT-AtTRY	404	422	-
GTCCAACATAGCGTATTCT	19	9	0.440948	AtTAS1c-AtFT-AtTRY	469	487	-
GAGCGTCGTCTATAGTTAGT	20	9	0.440948	AtTAS1c-AtFT-AtTRY	205	224	-
TATAGTTAGTTTGAGATTGC	20	9	0.440948	AtTAS1c-AtFT-AtTRY	215	234	-
CCATTCGATACTGCTCGCCT	20	9	0.440948	AtTAS1c-AtFT-AtTRY	423	442	-
ATTCTAAGTTCAACATATCG	20	9	0.440948	AtTAS1c-AtFT-AtTRY	483	502	-
ATTTTCAAGTCGTCTAAAGA	20	9	0.440948	AtTAS1c-AtFT-AtTRY	588	607	-
TAAAGAACAGTTGCTAATAC	20	9	0.440948	AtTAS1c-AtFT-AtTRY	602	621	-
TAAGCCCGACGTCAAATACCA	21	9	0.440948	AtTAS1c-AtFT-AtTRY	20	40	-
CGACGTCAAATACCAAAAAGA	21	9	0.440948	AtTAS1c-AtFT-AtTRY	26	46	-
CCGTCAAGCTCTGCAAATACG	21	9	0.440948	AtTAS1c-AtFT-AtTRY	61	81	-
GATTGCGTTTGTCAGAAGTTA	21	9	0.440948	AtTAS1c-AtFT-AtTRY	229	249	-
CCTCTTCTTTGATTTCGTTGG	21	9	0.440948	AtTAS1c-AtFT-AtTRY	307	327	-
ATTGGACATATTCCAGGATAT	21	9	0.440948	AtTAS1c-AtFT-AtTRY	519	539	-
CCAGGATATGCAAAAGAAAAC	21	9	0.440948	AtTAS1c-AtFT-AtTRY	531	551	-
TGTTATTTTGAAAAGCTTGAG	21	9	0.440948	AtTAS1c-AtFT-AtTRY	696	716	-
AGTAGTTTCTCTCCGAGGTGT	21	9	0.440948	AtTAS1c-AtFT-AtTRY	715	735	-
TTCTCTCCGAGGTGTAGCGAA	21	9	0.440948	AtTAS1c-AtFT-AtTRY	721	741	-
TTAATGTACCATGGCCGATAT	21	9	0.440948	AtTAS1c-AtFT-AtTRY	804	824	-
AAGCCCGACGTCAAATACCAAA	22	9	0.440948	AtTAS1c-AtFT-AtTRY	21	42	-
ACGATCTGTAAGTCCATCTTAA	22	9	0.440948	AtTAS1c-AtFT-AtTRY	79	100	-
TAAGTCCATCTTAACACAAAAG	22	9	0.440948	AtTAS1c-AtFT-AtTRY	87	108	-
TATCGAGTAGAGCGTCGTCTAT	22	9	0.440948	AtTAS1c-AtFT-AtTRY	196	217	-
TGCGTTTGTCAGAAGTTAGGTT	22	9	0.440948	AtTAS1c-AtFT-AtTRY	232	253	-
GAAGTTAGGTTCAATGTCCCGG	22	9	0.440948	AtTAS1c-AtFT-AtTRY	243	264	-
AAGTTAGGTTCAATGTCCCGGT	22	9	0.440948	AtTAS1c-AtFT-AtTRY	244	265	-
CTCTTCTTTGATTTCGTTGGGT	22	9	0.440948	AtTAS1c-AtFT-AtTRY	308	329	-
TCCAACATAGCGTATTCTAAGT	22	9	0.440948	AtTAS1c-AtFT-AtTRY	470	491	-
AGCGTATTCTAAGTTCAACATA	22	9	0.440948	AtTAS1c-AtFT-AtTRY	478	499	-
GTAAATGAGATTTTCAAGTCGT	22	9	0.440948	AtTAS1c-AtFT-AtTRY	579	600	-
AATACAGTTACTTATTTCAATA	22	9	0.440948	AtTAS1c-AtFT-AtTRY	617	638	-
TGGTCTTGTCTCATAGAAAGGTA	23	9	0.440948	AtTAS1c-AtFT-AtTRY	152	174	-
GGGTTACGGATGTTTTCGAGATG	23	9	0.440948	AtTAS1c-AtFT-AtTRY	326	348	-
GAGGCCTCCCATTCGATACTGCT	23	9	0.440948	AtTAS1c-AtFT-AtTRY	415	437	-
TAGATCATGTTCCGCCGTTAGATC	24	9	0.440948	AtTAS1c-AtFT-AtTRY	122	145	-
TCATGGTCTTGTCTCATAGAAAGG	24	9	0.440948	AtTAS1c-AtFT-AtTRY	149	172	-
TCTATAGTTAGTTTGAGATTGCGT	24	9	0.440948	AtTAS1c-AtFT-AtTRY	213	236	-
TACGGATGTTTTCGAGATGAAACA	24	9	0.440948	AtTAS1c-AtFT-AtTRY	330	353	-
ATTTATTGGTTATAAAGGAAGAGG	24	9	0.440948	AtTAS1c-AtFT-AtTRY	395	418	-
CTAAGTCCAACATAGCGTATTCTA	24	9	0.440948	AtTAS1c-AtFT-AtTRY	465	488	-
ATAGCGTATTCTAAGTTCAACATA	24	9	0.440948	AtTAS1c-AtFT-AtTRY	476	499	-
TTTGAATGTGTTCAAGTAAATGAG	24	9	0.440948	AtTAS1c-AtFT-AtTRY	564	587	-
TGAATGTGTTCAAGTAAATGAGAT	24	9	0.440948	AtTAS1c-AtFT-AtTRY	566	589	-
TTGATTTCGTTGGGTTACG	19	8	0.391954	AtTAS1c-AtFT-AtTRY	315	333	-
GTTTTGAATGTGTTCAAGT	19	8	0.391954	AtTAS1c-AtFT-AtTRY	562	580	-
TTCGTTTACTTCTTTTGAGT	20	8	0.391954	AtTAS1c-AtFT-AtTRY	177	196	-
GTTAGGTTCAATGTCCCGGT	20	8	0.391954	AtTAS1c-AtFT-AtTRY	246	265	-
GCCTCCCATTCGATACTGCT	20	8	0.391954	AtTAS1c-AtFT-AtTRY	418	437	-
TATTCTAAGTCCAACATAGC	20	8	0.391954	AtTAS1c-AtFT-AtTRY	461	480	-
TATCGACGAACTAGAAAAGA	20	8	0.391954	AtTAS1c-AtFT-AtTRY	498	517	-
ACCTAAACGGCTAAGCCCGAC	21	8	0.391954	AtTAS1c-AtFT-AtTRY	9	29	-
TAAACGGCTAAGCCCGACGTC	21	8	0.391954	AtTAS1c-AtFT-AtTRY	12	32	-
CGTCGTCTATAGTTAGTTTGA	21	8	0.391954	AtTAS1c-AtFT-AtTRY	208	228	-
CAATGTCCCGGTCCAATTTTC	21	8	0.391954	AtTAS1c-AtFT-AtTRY	254	274	-
CCCGGTCCAATTTTCACCAGC	21	8	0.391954	AtTAS1c-AtFT-AtTRY	260	280	-
GATTTCGTTGGGTTACGGATG	21	8	0.391954	AtTAS1c-AtFT-AtTRY	317	337	-
TTCTCTACAAGCGAATAGACC	21	8	0.391954	AtTAS1c-AtFT-AtTRY	374	394	-
GATACTGCTCGCCTCGGTGGA	21	8	0.391954	AtTAS1c-AtFT-AtTRY	429	449	-
GGTGGATCTTAGAAAATTATT	21	8	0.391954	AtTAS1c-AtFT-AtTRY	444	464	-
TGCAGAAAAAAAGATGTTTGT	21	8	0.391954	AtTAS1c-AtFT-AtTRY	678	698	-
TGTACCATGGCCGATATCGGT	21	8	0.391954	AtTAS1c-AtFT-AtTRY	808	828	-
AAAAACAAGAGCGCCGTCAAGC	22	8	0.391954	AtTAS1c-AtFT-AtTRY	48	69	-
TTAACACAAAAGTGAGATGGGT	22	8	0.391954	AtTAS1c-AtFT-AtTRY	97	118	-
ACACAAAAGTGAGATGGGTTCT	22	8	0.391954	AtTAS1c-AtFT-AtTRY	100	121	-
CGCCGTTAGATCGAGTCATGGT	22	8	0.391954	AtTAS1c-AtFT-AtTRY	134	155	-
CATGGTCTTGTCTCATAGAAAG	22	8	0.391954	AtTAS1c-AtFT-AtTRY	150	171	-
CGTCGTCTATAGTTAGTTTGAG	22	8	0.391954	AtTAS1c-AtFT-AtTRY	208	229	-
CGTCTATAGTTAGTTTGAGATT	22	8	0.391954	AtTAS1c-AtFT-AtTRY	211	232	-
AGTTTCGTTCCTTCCCGTCCTC	22	8	0.391954	AtTAS1c-AtFT-AtTRY	289	310	-
TTTCGTTCCTTCCCGTCCTCTT	22	8	0.391954	AtTAS1c-AtFT-AtTRY	291	312	-
TTACGGATGTTTTCGAGATGAA	22	8	0.391954	AtTAS1c-AtFT-AtTRY	329	350	-
ACTGCTCGCCTCGGTGGATCTT	22	8	0.391954	AtTAS1c-AtFT-AtTRY	432	453	-
AGAAAATTATTCTAAGTCCAAC	22	8	0.391954	AtTAS1c-AtFT-AtTRY	454	475	-
AATGAATATTGTTTTGAATGTG	22	8	0.391954	AtTAS1c-AtFT-AtTRY	552	573	-
TAAAGAACAGTTGCTAATACAG	22	8	0.391954	AtTAS1c-AtFT-AtTRY	602	623	-
TAATACAAAACATATTCGAGGA	22	8	0.391954	AtTAS1c-AtFT-AtTRY	654	675	-
ACGATCTGTAAGTCCATCTTAAC	23	8	0.391954	AtTAS1c-AtFT-AtTRY	79	101	-
TCTATAGTTAGTTTGAGATTGCG	23	8	0.391954	AtTAS1c-AtFT-AtTRY	213	235	-
TAGTTAGTTTGAGATTGCGTTTG	23	8	0.391954	AtTAS1c-AtFT-AtTRY	217	239	-
TATTCCAGGATATGCAAAAGAAA	23	8	0.391954	AtTAS1c-AtFT-AtTRY	527	549	-
CTCCGAGGTGTAGCGAAGAAGCA	23	8	0.391954	AtTAS1c-AtFT-AtTRY	725	747	-
TCTTAGATCATGTTCCGCCGTTAG	24	8	0.391954	AtTAS1c-AtFT-AtTRY	119	142	-
TTTTGAGTATCGAGTAGAGCGTCG	24	8	0.391954	AtTAS1c-AtFT-AtTRY	189	212	-
GTATCGAGTAGAGCGTCGTCTATA	24	8	0.391954	AtTAS1c-AtFT-AtTRY	195	218	-
CGTCGTCTATAGTTAGTTTGAGAT	24	8	0.391954	AtTAS1c-AtFT-AtTRY	208	231	-
GTCGTCTATAGTTAGTTTGAGATT	24	8	0.391954	AtTAS1c-AtFT-AtTRY	209	232	-
AGTTAGTTTGAGATTGCGTTTGTC	24	8	0.391954	AtTAS1c-AtFT-AtTRY	218	241	-
TTTGTCAGAAGTTAGGTTCAATGT	24	8	0.391954	AtTAS1c-AtFT-AtTRY	236	259	-
AGAAGTTAGGTTCAATGTCCCGGT	24	8	0.391954	AtTAS1c-AtFT-AtTRY	242	265	-
CTTCTTTGATTTCGTTGGGTTACG	24	8	0.391954	AtTAS1c-AtFT-AtTRY	310	333	-
TCGTTGGGTTACGGATGTTTTCGA	24	8	0.391954	AtTAS1c-AtFT-AtTRY	321	344	-
ACTGCTCGCCTCGGTGGATCTTAG	24	8	0.391954	AtTAS1c-AtFT-AtTRY	432	455	-
TGTGTTCAAGTAAATGAGATTTTC	24	8	0.391954	AtTAS1c-AtFT-AtTRY	570	593	-
TTGTTATTTTGAAAAGCTTGAGTA	24	8	0.391954	AtTAS1c-AtFT-AtTRY	695	718	-
GTTTCTCTCCGAGGTGTAGCGAAG	24	8	0.391954	AtTAS1c-AtFT-AtTRY	719	742	-
TTCCGCCGTTAGATCGAGT	19	7	0.342959	AtTAS1c-AtFT-AtTRY	131	149	-
CTTTCGTTTACTTCTTTTG	19	7	0.342959	AtTAS1c-AtFT-AtTRY	175	193	-
TATCGAGTAGAGCGTCGTC	19	7	0.342959	AtTAS1c-AtFT-AtTRY	196	214	-
CGTTTGTCAGAAGTTAGGT	19	7	0.342959	AtTAS1c-AtFT-AtTRY	234	252	-
AAGAGGCCTCCCATTCGAT	19	7	0.342959	AtTAS1c-AtFT-AtTRY	413	431	-
ATTCGATACTGCTCGCCTC	19	7	0.342959	AtTAS1c-AtFT-AtTRY	425	443	-
CTAAGTTCAACATATCGAC	19	7	0.342959	AtTAS1c-AtFT-AtTRY	486	504	-
TATCGACGAACTAGAAAAG	19	7	0.342959	AtTAS1c-AtFT-AtTRY	498	516	-
TTGTTTTGAATGTGTTCAA	19	7	0.342959	AtTAS1c-AtFT-AtTRY	560	578	-
TCATAGAAAGGTACTTTCGT	20	7	0.342959	AtTAS1c-AtFT-AtTRY	162	181	-
AGTATCGAGTAGAGCGTCGT	20	7	0.342959	AtTAS1c-AtFT-AtTRY	194	213	-
TTTGTCAGAAGTTAGGTTCA	20	7	0.342959	AtTAS1c-AtFT-AtTRY	236	255	-
TGTGTCAGTTTCGTTCCTTC	20	7	0.342959	AtTAS1c-AtFT-AtTRY	283	302	-
ATTCTAAGTCCAACATAGCG	20	7	0.342959	AtTAS1c-AtFT-AtTRY	462	481	-
CTAAGTTCAACATATCGACG	20	7	0.342959	AtTAS1c-AtFT-AtTRY	486	505	-
ATCGACGAACTAGAAAAGAC	20	7	0.342959	AtTAS1c-AtFT-AtTRY	499	518	-
AGACATTGGACATATTCCAG	20	7	0.342959	AtTAS1c-AtFT-AtTRY	515	534	-
AATATTGTTTTGAATGTGTT	20	7	0.342959	AtTAS1c-AtFT-AtTRY	556	575	-
GAATGTGTTCAAGTAAATGA	20	7	0.342959	AtTAS1c-AtFT-AtTRY	567	586	-
TTCAAGTAAATGAGATTTTC	20	7	0.342959	AtTAS1c-AtFT-AtTRY	574	593	-
AAGCTCTGCAAATACGATCTG	21	7	0.342959	AtTAS1c-AtFT-AtTRY	66	86	-
TACGATCTGTAAGTCCATCTT	21	7	0.342959	AtTAS1c-AtFT-AtTRY	78	98	-
GTGAGATGGGTTCTTAGATCA	21	7	0.342959	AtTAS1c-AtFT-AtTRY	108	128	-
CCGCCGTTAGATCGAGTCATG	21	7	0.342959	AtTAS1c-AtFT-AtTRY	133	153	-
CATAGAAAGGTACTTTCGTTT	21	7	0.342959	AtTAS1c-AtFT-AtTRY	163	183	-
TTACTTCTTTTGAGTATCGAG	21	7	0.342959	AtTAS1c-AtFT-AtTRY	182	202	-
ACTTCTTTTGAGTATCGAGTA	21	7	0.342959	AtTAS1c-AtFT-AtTRY	184	204	-
GTCTATAGTTAGTTTGAGATT	21	7	0.342959	AtTAS1c-AtFT-AtTRY	212	232	-
CACCAGCCATGTGTCAGTTTC	21	7	0.342959	AtTAS1c-AtFT-AtTRY	274	294	-
CCCGTCCTCTTCTTTGATTTC	21	7	0.342959	AtTAS1c-AtFT-AtTRY	302	322	-
GTTGGGTTACGGATGTTTTCG	21	7	0.342959	AtTAS1c-AtFT-AtTRY	323	343	-
TCGAGATGAAACAGCATTGTT	21	7	0.342959	AtTAS1c-AtFT-AtTRY	341	361	-
CTCTACAAGCGAATAGACCAT	21	7	0.342959	AtTAS1c-AtFT-AtTRY	376	396	-
AAGCGAATAGACCATTTATTG	21	7	0.342959	AtTAS1c-AtFT-AtTRY	382	402	-
GACATTGGACATATTCCAGGA	21	7	0.342959	AtTAS1c-AtFT-AtTRY	516	536	-
CTAAAGAACAGTTGCTAATAC	21	7	0.342959	AtTAS1c-AtFT-AtTRY	601	621	-
TATTTCAATAAATAATTGGTT	21	7	0.342959	AtTAS1c-AtFT-AtTRY	629	649	-
TAATGTACCATGGCCGATATC	21	7	0.342959	AtTAS1c-AtFT-AtTRY	805	825	-
CTAAACGGCTAAGCCCGACGTC	22	7	0.342959	AtTAS1c-AtFT-AtTRY	11	32	-
AGAGAAAAACAAGAGCGCCGTC	22	7	0.342959	AtTAS1c-AtFT-AtTRY	44	65	-
GCCGTCAAGCTCTGCAAATACG	22	7	0.342959	AtTAS1c-AtFT-AtTRY	60	81	-
TCTGCAAATACGATCTGTAAGT	22	7	0.342959	AtTAS1c-AtFT-AtTRY	70	91	-
TACGATCTGTAAGTCCATCTTA	22	7	0.342959	AtTAS1c-AtFT-AtTRY	78	99	-
ATGGGTTCTTAGATCATGTTCC	22	7	0.342959	AtTAS1c-AtFT-AtTRY	113	134	-
TGGGTTCTTAGATCATGTTCCG	22	7	0.342959	AtTAS1c-AtFT-AtTRY	114	135	-
TTAGATCATGTTCCGCCGTTAG	22	7	0.342959	AtTAS1c-AtFT-AtTRY	121	142	-
TAGATCATGTTCCGCCGTTAGA	22	7	0.342959	AtTAS1c-AtFT-AtTRY	122	143	-
GGTCTTGTCTCATAGAAAGGTA	22	7	0.342959	AtTAS1c-AtFT-AtTRY	153	174	-
TCGTCTATAGTTAGTTTGAGAT	22	7	0.342959	AtTAS1c-AtFT-AtTRY	210	231	-
TAGTTAGTTTGAGATTGCGTTT	22	7	0.342959	AtTAS1c-AtFT-AtTRY	217	238	-
TTTGAGATTGCGTTTGTCAGAA	22	7	0.342959	AtTAS1c-AtFT-AtTRY	224	245	-
GTTAGGTTCAATGTCCCGGTCC	22	7	0.342959	AtTAS1c-AtFT-AtTRY	246	267	-
AGGTTCAATGTCCCGGTCCAAT	22	7	0.342959	AtTAS1c-AtFT-AtTRY	249	270	-
CCTCGGTGGATCTTAGAAAATT	22	7	0.342959	AtTAS1c-AtFT-AtTRY	440	461	-
CTAAGTCCAACATAGCGTATTC	22	7	0.342959	AtTAS1c-AtFT-AtTRY	465	486	-
AAGTCCAACATAGCGTATTCTA	22	7	0.342959	AtTAS1c-AtFT-AtTRY	467	488	-
AACATAGCGTATTCTAAGTTCA	22	7	0.342959	AtTAS1c-AtFT-AtTRY	473	494	-
TCAACATATCGACGAACTAGAA	22	7	0.342959	AtTAS1c-AtFT-AtTRY	492	513	-
ACGAACTAGAAAAGACATTGGA	22	7	0.342959	AtTAS1c-AtFT-AtTRY	503	524	-
CCAGGATATGCAAAAGAAAACA	22	7	0.342959	AtTAS1c-AtFT-AtTRY	531	552	-
TGAGATTTTCAAGTCGTCTAAA	22	7	0.342959	AtTAS1c-AtFT-AtTRY	584	605	-
ATTTTCAAGTCGTCTAAAGAAC	22	7	0.342959	AtTAS1c-AtFT-AtTRY	588	609	-
CAGTTACTTATTTCAATAAATA	22	7	0.342959	AtTAS1c-AtFT-AtTRY	621	642	-
CGATCTGTAAGTCCATCTTAACA	23	7	0.342959	AtTAS1c-AtFT-AtTRY	80	102	-
TTCCGCCGTTAGATCGAGTCATG	23	7	0.342959	AtTAS1c-AtFT-AtTRY	131	153	-
CCGCCGTTAGATCGAGTCATGGT	23	7	0.342959	AtTAS1c-AtFT-AtTRY	133	155	-
TCGAGTAGAGCGTCGTCTATAGT	23	7	0.342959	AtTAS1c-AtFT-AtTRY	198	220	-
TAGAGCGTCGTCTATAGTTAGTT	23	7	0.342959	AtTAS1c-AtFT-AtTRY	203	225	-
TTGTTTTGTTGTGATTTTTCTCT	23	7	0.342959	AtTAS1c-AtFT-AtTRY	357	379	-
AGCGAATAGACCATTTATTGGTT	23	7	0.342959	AtTAS1c-AtFT-AtTRY	383	405	-
CTAGAAAAGACATTGGACATATT	23	7	0.342959	AtTAS1c-AtFT-AtTRY	508	530	-
AATATTGTTTTGAATGTGTTCAA	23	7	0.342959	AtTAS1c-AtFT-AtTRY	556	578	-
ATGTGTTCAAGTAAATGAGATTT	23	7	0.342959	AtTAS1c-AtFT-AtTRY	569	591	-
AGTCGTCTAAAGAACAGTTGCTA	23	7	0.342959	AtTAS1c-AtFT-AtTRY	595	617	-
TAATACAAAACATATTCGAGGAT	23	7	0.342959	AtTAS1c-AtFT-AtTRY	654	676	-
TTCTCTCCGAGGTGTAGCGAAGA	23	7	0.342959	AtTAS1c-AtFT-AtTRY	721	743	-
ACCTAAACGGCTAAGCCCGACGTC	24	7	0.342959	AtTAS1c-AtFT-AtTRY	9	32	-
TTAGATCATGTTCCGCCGTTAGAT	24	7	0.342959	AtTAS1c-AtFT-AtTRY	121	144	-
TAGTTTGAGATTGCGTTTGTCAGA	24	7	0.342959	AtTAS1c-AtFT-AtTRY	221	244	-
GGTCCAATTTTCACCAGCCATGTG	24	7	0.342959	AtTAS1c-AtFT-AtTRY	263	286	-
GTCCAATTTTCACCAGCCATGTGT	24	7	0.342959	AtTAS1c-AtFT-AtTRY	264	287	-
TCCAATTTTCACCAGCCATGTGTC	24	7	0.342959	AtTAS1c-AtFT-AtTRY	265	288	-
TTTGATTTCGTTGGGTTACGGATG	24	7	0.342959	AtTAS1c-AtFT-AtTRY	314	337	-
TAAGTCCAACATAGCGTATTCTAA	24	7	0.342959	AtTAS1c-AtFT-AtTRY	466	489	-
AAGTCCAACATAGCGTATTCTAAG	24	7	0.342959	AtTAS1c-AtFT-AtTRY	467	490	-
CGTATTCTAAGTTCAACATATCGA	24	7	0.342959	AtTAS1c-AtFT-AtTRY	480	503	-
ATTCTAAGTTCAACATATCGACGA	24	7	0.342959	AtTAS1c-AtFT-AtTRY	483	506	-
ATTGGACATATTCCAGGATATGCA	24	7	0.342959	AtTAS1c-AtFT-AtTRY	519	542	-
TCTAAAGAACAGTTGCTAATACAG	24	7	0.342959	AtTAS1c-AtFT-AtTRY	600	623	-
AAGAACAGTTGCTAATACAGTTAC	24	7	0.342959	AtTAS1c-AtFT-AtTRY	604	627	-
AGTTTCTCTCCGAGGTGTAGCGAA	24	7	0.342959	AtTAS1c-AtFT-AtTRY	718	741	-
TGGTCTTGTCTCATAGAAA	19	6	0.293965	AtTAS1c-AtFT-AtTRY	152	170	-
TACTTTCGTTTACTTCTTT	19	6	0.293965	AtTAS1c-AtFT-AtTRY	173	191	-
ATCGAGTAGAGCGTCGTCT	19	6	0.293965	AtTAS1c-AtFT-AtTRY	197	215	-
CTAAGTCCAACATAGCGTA	19	6	0.293965	AtTAS1c-AtFT-AtTRY	465	483	-
ACTAGAAAAGACATTGGAC	19	6	0.293965	AtTAS1c-AtFT-AtTRY	507	525	-
ATATTGTTTTGAATGTGTT	19	6	0.293965	AtTAS1c-AtFT-AtTRY	557	575	-
TATTGTTTTGAATGTGTTC	19	6	0.293965	AtTAS1c-AtFT-AtTRY	558	576	-
ATTGTTTTGAATGTGTTCA	19	6	0.293965	AtTAS1c-AtFT-AtTRY	559	577	-
GGGTTCTTAGATCATGTTCC	20	6	0.293965	AtTAS1c-AtFT-AtTRY	115	134	-
CTTAGATCATGTTCCGCCGT	20	6	0.293965	AtTAS1c-AtFT-AtTRY	120	139	-
CGTTAGATCGAGTCATGGTC	20	6	0.293965	AtTAS1c-AtFT-AtTRY	137	156	-
TCTATAGTTAGTTTGAGATT	20	6	0.293965	AtTAS1c-AtFT-AtTRY	213	232	-
GTTTGAGATTGCGTTTGTCA	20	6	0.293965	AtTAS1c-AtFT-AtTRY	223	242	-
CAATGTCCCGGTCCAATTTT	20	6	0.293965	AtTAS1c-AtFT-AtTRY	254	273	-
TCGTTGGGTTACGGATGTTT	20	6	0.293965	AtTAS1c-AtFT-AtTRY	321	340	-
CTCGCCTCGGTGGATCTTAG	20	6	0.293965	AtTAS1c-AtFT-AtTRY	436	455	-
GGATCTTAGAAAATTATTCT	20	6	0.293965	AtTAS1c-AtFT-AtTRY	447	466	-
GATCTTAGAAAATTATTCTA	20	6	0.293965	AtTAS1c-AtFT-AtTRY	448	467	-
CATAGCGTATTCTAAGTTCA	20	6	0.293965	AtTAS1c-AtFT-AtTRY	475	494	-
GACATTGGACATATTCCAGG	20	6	0.293965	AtTAS1c-AtFT-AtTRY	516	535	-
AGGATATGCAAAAGAAAACA	20	6	0.293965	AtTAS1c-AtFT-AtTRY	533	552	-
GAATATTGTTTTGAATGTGT	20	6	0.293965	AtTAS1c-AtFT-AtTRY	555	574	-
ATTGTTTTGAATGTGTTCAA	20	6	0.293965	AtTAS1c-AtFT-AtTRY	559	578	-
GCAAATACGATCTGTAAGTCC	21	6	0.293965	AtTAS1c-AtFT-AtTRY	73	93	-
AATACGATCTGTAAGTCCATC	21	6	0.293965	AtTAS1c-AtFT-AtTRY	76	96	-
GAAAGGTACTTTCGTTTACTT	21	6	0.293965	AtTAS1c-AtFT-AtTRY	167	187	-
TTCCTTCCCGTCCTCTTCTTT	21	6	0.293965	AtTAS1c-AtFT-AtTRY	296	316	-
CCTTCCCGTCCTCTTCTTTGA	21	6	0.293965	AtTAS1c-AtFT-AtTRY	298	318	-
CCGTCCTCTTCTTTGATTTCG	21	6	0.293965	AtTAS1c-AtFT-AtTRY	303	323	-
CTCTTCTTTGATTTCGTTGGG	21	6	0.293965	AtTAS1c-AtFT-AtTRY	308	328	-
GGGTTACGGATGTTTTCGAGA	21	6	0.293965	AtTAS1c-AtFT-AtTRY	326	346	-
TTTCGAGATGAAACAGCATTG	21	6	0.293965	AtTAS1c-AtFT-AtTRY	339	359	-
AGATGAAACAGCATTGTTTTG	21	6	0.293965	AtTAS1c-AtFT-AtTRY	344	364	-
ATTGTTTTGTTGTGATTTTTC	21	6	0.293965	AtTAS1c-AtFT-AtTRY	356	376	-
TTTTGTTGTGATTTTTCTCTA	21	6	0.293965	AtTAS1c-AtFT-AtTRY	360	380	-
GATCTTAGAAAATTATTCTAA	21	6	0.293965	AtTAS1c-AtFT-AtTRY	448	468	-
GTGTTCAAGTAAATGAGATTT	21	6	0.293965	AtTAS1c-AtFT-AtTRY	571	591	-
TGCTAATACAGTTACTTATTT	21	6	0.293965	AtTAS1c-AtFT-AtTRY	613	633	-
ATTTCAATAAATAATTGGTTC	21	6	0.293965	AtTAS1c-AtFT-AtTRY	630	650	-
TAAATAATTGGTTCTAATAAT	21	6	0.293965	AtTAS1c-AtFT-AtTRY	637	657	-
TACAAAACATATTCGAGGATA	21	6	0.293965	AtTAS1c-AtFT-AtTRY	657	677	-
ATTTTGAAAAGCTTGAGTAGT	21	6	0.293965	AtTAS1c-AtFT-AtTRY	700	720	-
TCTCCGAGGTGTAGCGAAGAA	21	6	0.293965	AtTAS1c-AtFT-AtTRY	724	744	-
GAGGTGTAGCGAAGAAGCATC	21	6	0.293965	AtTAS1c-AtFT-AtTRY	729	749	-
TTTATTTGTGTTAATGTACCA	21	6	0.293965	AtTAS1c-AtFT-AtTRY	794	814	-
ATGTACCATGGCCGATATCGG	21	6	0.293965	AtTAS1c-AtFT-AtTRY	807	827	-
CCCGACGTCAAATACCAAAAAG	22	6	0.293965	AtTAS1c-AtFT-AtTRY	24	45	-
CTGCAAATACGATCTGTAAGTC	22	6	0.293965	AtTAS1c-AtFT-AtTRY	71	92	-
CATGTTCCGCCGTTAGATCGAG	22	6	0.293965	AtTAS1c-AtFT-AtTRY	127	148	-
TTCTTTTGAGTATCGAGTAGAG	22	6	0.293965	AtTAS1c-AtFT-AtTRY	186	207	-
TTTTGAGTATCGAGTAGAGCGT	22	6	0.293965	AtTAS1c-AtFT-AtTRY	189	210	-
AGTTTGAGATTGCGTTTGTCAG	22	6	0.293965	AtTAS1c-AtFT-AtTRY	222	243	-
TCAATGTCCCGGTCCAATTTTC	22	6	0.293965	AtTAS1c-AtFT-AtTRY	253	274	-
TTTCACCAGCCATGTGTCAGTT	22	6	0.293965	AtTAS1c-AtFT-AtTRY	271	292	-
CAGTTTCGTTCCTTCCCGTCCT	22	6	0.293965	AtTAS1c-AtFT-AtTRY	288	309	-
TTCCCGTCCTCTTCTTTGATTT	22	6	0.293965	AtTAS1c-AtFT-AtTRY	300	321	-
CCCGTCCTCTTCTTTGATTTCG	22	6	0.293965	AtTAS1c-AtFT-AtTRY	302	323	-
TTGGGTTACGGATGTTTTCGAG	22	6	0.293965	AtTAS1c-AtFT-AtTRY	324	345	-
GGTTACGGATGTTTTCGAGATG	22	6	0.293965	AtTAS1c-AtFT-AtTRY	327	348	-
TCGAGATGAAACAGCATTGTTT	22	6	0.293965	AtTAS1c-AtFT-AtTRY	341	362	-
CTCGCCTCGGTGGATCTTAGAA	22	6	0.293965	AtTAS1c-AtFT-AtTRY	436	457	-
AGTCCAACATAGCGTATTCTAA	22	6	0.293965	AtTAS1c-AtFT-AtTRY	468	489	-
GTATTCTAAGTTCAACATATCG	22	6	0.293965	AtTAS1c-AtFT-AtTRY	481	502	-
ACTAGAAAAGACATTGGACATA	22	6	0.293965	AtTAS1c-AtFT-AtTRY	507	528	-
TTGAATGTGTTCAAGTAAATGA	22	6	0.293965	AtTAS1c-AtFT-AtTRY	565	586	-
TTGCTAATACAGTTACTTATTT	22	6	0.293965	AtTAS1c-AtFT-AtTRY	612	633	-
GTTTCTCTCCGAGGTGTAGCGA	22	6	0.293965	AtTAS1c-AtFT-AtTRY	719	740	-
TCTCCGAGGTGTAGCGAAGAAG	22	6	0.293965	AtTAS1c-AtFT-AtTRY	724	745	-
GAGCGTCGTCTATAGTTAGTTTG	23	6	0.293965	AtTAS1c-AtFT-AtTRY	205	227	-
TGTGTCAGTTTCGTTCCTTCCCG	23	6	0.293965	AtTAS1c-AtFT-AtTRY	283	305	-
AGGCCTCCCATTCGATACTGCTC	23	6	0.293965	AtTAS1c-AtFT-AtTRY	416	438	-
CCAACATAGCGTATTCTAAGTTC	23	6	0.293965	AtTAS1c-AtFT-AtTRY	471	493	-
GTAAATGAGATTTTCAAGTCGTC	23	6	0.293965	AtTAS1c-AtFT-AtTRY	579	601	-
AATAATACAAAACATATTCGAGG	23	6	0.293965	AtTAS1c-AtFT-AtTRY	652	674	-
AGTTTCTCTCCGAGGTGTAGCGA	23	6	0.293965	AtTAS1c-AtFT-AtTRY	718	740	-
AGTGAGATGGGTTCTTAGATCATG	24	6	0.293965	AtTAS1c-AtFT-AtTRY	107	130	-
GTCATGGTCTTGTCTCATAGAAAG	24	6	0.293965	AtTAS1c-AtFT-AtTRY	148	171	-
GATTGCGTTTGTCAGAAGTTAGGT	24	6	0.293965	AtTAS1c-AtFT-AtTRY	229	252	-
CATGTGTCAGTTTCGTTCCTTCCC	24	6	0.293965	AtTAS1c-AtFT-AtTRY	281	304	-
TTTCGTTCCTTCCCGTCCTCTTCT	24	6	0.293965	AtTAS1c-AtFT-AtTRY	291	314	-
CGTCCTCTTCTTTGATTTCGTTGG	24	6	0.293965	AtTAS1c-AtFT-AtTRY	304	327	-
CGTTGGGTTACGGATGTTTTCGAG	24	6	0.293965	AtTAS1c-AtFT-AtTRY	322	345	-
TCGAGATGAAACAGCATTGTTTTG	24	6	0.293965	AtTAS1c-AtFT-AtTRY	341	364	-
GGTTATAAAGGAAGAGGCCTCCCA	24	6	0.293965	AtTAS1c-AtFT-AtTRY	402	425	-
GCTCGCCTCGGTGGATCTTAGAAA	24	6	0.293965	AtTAS1c-AtFT-AtTRY	435	458	-
ATCGACGAACTAGAAAAGACATTG	24	6	0.293965	AtTAS1c-AtFT-AtTRY	499	522	-
ATTCCAGGATATGCAAAAGAAAAC	24	6	0.293965	AtTAS1c-AtFT-AtTRY	528	551	-
CCAGGATATGCAAAAGAAAACAAT	24	6	0.293965	AtTAS1c-AtFT-AtTRY	531	554	-
AGTCGTCTAAAGAACAGTTGCTAA	24	6	0.293965	AtTAS1c-AtFT-AtTRY	595	618	-
AAAGAACAGTTGCTAATACAGTTA	24	6	0.293965	AtTAS1c-AtFT-AtTRY	603	626	-
CTAATAATACAAAACATATTCGAG	24	6	0.293965	AtTAS1c-AtFT-AtTRY	650	673	-
TTTGTTATTTTGAAAAGCTTGAGT	24	6	0.293965	AtTAS1c-AtFT-AtTRY	694	717	-
TCCGCCGTTAGATCGAGTC	19	5	0.244971	AtTAS1c-AtFT-AtTRY	132	150	-
TGGGTTACGGATGTTTTCG	19	5	0.244971	AtTAS1c-AtFT-AtTRY	325	343	-
CATTCGATACTGCTCGCCT	19	5	0.244971	AtTAS1c-AtFT-AtTRY	424	442	-
TCGATACTGCTCGCCTCGG	19	5	0.244971	AtTAS1c-AtFT-AtTRY	427	445	-
GTCTAAAGAACAGTTGCTA	19	5	0.244971	AtTAS1c-AtFT-AtTRY	599	617	-
GTTGCTAATACAGTTACTT	19	5	0.244971	AtTAS1c-AtFT-AtTRY	611	629	-
TCATGTTCCGCCGTTAGATC	20	5	0.244971	AtTAS1c-AtFT-AtTRY	126	145	-
TCGTCTATAGTTAGTTTGAG	20	5	0.244971	AtTAS1c-AtFT-AtTRY	210	229	-
CGTTTGTCAGAAGTTAGGTT	20	5	0.244971	AtTAS1c-AtFT-AtTRY	234	253	-
CCATGTGTCAGTTTCGTTCC	20	5	0.244971	AtTAS1c-AtFT-AtTRY	280	299	-
ATGTGTCAGTTTCGTTCCTT	20	5	0.244971	AtTAS1c-AtFT-AtTRY	282	301	-
TTTGATTTCGTTGGGTTACG	20	5	0.244971	AtTAS1c-AtFT-AtTRY	314	333	-
TTTCGTTGGGTTACGGATGT	20	5	0.244971	AtTAS1c-AtFT-AtTRY	319	338	-
GGAAGAGGCCTCCCATTCGA	20	5	0.244971	AtTAS1c-AtFT-AtTRY	411	430	-
CGCCTCGGTGGATCTTAGAA	20	5	0.244971	AtTAS1c-AtFT-AtTRY	438	457	-
ATTATTCTAAGTCCAACATA	20	5	0.244971	AtTAS1c-AtFT-AtTRY	459	478	-
AGTCCAACATAGCGTATTCT	20	5	0.244971	AtTAS1c-AtFT-AtTRY	468	487	-
CGAACTAGAAAAGACATTGG	20	5	0.244971	AtTAS1c-AtFT-AtTRY	504	523	-
AATGTGTTCAAGTAAATGAG	20	5	0.244971	AtTAS1c-AtFT-AtTRY	568	587	-
GTGTTCAAGTAAATGAGATT	20	5	0.244971	AtTAS1c-AtFT-AtTRY	571	590	-
ACAGTTGCTAATACAGTTAC	20	5	0.244971	AtTAS1c-AtFT-AtTRY	608	627	-
CTAAACGGCTAAGCCCGACGT	21	5	0.244971	AtTAS1c-AtFT-AtTRY	11	31	-
AGCCCGACGTCAAATACCAAA	21	5	0.244971	AtTAS1c-AtFT-AtTRY	22	42	-
AAACAAGAGCGCCGTCAAGCT	21	5	0.244971	AtTAS1c-AtFT-AtTRY	50	70	-
ATACGATCTGTAAGTCCATCT	21	5	0.244971	AtTAS1c-AtFT-AtTRY	77	97	-
AAAAGTGAGATGGGTTCTTAG	21	5	0.244971	AtTAS1c-AtFT-AtTRY	104	124	-
AAGTGAGATGGGTTCTTAGAT	21	5	0.244971	AtTAS1c-AtFT-AtTRY	106	126	-
GGGTTCTTAGATCATGTTCCG	21	5	0.244971	AtTAS1c-AtFT-AtTRY	115	135	-
GTTAGATCGAGTCATGGTCTT	21	5	0.244971	AtTAS1c-AtFT-AtTRY	138	158	-
CTTGTCTCATAGAAAGGTACT	21	5	0.244971	AtTAS1c-AtFT-AtTRY	156	176	-
GTTACGGATGTTTTCGAGATG	21	5	0.244971	AtTAS1c-AtFT-AtTRY	328	348	-
TTGTTGTGATTTTTCTCTACA	21	5	0.244971	AtTAS1c-AtFT-AtTRY	362	382	-
CCAACATAGCGTATTCTAAGT	21	5	0.244971	AtTAS1c-AtFT-AtTRY	471	491	-
TCAACATATCGACGAACTAGA	21	5	0.244971	AtTAS1c-AtFT-AtTRY	492	512	-
ACAGTTGCTAATACAGTTACT	21	5	0.244971	AtTAS1c-AtFT-AtTRY	608	628	-
TTATTTCAATAAATAATTGGT	21	5	0.244971	AtTAS1c-AtFT-AtTRY	628	648	-
ATATTCGAGGATATGCAGAAA	21	5	0.244971	AtTAS1c-AtFT-AtTRY	665	685	-
TATTCGAGGATATGCAGAAAA	21	5	0.244971	AtTAS1c-AtFT-AtTRY	666	686	-
CGAGGTGTAGCGAAGAAGCAT	21	5	0.244971	AtTAS1c-AtFT-AtTRY	728	748	-
TATTTGTGTTAATGTACCATG	21	5	0.244971	AtTAS1c-AtFT-AtTRY	796	816	-
CTAAACCTAAACGGCTAAGCCC	22	5	0.244971	AtTAS1c-AtFT-AtTRY	5	26	-
CCTAAACGGCTAAGCCCGACGT	22	5	0.244971	AtTAS1c-AtFT-AtTRY	10	31	-
TAAACGGCTAAGCCCGACGTCA	22	5	0.244971	AtTAS1c-AtFT-AtTRY	12	33	-
GAGAAAAACAAGAGCGCCGTCA	22	5	0.244971	AtTAS1c-AtFT-AtTRY	45	66	-
TGCAAATACGATCTGTAAGTCC	22	5	0.244971	AtTAS1c-AtFT-AtTRY	72	93	-
CGTTCCTTCCCGTCCTCTTCTT	22	5	0.244971	AtTAS1c-AtFT-AtTRY	294	315	-
TTCGTTGGGTTACGGATGTTTT	22	5	0.244971	AtTAS1c-AtFT-AtTRY	320	341	-
ATTGTTTTGTTGTGATTTTTCT	22	5	0.244971	AtTAS1c-AtFT-AtTRY	356	377	-
TTTGTTGTGATTTTTCTCTACA	22	5	0.244971	AtTAS1c-AtFT-AtTRY	361	382	-
GCTCGCCTCGGTGGATCTTAGA	22	5	0.244971	AtTAS1c-AtFT-AtTRY	435	456	-
GCGTATTCTAAGTTCAACATAT	22	5	0.244971	AtTAS1c-AtFT-AtTRY	479	500	-
TTCAACATATCGACGAACTAGA	22	5	0.244971	AtTAS1c-AtFT-AtTRY	491	512	-
TTGGACATATTCCAGGATATGC	22	5	0.244971	AtTAS1c-AtFT-AtTRY	520	541	-
TGGACATATTCCAGGATATGCA	22	5	0.244971	AtTAS1c-AtFT-AtTRY	521	542	-
AGTAAATGAGATTTTCAAGTCG	22	5	0.244971	AtTAS1c-AtFT-AtTRY	578	599	-
TCTAAAGAACAGTTGCTAATAC	22	5	0.244971	AtTAS1c-AtFT-AtTRY	600	621	-
TTCTCTCCGAGGTGTAGCGAAG	22	5	0.244971	AtTAS1c-AtFT-AtTRY	721	742	-
TATCGAGTAGAGCGTCGTCTATA	23	5	0.244971	AtTAS1c-AtFT-AtTRY	196	218	-
ATTGCGTTTGTCAGAAGTTAGGT	23	5	0.244971	AtTAS1c-AtFT-AtTRY	230	252	-
TCCCGGTCCAATTTTCACCAGCC	23	5	0.244971	AtTAS1c-AtFT-AtTRY	259	281	-
TTCTTTGATTTCGTTGGGTTACG	23	5	0.244971	AtTAS1c-AtFT-AtTRY	311	333	-
CGTTGGGTTACGGATGTTTTCGA	23	5	0.244971	AtTAS1c-AtFT-AtTRY	322	344	-
TTCGAGATGAAACAGCATTGTTT	23	5	0.244971	AtTAS1c-AtFT-AtTRY	340	362	-
GAAAATTATTCTAAGTCCAACAT	23	5	0.244971	AtTAS1c-AtFT-AtTRY	455	477	-
ATTCTAAGTTCAACATATCGACG	23	5	0.244971	AtTAS1c-AtFT-AtTRY	483	505	-
ACATATCGACGAACTAGAAAAGA	23	5	0.244971	AtTAS1c-AtFT-AtTRY	495	517	-
GACGAACTAGAAAAGACATTGGA	23	5	0.244971	AtTAS1c-AtFT-AtTRY	502	524	-
TTGGACATATTCCAGGATATGCA	23	5	0.244971	AtTAS1c-AtFT-AtTRY	520	542	-
ATGAATATTGTTTTGAATGTGTT	23	5	0.244971	AtTAS1c-AtFT-AtTRY	553	575	-
AGTAAATGAGATTTTCAAGTCGT	23	5	0.244971	AtTAS1c-AtFT-AtTRY	578	600	-
CAAGTCGTCTAAAGAACAGTTGC	23	5	0.244971	AtTAS1c-AtFT-AtTRY	593	615	-
AAGAACAGTTGCTAATACAGTTA	23	5	0.244971	AtTAS1c-AtFT-AtTRY	604	626	-
CCGAGGTGTAGCGAAGAAGCATC	23	5	0.244971	AtTAS1c-AtFT-AtTRY	727	749	-
GCAAATACGATCTGTAAGTCCATC	24	5	0.244971	AtTAS1c-AtFT-AtTRY	73	96	-
CATGTTCCGCCGTTAGATCGAGTC	24	5	0.244971	AtTAS1c-AtFT-AtTRY	127	150	-
ACTTTCGTTTACTTCTTTTGAGTA	24	5	0.244971	AtTAS1c-AtFT-AtTRY	174	197	-
TATAGTTAGTTTGAGATTGCGTTT	24	5	0.244971	AtTAS1c-AtFT-AtTRY	215	238	-
AGTTTCGTTCCTTCCCGTCCTCTT	24	5	0.244971	AtTAS1c-AtFT-AtTRY	289	312	-
CTTTGATTTCGTTGGGTTACGGAT	24	5	0.244971	AtTAS1c-AtFT-AtTRY	313	336	-
GGTTACGGATGTTTTCGAGATGAA	24	5	0.244971	AtTAS1c-AtFT-AtTRY	327	350	-
ATTGTTTTGTTGTGATTTTTCTCT	24	5	0.244971	AtTAS1c-AtFT-AtTRY	356	379	-
AGGCCTCCCATTCGATACTGCTCG	24	5	0.244971	AtTAS1c-AtFT-AtTRY	416	439	-
CTCCCATTCGATACTGCTCGCCTC	24	5	0.244971	AtTAS1c-AtFT-AtTRY	420	443	-
CGCCTCGGTGGATCTTAGAAAATT	24	5	0.244971	AtTAS1c-AtFT-AtTRY	438	461	-
TATTCTAAGTCCAACATAGCGTAT	24	5	0.244971	AtTAS1c-AtFT-AtTRY	461	484	-
CAATGAATATTGTTTTGAATGTGT	24	5	0.244971	AtTAS1c-AtFT-AtTRY	551	574	-
TGTTTTGAATGTGTTCAAGTAAAT	24	5	0.244971	AtTAS1c-AtFT-AtTRY	561	584	-
ATTTTCAAGTCGTCTAAAGAACAG	24	5	0.244971	AtTAS1c-AtFT-AtTRY	588	611	-
TTCGAGGATATGCAGAAAAAAAGA	24	5	0.244971	AtTAS1c-AtFT-AtTRY	668	691	-
GTTATTTTGAAAAGCTTGAGTAGT	24	5	0.244971	AtTAS1c-AtFT-AtTRY	697	720	-
AATGTACCATGGCCGATATCGGTT	24	5	0.244971	AtTAS1c-AtFT-AtTRY	806	829	-
TAGATCATGTTCCGCCGTT	19	4	0.195977	AtTAS1c-AtFT-AtTRY	122	140	-
GAGTAGAGCGTCGTCTATA	19	4	0.195977	AtTAS1c-AtFT-AtTRY	200	218	-
TTTTCACCAGCCATGTGTC	19	4	0.195977	AtTAS1c-AtFT-AtTRY	270	288	-
GTTTTGTTGTGATTTTTCT	19	4	0.195977	AtTAS1c-AtFT-AtTRY	359	377	-
GCCTCCCATTCGATACTGC	19	4	0.195977	AtTAS1c-AtFT-AtTRY	418	436	-
GCCTCGGTGGATCTTAGAA	19	4	0.195977	AtTAS1c-AtFT-AtTRY	439	457	-
ATTATTCTAAGTCCAACAT	19	4	0.195977	AtTAS1c-AtFT-AtTRY	459	477	-
ACATAGCGTATTCTAAGTT	19	4	0.195977	AtTAS1c-AtFT-AtTRY	474	492	-
GACGAACTAGAAAAGACAT	19	4	0.195977	AtTAS1c-AtFT-AtTRY	502	520	-
GAATGTGTTCAAGTAAATG	19	4	0.195977	AtTAS1c-AtFT-AtTRY	567	585	-
CTAAAGAACAGTTGCTAAT	19	4	0.195977	AtTAS1c-AtFT-AtTRY	601	619	-
AATTGGTTCTAATAATACA	19	4	0.195977	AtTAS1c-AtFT-AtTRY	642	660	-
TTAGATCATGTTCCGCCGTT	20	4	0.195977	AtTAS1c-AtFT-AtTRY	121	140	-
GATCGAGTCATGGTCTTGTC	20	4	0.195977	AtTAS1c-AtFT-AtTRY	142	161	-
GTCTTGTCTCATAGAAAGGT	20	4	0.195977	AtTAS1c-AtFT-AtTRY	154	173	-
TACTTTCGTTTACTTCTTTT	20	4	0.195977	AtTAS1c-AtFT-AtTRY	173	192	-
CTTTCGTTTACTTCTTTTGA	20	4	0.195977	AtTAS1c-AtFT-AtTRY	175	194	-
TGAGTATCGAGTAGAGCGTC	20	4	0.195977	AtTAS1c-AtFT-AtTRY	192	211	-
CGTCTATAGTTAGTTTGAGA	20	4	0.195977	AtTAS1c-AtFT-AtTRY	211	230	-
AGTTAGTTTGAGATTGCGTT	20	4	0.195977	AtTAS1c-AtFT-AtTRY	218	237	-
TAGTTTGAGATTGCGTTTGT	20	4	0.195977	AtTAS1c-AtFT-AtTRY	221	240	-
TTGAGATTGCGTTTGTCAGA	20	4	0.195977	AtTAS1c-AtFT-AtTRY	225	244	-
TGCGTTTGTCAGAAGTTAGG	20	4	0.195977	AtTAS1c-AtFT-AtTRY	232	251	-
CCGGTCCAATTTTCACCAGC	20	4	0.195977	AtTAS1c-AtFT-AtTRY	261	280	-
GTGTCAGTTTCGTTCCTTCC	20	4	0.195977	AtTAS1c-AtFT-AtTRY	284	303	-
GTCAGTTTCGTTCCTTCCCG	20	4	0.195977	AtTAS1c-AtFT-AtTRY	286	305	-
GTTCCTTCCCGTCCTCTTCT	20	4	0.195977	AtTAS1c-AtFT-AtTRY	295	314	-
TCTTCTTTGATTTCGTTGGG	20	4	0.195977	AtTAS1c-AtFT-AtTRY	309	328	-
TTCTTTGATTTCGTTGGGTT	20	4	0.195977	AtTAS1c-AtFT-AtTRY	311	330	-
AAAGGAAGAGGCCTCCCATT	20	4	0.195977	AtTAS1c-AtFT-AtTRY	408	427	-
CTGCTCGCCTCGGTGGATCT	20	4	0.195977	AtTAS1c-AtFT-AtTRY	433	452	-
CTAAGTCCAACATAGCGTAT	20	4	0.195977	AtTAS1c-AtFT-AtTRY	465	484	-
ACATAGCGTATTCTAAGTTC	20	4	0.195977	AtTAS1c-AtFT-AtTRY	474	493	-
ATAGCGTATTCTAAGTTCAA	20	4	0.195977	AtTAS1c-AtFT-AtTRY	476	495	-
GCGTATTCTAAGTTCAACAT	20	4	0.195977	AtTAS1c-AtFT-AtTRY	479	498	-
ACGAACTAGAAAAGACATTG	20	4	0.195977	AtTAS1c-AtFT-AtTRY	503	522	-
ATGAGATTTTCAAGTCGTCT	20	4	0.195977	AtTAS1c-AtFT-AtTRY	583	602	-
TTTGTTATTTTGAAAAGCTT	20	4	0.195977	AtTAS1c-AtFT-AtTRY	694	713	-
TTCTCTCCGAGGTGTAGCGA	20	4	0.195977	AtTAS1c-AtFT-AtTRY	721	740	-
CCGAGGTGTAGCGAAGAAGC	20	4	0.195977	AtTAS1c-AtFT-AtTRY	727	746	-
AAAAAGAGAAAAACAAGAGCG	21	4	0.195977	AtTAS1c-AtFT-AtTRY	40	60	-
TCTGTAAGTCCATCTTAACAC	21	4	0.195977	AtTAS1c-AtFT-AtTRY	83	103	-
AACACAAAAGTGAGATGGGTT	21	4	0.195977	AtTAS1c-AtFT-AtTRY	99	119	-
ATGGGTTCTTAGATCATGTTC	21	4	0.195977	AtTAS1c-AtFT-AtTRY	113	133	-
CATGGTCTTGTCTCATAGAAA	21	4	0.195977	AtTAS1c-AtFT-AtTRY	150	170	-
TTGTCTCATAGAAAGGTACTT	21	4	0.195977	AtTAS1c-AtFT-AtTRY	157	177	-
ATAGAAAGGTACTTTCGTTTA	21	4	0.195977	AtTAS1c-AtFT-AtTRY	164	184	-
AGGTACTTTCGTTTACTTCTT	21	4	0.195977	AtTAS1c-AtFT-AtTRY	170	190	-
CGGATGTTTTCGAGATGAAAC	21	4	0.195977	AtTAS1c-AtFT-AtTRY	332	352	-
CGAGATGAAACAGCATTGTTT	21	4	0.195977	AtTAS1c-AtFT-AtTRY	342	362	-
TGAAACAGCATTGTTTTGTTG	21	4	0.195977	AtTAS1c-AtFT-AtTRY	347	367	-
CTACAAGCGAATAGACCATTT	21	4	0.195977	AtTAS1c-AtFT-AtTRY	378	398	-
GCGAATAGACCATTTATTGGT	21	4	0.195977	AtTAS1c-AtFT-AtTRY	384	404	-
CGAATAGACCATTTATTGGTT	21	4	0.195977	AtTAS1c-AtFT-AtTRY	385	405	-
GGACATATTCCAGGATATGCA	21	4	0.195977	AtTAS1c-AtFT-AtTRY	522	542	-
GTTTTGAATGTGTTCAAGTAA	21	4	0.195977	AtTAS1c-AtFT-AtTRY	562	582	-
AAGTAAATGAGATTTTCAAGT	21	4	0.195977	AtTAS1c-AtFT-AtTRY	577	597	-
TAATACAGTTACTTATTTCAA	21	4	0.195977	AtTAS1c-AtFT-AtTRY	616	636	-
TTTCAATAAATAATTGGTTCT	21	4	0.195977	AtTAS1c-AtFT-AtTRY	631	651	-
TTTGAAAAGCTTGAGTAGTTT	21	4	0.195977	AtTAS1c-AtFT-AtTRY	702	722	-
GCTTGAGTAGTTTCTCTCCGA	21	4	0.195977	AtTAS1c-AtFT-AtTRY	710	730	-
AGTTTCTCTCCGAGGTGTAGC	21	4	0.195977	AtTAS1c-AtFT-AtTRY	718	738	-
CCGAGGTGTAGCGAAGAAGCA	21	4	0.195977	AtTAS1c-AtFT-AtTRY	727	747	-
CTTTATGTTTTCACTTTGTAA	21	4	0.195977	AtTAS1c-AtFT-AtTRY	772	792	-
GTACCATGGCCGATATCGGTT	21	4	0.195977	AtTAS1c-AtFT-AtTRY	809	829	-
CCTAAACCTAAACGGCTAAGCC	22	4	0.195977	AtTAS1c-AtFT-AtTRY	4	25	-
TAAGCCCGACGTCAAATACCAA	22	4	0.195977	AtTAS1c-AtFT-AtTRY	20	41	-
AAAAAGAGAAAAACAAGAGCGC	22	4	0.195977	AtTAS1c-AtFT-AtTRY	40	61	-
AAAAGAGAAAAACAAGAGCGCC	22	4	0.195977	AtTAS1c-AtFT-AtTRY	41	62	-
CCGTCAAGCTCTGCAAATACGA	22	4	0.195977	AtTAS1c-AtFT-AtTRY	61	82	-
ACAAAAGTGAGATGGGTTCTTA	22	4	0.195977	AtTAS1c-AtFT-AtTRY	102	123	-
AAAAGTGAGATGGGTTCTTAGA	22	4	0.195977	AtTAS1c-AtFT-AtTRY	104	125	-
AGATGGGTTCTTAGATCATGTT	22	4	0.195977	AtTAS1c-AtFT-AtTRY	111	132	-
CTTAGATCATGTTCCGCCGTTA	22	4	0.195977	AtTAS1c-AtFT-AtTRY	120	141	-
GCCGTTAGATCGAGTCATGGTC	22	4	0.195977	AtTAS1c-AtFT-AtTRY	135	156	-
TCATGGTCTTGTCTCATAGAAA	22	4	0.195977	AtTAS1c-AtFT-AtTRY	149	170	-
GTCTCATAGAAAGGTACTTTCG	22	4	0.195977	AtTAS1c-AtFT-AtTRY	159	180	-
TTTGAGTATCGAGTAGAGCGTC	22	4	0.195977	AtTAS1c-AtFT-AtTRY	190	211	-
GTTTGAGATTGCGTTTGTCAGA	22	4	0.195977	AtTAS1c-AtFT-AtTRY	223	244	-
CCAGCCATGTGTCAGTTTCGTT	22	4	0.195977	AtTAS1c-AtFT-AtTRY	276	297	-
TTCCTTCCCGTCCTCTTCTTTG	22	4	0.195977	AtTAS1c-AtFT-AtTRY	296	317	-
GAGATGAAACAGCATTGTTTTG	22	4	0.195977	AtTAS1c-AtFT-AtTRY	343	364	-
TTTCTCTACAAGCGAATAGACC	22	4	0.195977	AtTAS1c-AtFT-AtTRY	373	394	-
GGAAGAGGCCTCCCATTCGATA	22	4	0.195977	AtTAS1c-AtFT-AtTRY	411	432	-
CTAAGTTCAACATATCGACGAA	22	4	0.195977	AtTAS1c-AtFT-AtTRY	486	507	-
AGAAAAGACATTGGACATATTC	22	4	0.195977	AtTAS1c-AtFT-AtTRY	510	531	-
ATATTCCAGGATATGCAAAAGA	22	4	0.195977	AtTAS1c-AtFT-AtTRY	526	547	-
ATTCCAGGATATGCAAAAGAAA	22	4	0.195977	AtTAS1c-AtFT-AtTRY	528	549	-
CAGGATATGCAAAAGAAAACAA	22	4	0.195977	AtTAS1c-AtFT-AtTRY	532	553	-
TATGCAAAAGAAAACAATGAAT	22	4	0.195977	AtTAS1c-AtFT-AtTRY	537	558	-
TTTTGAATGTGTTCAAGTAAAT	22	4	0.195977	AtTAS1c-AtFT-AtTRY	563	584	-
AAATGAGATTTTCAAGTCGTCT	22	4	0.195977	AtTAS1c-AtFT-AtTRY	581	602	-
AAGTCGTCTAAAGAACAGTTGC	22	4	0.195977	AtTAS1c-AtFT-AtTRY	594	615	-
GTCGTCTAAAGAACAGTTGCTA	22	4	0.195977	AtTAS1c-AtFT-AtTRY	596	617	-
AATACAAAACATATTCGAGGAT	22	4	0.195977	AtTAS1c-AtFT-AtTRY	655	676	-
ATACAAAACATATTCGAGGATA	22	4	0.195977	AtTAS1c-AtFT-AtTRY	656	677	-
TATGCAGAAAAAAAGATGTTTG	22	4	0.195977	AtTAS1c-AtFT-AtTRY	676	697	-
TTTGAAAAGCTTGAGTAGTTTC	22	4	0.195977	AtTAS1c-AtFT-AtTRY	702	723	-
GAGTAGTTTCTCTCCGAGGTGT	22	4	0.195977	AtTAS1c-AtFT-AtTRY	714	735	-
CGCCGTTAGATCGAGTCATGGTC	23	4	0.195977	AtTAS1c-AtFT-AtTRY	134	156	-
ATGGTCTTGTCTCATAGAAAGGT	23	4	0.195977	AtTAS1c-AtFT-AtTRY	151	173	-
TTCTTTTGAGTATCGAGTAGAGC	23	4	0.195977	AtTAS1c-AtFT-AtTRY	186	208	-
TTTGAGTATCGAGTAGAGCGTCG	23	4	0.195977	AtTAS1c-AtFT-AtTRY	190	212	-
CTATAGTTAGTTTGAGATTGCGT	23	4	0.195977	AtTAS1c-AtFT-AtTRY	214	236	-
TGGGTTACGGATGTTTTCGAGAT	23	4	0.195977	AtTAS1c-AtFT-AtTRY	325	347	-
TACGGATGTTTTCGAGATGAAAC	23	4	0.195977	AtTAS1c-AtFT-AtTRY	330	352	-
CTCCCATTCGATACTGCTCGCCT	23	4	0.195977	AtTAS1c-AtFT-AtTRY	420	442	-
TATTCTAAGTTCAACATATCGAC	23	4	0.195977	AtTAS1c-AtFT-AtTRY	482	504	-
CGACGAACTAGAAAAGACATTGG	23	4	0.195977	AtTAS1c-AtFT-AtTRY	501	523	-
ACGAACTAGAAAAGACATTGGAC	23	4	0.195977	AtTAS1c-AtFT-AtTRY	503	525	-
ATTGTTTTGAATGTGTTCAAGTA	23	4	0.195977	AtTAS1c-AtFT-AtTRY	559	581	-
TGAATGTGTTCAAGTAAATGAGA	23	4	0.195977	AtTAS1c-AtFT-AtTRY	566	588	-
ATGCAGAAAAAAAGATGTTTGTT	23	4	0.195977	AtTAS1c-AtFT-AtTRY	677	699	-
CTTGAGTAGTTTCTCTCCGAGGT	23	4	0.195977	AtTAS1c-AtFT-AtTRY	711	733	-
AGTCATGGTCTTGTCTCATAGAAA	24	4	0.195977	AtTAS1c-AtFT-AtTRY	147	170	-
TTGTCTCATAGAAAGGTACTTTCG	24	4	0.195977	AtTAS1c-AtFT-AtTRY	157	180	-
CTTTTGAGTATCGAGTAGAGCGTC	24	4	0.195977	AtTAS1c-AtFT-AtTRY	188	211	-
AGTATCGAGTAGAGCGTCGTCTAT	24	4	0.195977	AtTAS1c-AtFT-AtTRY	194	217	-
GTTAGTTTGAGATTGCGTTTGTCA	24	4	0.195977	AtTAS1c-AtFT-AtTRY	219	242	-
TGAGATTGCGTTTGTCAGAAGTTA	24	4	0.195977	AtTAS1c-AtFT-AtTRY	226	249	-
AGGTTCAATGTCCCGGTCCAATTT	24	4	0.195977	AtTAS1c-AtFT-AtTRY	249	272	-
ATTTTCACCAGCCATGTGTCAGTT	24	4	0.195977	AtTAS1c-AtFT-AtTRY	269	292	-
GTGTCAGTTTCGTTCCTTCCCGTC	24	4	0.195977	AtTAS1c-AtFT-AtTRY	284	307	-
TTCCCGTCCTCTTCTTTGATTTCG	24	4	0.195977	AtTAS1c-AtFT-AtTRY	300	323	-
TTGATTTCGTTGGGTTACGGATGT	24	4	0.195977	AtTAS1c-AtFT-AtTRY	315	338	-
GGGTTACGGATGTTTTCGAGATGA	24	4	0.195977	AtTAS1c-AtFT-AtTRY	326	349	-
CAGCATTGTTTTGTTGTGATTTTT	24	4	0.195977	AtTAS1c-AtFT-AtTRY	352	375	-
AGCGAATAGACCATTTATTGGTTA	24	4	0.195977	AtTAS1c-AtFT-AtTRY	383	406	-
TCTAAGTTCAACATATCGACGAAC	24	4	0.195977	AtTAS1c-AtFT-AtTRY	485	508	-
GTTTTGAATGTGTTCAAGTAAATG	24	4	0.195977	AtTAS1c-AtFT-AtTRY	562	585	-
AAGTCGTCTAAAGAACAGTTGCTA	24	4	0.195977	AtTAS1c-AtFT-AtTRY	594	617	-
ATAATACAAAACATATTCGAGGAT	24	4	0.195977	AtTAS1c-AtFT-AtTRY	653	676	-
TTTTGAAAAGCTTGAGTAGTTTCT	24	4	0.195977	AtTAS1c-AtFT-AtTRY	701	724	-
TGAGTAGTTTCTCTCCGAGGTGTA	24	4	0.195977	AtTAS1c-AtFT-AtTRY	713	736	-
TTTCTCTCCGAGGTGTAGCGAAGA	24	4	0.195977	AtTAS1c-AtFT-AtTRY	720	743	-
GATGGGTTCTTAGATCATG	19	3	0.146983	AtTAS1c-AtFT-AtTRY	112	130	-
GATCATGTTCCGCCGTTAG	19	3	0.146983	AtTAS1c-AtFT-AtTRY	124	142	-
TTTGAGTATCGAGTAGAGC	19	3	0.146983	AtTAS1c-AtFT-AtTRY	190	208	-
TAGAGCGTCGTCTATAGTT	19	3	0.146983	AtTAS1c-AtFT-AtTRY	203	221	-
AGTTAGTTTGAGATTGCGT	19	3	0.146983	AtTAS1c-AtFT-AtTRY	218	236	-
CCAATTTTCACCAGCCATG	19	3	0.146983	AtTAS1c-AtFT-AtTRY	266	284	-
CTTCTTTGATTTCGTTGGG	19	3	0.146983	AtTAS1c-AtFT-AtTRY	310	328	-
ACAAGCGAATAGACCATTT	19	3	0.146983	AtTAS1c-AtFT-AtTRY	380	398	-
GAAGAGGCCTCCCATTCGA	19	3	0.146983	AtTAS1c-AtFT-AtTRY	412	430	-
TCGCCTCGGTGGATCTTAG	19	3	0.146983	AtTAS1c-AtFT-AtTRY	437	455	-
TATTCTAAGTCCAACATAG	19	3	0.146983	AtTAS1c-AtFT-AtTRY	461	479	-
ATTCTAAGTCCAACATAGC	19	3	0.146983	AtTAS1c-AtFT-AtTRY	462	480	-
AACATAGCGTATTCTAAGT	19	3	0.146983	AtTAS1c-AtFT-AtTRY	473	491	-
AACTAGAAAAGACATTGGA	19	3	0.146983	AtTAS1c-AtFT-AtTRY	506	524	-
AGACATTGGACATATTCCA	19	3	0.146983	AtTAS1c-AtFT-AtTRY	515	533	-
AATGTGTTCAAGTAAATGA	19	3	0.146983	AtTAS1c-AtFT-AtTRY	568	586	-
AAGTCGTCTAAAGAACAGT	19	3	0.146983	AtTAS1c-AtFT-AtTRY	594	612	-
TCGTCTAAAGAACAGTTGC	19	3	0.146983	AtTAS1c-AtFT-AtTRY	597	615	-
CAGTTGCTAATACAGTTAC	19	3	0.146983	AtTAS1c-AtFT-AtTRY	609	627	-
CTAAGCCCGACGTCAAATAC	20	3	0.146983	AtTAS1c-AtFT-AtTRY	19	38	-
AGAAAAACAAGAGCGCCGTC	20	3	0.146983	AtTAS1c-AtFT-AtTRY	46	65	-
ACGATCTGTAAGTCCATCTT	20	3	0.146983	AtTAS1c-AtFT-AtTRY	79	98	-
CGATCTGTAAGTCCATCTTA	20	3	0.146983	AtTAS1c-AtFT-AtTRY	80	99	-
ACAAAAGTGAGATGGGTTCT	20	3	0.146983	AtTAS1c-AtFT-AtTRY	102	121	-
GTGAGATGGGTTCTTAGATC	20	3	0.146983	AtTAS1c-AtFT-AtTRY	108	127	-
TTCTTAGATCATGTTCCGCC	20	3	0.146983	AtTAS1c-AtFT-AtTRY	118	137	-
TCTTAGATCATGTTCCGCCG	20	3	0.146983	AtTAS1c-AtFT-AtTRY	119	138	-
GTTCCGCCGTTAGATCGAGT	20	3	0.146983	AtTAS1c-AtFT-AtTRY	130	149	-
AGATCGAGTCATGGTCTTGT	20	3	0.146983	AtTAS1c-AtFT-AtTRY	141	160	-
AGTCATGGTCTTGTCTCATA	20	3	0.146983	AtTAS1c-AtFT-AtTRY	147	166	-
TCTCATAGAAAGGTACTTTC	20	3	0.146983	AtTAS1c-AtFT-AtTRY	160	179	-
TTTTGAGTATCGAGTAGAGC	20	3	0.146983	AtTAS1c-AtFT-AtTRY	189	208	-
TTTGAGTATCGAGTAGAGCG	20	3	0.146983	AtTAS1c-AtFT-AtTRY	190	209	-
AGCGTCGTCTATAGTTAGTT	20	3	0.146983	AtTAS1c-AtFT-AtTRY	206	225	-
TGAGATTGCGTTTGTCAGAA	20	3	0.146983	AtTAS1c-AtFT-AtTRY	226	245	-
AGGTTCAATGTCCCGGTCCA	20	3	0.146983	AtTAS1c-AtFT-AtTRY	249	268	-
TTCAATGTCCCGGTCCAATT	20	3	0.146983	AtTAS1c-AtFT-AtTRY	252	271	-
CCCGTCCTCTTCTTTGATTT	20	3	0.146983	AtTAS1c-AtFT-AtTRY	302	321	-
CGTTGGGTTACGGATGTTTT	20	3	0.146983	AtTAS1c-AtFT-AtTRY	322	341	-
TGGGTTACGGATGTTTTCGA	20	3	0.146983	AtTAS1c-AtFT-AtTRY	325	344	-
TACGGATGTTTTCGAGATGA	20	3	0.146983	AtTAS1c-AtFT-AtTRY	330	349	-
GATACTGCTCGCCTCGGTGG	20	3	0.146983	AtTAS1c-AtFT-AtTRY	429	448	-
GAAAATTATTCTAAGTCCAA	20	3	0.146983	AtTAS1c-AtFT-AtTRY	455	474	-
CCAACATAGCGTATTCTAAG	20	3	0.146983	AtTAS1c-AtFT-AtTRY	471	490	-
TATTCTAAGTTCAACATATC	20	3	0.146983	AtTAS1c-AtFT-AtTRY	482	501	-
AACATATCGACGAACTAGAA	20	3	0.146983	AtTAS1c-AtFT-AtTRY	494	513	-
ATATCGACGAACTAGAAAAG	20	3	0.146983	AtTAS1c-AtFT-AtTRY	497	516	-
TGAATGTGTTCAAGTAAATG	20	3	0.146983	AtTAS1c-AtFT-AtTRY	566	585	-
TGAGATTTTCAAGTCGTCTA	20	3	0.146983	AtTAS1c-AtFT-AtTRY	584	603	-
GTCTAAAGAACAGTTGCTAA	20	3	0.146983	AtTAS1c-AtFT-AtTRY	599	618	-
AGAACAGTTGCTAATACAGT	20	3	0.146983	AtTAS1c-AtFT-AtTRY	605	624	-
CAGTTGCTAATACAGTTACT	20	3	0.146983	AtTAS1c-AtFT-AtTRY	609	628	-
TATTTCAATAAATAATTGGT	20	3	0.146983	AtTAS1c-AtFT-AtTRY	629	648	-
GTTTCTCTCCGAGGTGTAGC	20	3	0.146983	AtTAS1c-AtFT-AtTRY	719	738	-
AACAAGAGCGCCGTCAAGCTC	21	3	0.146983	AtTAS1c-AtFT-AtTRY	51	71	-
CGTCAAGCTCTGCAAATACGA	21	3	0.146983	AtTAS1c-AtFT-AtTRY	62	82	-
GTCAAGCTCTGCAAATACGAT	21	3	0.146983	AtTAS1c-AtFT-AtTRY	63	83	-
TCTTAACACAAAAGTGAGATG	21	3	0.146983	AtTAS1c-AtFT-AtTRY	95	115	-
AAAGTGAGATGGGTTCTTAGA	21	3	0.146983	AtTAS1c-AtFT-AtTRY	105	125	-
TAGAAAGGTACTTTCGTTTAC	21	3	0.146983	AtTAS1c-AtFT-AtTRY	165	185	-
CGAGTAGAGCGTCGTCTATAG	21	3	0.146983	AtTAS1c-AtFT-AtTRY	199	219	-
GTAGAGCGTCGTCTATAGTTA	21	3	0.146983	AtTAS1c-AtFT-AtTRY	202	222	-
ACCAGCCATGTGTCAGTTTCG	21	3	0.146983	AtTAS1c-AtFT-AtTRY	275	295	-
CGTTGGGTTACGGATGTTTTC	21	3	0.146983	AtTAS1c-AtFT-AtTRY	322	342	-
GTTTTCGAGATGAAACAGCAT	21	3	0.146983	AtTAS1c-AtFT-AtTRY	337	357	-
TTTGTTGTGATTTTTCTCTAC	21	3	0.146983	AtTAS1c-AtFT-AtTRY	361	381	-
TTGTGATTTTTCTCTACAAGC	21	3	0.146983	AtTAS1c-AtFT-AtTRY	365	385	-
GTGATTTTTCTCTACAAGCGA	21	3	0.146983	AtTAS1c-AtFT-AtTRY	367	387	-
TCTCTACAAGCGAATAGACCA	21	3	0.146983	AtTAS1c-AtFT-AtTRY	375	395	-
AGCGAATAGACCATTTATTGG	21	3	0.146983	AtTAS1c-AtFT-AtTRY	383	403	-
TTATTGGTTATAAAGGAAGAG	21	3	0.146983	AtTAS1c-AtFT-AtTRY	397	417	-
TAGAAAATTATTCTAAGTCCA	21	3	0.146983	AtTAS1c-AtFT-AtTRY	453	473	-
TCCAGGATATGCAAAAGAAAA	21	3	0.146983	AtTAS1c-AtFT-AtTRY	530	550	-
GATTTTCAAGTCGTCTAAAGA	21	3	0.146983	AtTAS1c-AtFT-AtTRY	587	607	-
CTAATACAGTTACTTATTTCA	21	3	0.146983	AtTAS1c-AtFT-AtTRY	615	635	-
AGGATATGCAGAAAAAAAGAT	21	3	0.146983	AtTAS1c-AtFT-AtTRY	672	692	-
GCAGAAAAAAAGATGTTTGTT	21	3	0.146983	AtTAS1c-AtFT-AtTRY	679	699	-
GTTTGTTATTTTGAAAAGCTT	21	3	0.146983	AtTAS1c-AtFT-AtTRY	693	713	-
AAGCTTGAGTAGTTTCTCTCC	21	3	0.146983	AtTAS1c-AtFT-AtTRY	708	728	-
GAGTAGTTTCTCTCCGAGGTG	21	3	0.146983	AtTAS1c-AtFT-AtTRY	714	734	-
CTTTGTAATTTTATTTGTGTT	21	3	0.146983	AtTAS1c-AtFT-AtTRY	785	805	-
TTGTGTTAATGTACCATGGCC	21	3	0.146983	AtTAS1c-AtFT-AtTRY	799	819	-
AACGGCTAAGCCCGACGTCAAA	22	3	0.146983	AtTAS1c-AtFT-AtTRY	14	35	-
GGGTTCTTAGATCATGTTCCGC	22	3	0.146983	AtTAS1c-AtFT-AtTRY	115	136	-
GTTCTTAGATCATGTTCCGCCG	22	3	0.146983	AtTAS1c-AtFT-AtTRY	117	138	-
TTGTCTCATAGAAAGGTACTTT	22	3	0.146983	AtTAS1c-AtFT-AtTRY	157	178	-
TCATAGAAAGGTACTTTCGTTT	22	3	0.146983	AtTAS1c-AtFT-AtTRY	162	183	-
GTTTGTCAGAAGTTAGGTTCAA	22	3	0.146983	AtTAS1c-AtFT-AtTRY	235	256	-
CCAATTTTCACCAGCCATGTGT	22	3	0.146983	AtTAS1c-AtFT-AtTRY	266	287	-
TCACCAGCCATGTGTCAGTTTC	22	3	0.146983	AtTAS1c-AtFT-AtTRY	273	294	-
TTCGTTCCTTCCCGTCCTCTTC	22	3	0.146983	AtTAS1c-AtFT-AtTRY	292	313	-
TCGTTCCTTCCCGTCCTCTTCT	22	3	0.146983	AtTAS1c-AtFT-AtTRY	293	314	-
TCCTTCCCGTCCTCTTCTTTGA	22	3	0.146983	AtTAS1c-AtFT-AtTRY	297	318	-
TCCCGTCCTCTTCTTTGATTTC	22	3	0.146983	AtTAS1c-AtFT-AtTRY	301	322	-
TCCTCTTCTTTGATTTCGTTGG	22	3	0.146983	AtTAS1c-AtFT-AtTRY	306	327	-
GATTTCGTTGGGTTACGGATGT	22	3	0.146983	AtTAS1c-AtFT-AtTRY	317	338	-
ATTTCGTTGGGTTACGGATGTT	22	3	0.146983	AtTAS1c-AtFT-AtTRY	318	339	-
GATCTTAGAAAATTATTCTAAG	22	3	0.146983	AtTAS1c-AtFT-AtTRY	448	469	-
CGACGAACTAGAAAAGACATTG	22	3	0.146983	AtTAS1c-AtFT-AtTRY	501	522	-
TCCAGGATATGCAAAAGAAAAC	22	3	0.146983	AtTAS1c-AtFT-AtTRY	530	551	-
AATGAGATTTTCAAGTCGTCTA	22	3	0.146983	AtTAS1c-AtFT-AtTRY	582	603	-
CTTATTTCAATAAATAATTGGT	22	3	0.146983	AtTAS1c-AtFT-AtTRY	627	648	-
GATATGCAGAAAAAAAGATGTT	22	3	0.146983	AtTAS1c-AtFT-AtTRY	674	695	-
TTATTTTGAAAAGCTTGAGTAG	22	3	0.146983	AtTAS1c-AtFT-AtTRY	698	719	-
TGAGTAGTTTCTCTCCGAGGTG	22	3	0.146983	AtTAS1c-AtFT-AtTRY	713	734	-
TCTCTCCGAGGTGTAGCGAAGA	22	3	0.146983	AtTAS1c-AtFT-AtTRY	722	743	-
TTAATGTACCATGGCCGATATC	22	3	0.146983	AtTAS1c-AtFT-AtTRY	804	825	-
CATGTTCCGCCGTTAGATCGAGT	23	3	0.146983	AtTAS1c-AtFT-AtTRY	127	149	-
CATGGTCTTGTCTCATAGAAAGG	23	3	0.146983	AtTAS1c-AtFT-AtTRY	150	172	-
CTCATAGAAAGGTACTTTCGTTT	23	3	0.146983	AtTAS1c-AtFT-AtTRY	161	183	-
TCTTTTGAGTATCGAGTAGAGCG	23	3	0.146983	AtTAS1c-AtFT-AtTRY	187	209	-
TATAGTTAGTTTGAGATTGCGTT	23	3	0.146983	AtTAS1c-AtFT-AtTRY	215	237	-
CCAATTTTCACCAGCCATGTGTC	23	3	0.146983	AtTAS1c-AtFT-AtTRY	266	288	-
TGATTTCGTTGGGTTACGGATGT	23	3	0.146983	AtTAS1c-AtFT-AtTRY	316	338	-
ATTGGTTATAAAGGAAGAGGCCT	23	3	0.146983	AtTAS1c-AtFT-AtTRY	399	421	-
AGAGGCCTCCCATTCGATACTGC	23	3	0.146983	AtTAS1c-AtFT-AtTRY	414	436	-
TACTGCTCGCCTCGGTGGATCTT	23	3	0.146983	AtTAS1c-AtFT-AtTRY	431	453	-
GCTCGCCTCGGTGGATCTTAGAA	23	3	0.146983	AtTAS1c-AtFT-AtTRY	435	457	-
CGCCTCGGTGGATCTTAGAAAAT	23	3	0.146983	AtTAS1c-AtFT-AtTRY	438	460	-
CCTCGGTGGATCTTAGAAAATTA	23	3	0.146983	AtTAS1c-AtFT-AtTRY	440	462	-
GTATTCTAAGTTCAACATATCGA	23	3	0.146983	AtTAS1c-AtFT-AtTRY	481	503	-
TCAACATATCGACGAACTAGAAA	23	3	0.146983	AtTAS1c-AtFT-AtTRY	492	514	-
TCGACGAACTAGAAAAGACATTG	23	3	0.146983	AtTAS1c-AtFT-AtTRY	500	522	-
AAAGACATTGGACATATTCCAGG	23	3	0.146983	AtTAS1c-AtFT-AtTRY	513	535	-
AATGAATATTGTTTTGAATGTGT	23	3	0.146983	AtTAS1c-AtFT-AtTRY	552	574	-
TGTGTTCAAGTAAATGAGATTTT	23	3	0.146983	AtTAS1c-AtFT-AtTRY	570	592	-
CAAGTAAATGAGATTTTCAAGTC	23	3	0.146983	AtTAS1c-AtFT-AtTRY	576	598	-
AAATAATTGGTTCTAATAATACA	23	3	0.146983	AtTAS1c-AtFT-AtTRY	638	660	-
TTTGTTATTTTGAAAAGCTTGAG	23	3	0.146983	AtTAS1c-AtFT-AtTRY	694	716	-
TGAGTAGTTTCTCTCCGAGGTGT	23	3	0.146983	AtTAS1c-AtFT-AtTRY	713	735	-
AGAAAAACAAGAGCGCCGTCAAGC	24	3	0.146983	AtTAS1c-AtFT-AtTRY	46	69	-
GAGATGGGTTCTTAGATCATGTTC	24	3	0.146983	AtTAS1c-AtFT-AtTRY	110	133	-
TGGGTTCTTAGATCATGTTCCGCC	24	3	0.146983	AtTAS1c-AtFT-AtTRY	114	137	-
TTCGTTTACTTCTTTTGAGTATCG	24	3	0.146983	AtTAS1c-AtFT-AtTRY	177	200	-
TTCTTTTGAGTATCGAGTAGAGCG	24	3	0.146983	AtTAS1c-AtFT-AtTRY	186	209	-
TCTTTTGAGTATCGAGTAGAGCGT	24	3	0.146983	AtTAS1c-AtFT-AtTRY	187	210	-
TTGAGTATCGAGTAGAGCGTCGTC	24	3	0.146983	AtTAS1c-AtFT-AtTRY	191	214	-
CTATAGTTAGTTTGAGATTGCGTT	24	3	0.146983	AtTAS1c-AtFT-AtTRY	214	237	-
AGTTTGAGATTGCGTTTGTCAGAA	24	3	0.146983	AtTAS1c-AtFT-AtTRY	222	245	-
GAGATTGCGTTTGTCAGAAGTTAG	24	3	0.146983	AtTAS1c-AtFT-AtTRY	227	250	-
TCAGAAGTTAGGTTCAATGTCCCG	24	3	0.146983	AtTAS1c-AtFT-AtTRY	240	263	-
GTCCCGGTCCAATTTTCACCAGCC	24	3	0.146983	AtTAS1c-AtFT-AtTRY	258	281	-
CCGGTCCAATTTTCACCAGCCATG	24	3	0.146983	AtTAS1c-AtFT-AtTRY	261	284	-
CGGTCCAATTTTCACCAGCCATGT	24	3	0.146983	AtTAS1c-AtFT-AtTRY	262	285	-
TTTCACCAGCCATGTGTCAGTTTC	24	3	0.146983	AtTAS1c-AtFT-AtTRY	271	294	-
ATGTGTCAGTTTCGTTCCTTCCCG	24	3	0.146983	AtTAS1c-AtFT-AtTRY	282	305	-
TTCGTTCCTTCCCGTCCTCTTCTT	24	3	0.146983	AtTAS1c-AtFT-AtTRY	292	315	-
TCCTCTTCTTTGATTTCGTTGGGT	24	3	0.146983	AtTAS1c-AtFT-AtTRY	306	329	-
TCTTCTTTGATTTCGTTGGGTTAC	24	3	0.146983	AtTAS1c-AtFT-AtTRY	309	332	-
TTTTCGAGATGAAACAGCATTGTT	24	3	0.146983	AtTAS1c-AtFT-AtTRY	338	361	-
CGAGATGAAACAGCATTGTTTTGT	24	3	0.146983	AtTAS1c-AtFT-AtTRY	342	365	-
TAGACCATTTATTGGTTATAAAGG	24	3	0.146983	AtTAS1c-AtFT-AtTRY	389	412	-
GGCCTCCCATTCGATACTGCTCGC	24	3	0.146983	AtTAS1c-AtFT-AtTRY	417	440	-
TAGAAAATTATTCTAAGTCCAACA	24	3	0.146983	AtTAS1c-AtFT-AtTRY	453	476	-
AAAATTATTCTAAGTCCAACATAG	24	3	0.146983	AtTAS1c-AtFT-AtTRY	456	479	-
CATAGCGTATTCTAAGTTCAACAT	24	3	0.146983	AtTAS1c-AtFT-AtTRY	475	498	-
TAGCGTATTCTAAGTTCAACATAT	24	3	0.146983	AtTAS1c-AtFT-AtTRY	477	500	-
TTCAACATATCGACGAACTAGAAA	24	3	0.146983	AtTAS1c-AtFT-AtTRY	491	514	-
CTAGAAAAGACATTGGACATATTC	24	3	0.146983	AtTAS1c-AtFT-AtTRY	508	531	-
TTGAATGTGTTCAAGTAAATGAGA	24	3	0.146983	AtTAS1c-AtFT-AtTRY	565	588	-
GTTCAAGTAAATGAGATTTTCAAG	24	3	0.146983	AtTAS1c-AtFT-AtTRY	573	596	-
AAGTAAATGAGATTTTCAAGTCGT	24	3	0.146983	AtTAS1c-AtFT-AtTRY	577	600	-
TCGTCTAAAGAACAGTTGCTAATA	24	3	0.146983	AtTAS1c-AtFT-AtTRY	597	620	-
CGTCTAAAGAACAGTTGCTAATAC	24	3	0.146983	AtTAS1c-AtFT-AtTRY	598	621	-
AGAACAGTTGCTAATACAGTTACT	24	3	0.146983	AtTAS1c-AtFT-AtTRY	605	628	-
TAAATAATTGGTTCTAATAATACA	24	3	0.146983	AtTAS1c-AtFT-AtTRY	637	660	-
ATTGGTTCTAATAATACAAAACAT	24	3	0.146983	AtTAS1c-AtFT-AtTRY	643	666	-
TAATACAAAACATATTCGAGGATA	24	3	0.146983	AtTAS1c-AtFT-AtTRY	654	677	-
TCGAGGATATGCAGAAAAAAAGAT	24	3	0.146983	AtTAS1c-AtFT-AtTRY	669	692	-
CTCTCCGAGGTGTAGCGAAGAAGC	24	3	0.146983	AtTAS1c-AtFT-AtTRY	723	746	-
TGTTAATGTACCATGGCCGATATC	24	3	0.146983	AtTAS1c-AtFT-AtTRY	802	825	-
GAAAAACAAGAGCGCCGTC	19	2	0.0979884	AtTAS1c-AtFT-AtTRY	47	65	-
TCTGCAAATACGATCTGTA	19	2	0.0979884	AtTAS1c-AtFT-AtTRY	70	88	-
TACGATCTGTAAGTCCATC	19	2	0.0979884	AtTAS1c-AtFT-AtTRY	78	96	-
CGATCTGTAAGTCCATCTT	19	2	0.0979884	AtTAS1c-AtFT-AtTRY	80	98	-
TTAGATCATGTTCCGCCGT	19	2	0.0979884	AtTAS1c-AtFT-AtTRY	121	139	-
CCGTTAGATCGAGTCATGG	19	2	0.0979884	AtTAS1c-AtFT-AtTRY	136	154	-
AGTCATGGTCTTGTCTCAT	19	2	0.0979884	AtTAS1c-AtFT-AtTRY	147	165	-
TTTCGTTTACTTCTTTTGA	19	2	0.0979884	AtTAS1c-AtFT-AtTRY	176	194	-
AGCGTCGTCTATAGTTAGT	19	2	0.0979884	AtTAS1c-AtFT-AtTRY	206	224	-
GCGTCGTCTATAGTTAGTT	19	2	0.0979884	AtTAS1c-AtFT-AtTRY	207	225	-
TAGTTTGAGATTGCGTTTG	19	2	0.0979884	AtTAS1c-AtFT-AtTRY	221	239	-
GTTTGAGATTGCGTTTGTC	19	2	0.0979884	AtTAS1c-AtFT-AtTRY	223	241	-
GAGATTGCGTTTGTCAGAA	19	2	0.0979884	AtTAS1c-AtFT-AtTRY	227	245	-
TTTGTCAGAAGTTAGGTTC	19	2	0.0979884	AtTAS1c-AtFT-AtTRY	236	254	-
TTAGGTTCAATGTCCCGGT	19	2	0.0979884	AtTAS1c-AtFT-AtTRY	247	265	-
CATGTGTCAGTTTCGTTCC	19	2	0.0979884	AtTAS1c-AtFT-AtTRY	281	299	-
GTTCCTTCCCGTCCTCTTC	19	2	0.0979884	AtTAS1c-AtFT-AtTRY	295	313	-
TTCTTTGATTTCGTTGGGT	19	2	0.0979884	AtTAS1c-AtFT-AtTRY	311	329	-
CGAGATGAAACAGCATTGT	19	2	0.0979884	AtTAS1c-AtFT-AtTRY	342	360	-
TTGTTTTGTTGTGATTTTT	19	2	0.0979884	AtTAS1c-AtFT-AtTRY	357	375	-
AGCGAATAGACCATTTATT	19	2	0.0979884	AtTAS1c-AtFT-AtTRY	383	401	-
TAAAGGAAGAGGCCTCCCA	19	2	0.0979884	AtTAS1c-AtFT-AtTRY	407	425	-
AGGAAGAGGCCTCCCATTC	19	2	0.0979884	AtTAS1c-AtFT-AtTRY	410	428	-
AGAGGCCTCCCATTCGATA	19	2	0.0979884	AtTAS1c-AtFT-AtTRY	414	432	-
CGCCTCGGTGGATCTTAGA	19	2	0.0979884	AtTAS1c-AtFT-AtTRY	438	456	-
TGGATCTTAGAAAATTATT	19	2	0.0979884	AtTAS1c-AtFT-AtTRY	446	464	-
TAGAAAATTATTCTAAGTC	19	2	0.0979884	AtTAS1c-AtFT-AtTRY	453	471	-
TAAGTCCAACATAGCGTAT	19	2	0.0979884	AtTAS1c-AtFT-AtTRY	466	484	-
AAGTCCAACATAGCGTATT	19	2	0.0979884	AtTAS1c-AtFT-AtTRY	467	485	-
AGCGTATTCTAAGTTCAAC	19	2	0.0979884	AtTAS1c-AtFT-AtTRY	478	496	-
ATTCTAAGTTCAACATATC	19	2	0.0979884	AtTAS1c-AtFT-AtTRY	483	501	-
TAAGTTCAACATATCGACG	19	2	0.0979884	AtTAS1c-AtFT-AtTRY	487	505	-
ACATATCGACGAACTAGAA	19	2	0.0979884	AtTAS1c-AtFT-AtTRY	495	513	-
ATCGACGAACTAGAAAAGA	19	2	0.0979884	AtTAS1c-AtFT-AtTRY	499	517	-
AGGATATGCAAAAGAAAAC	19	2	0.0979884	AtTAS1c-AtFT-AtTRY	533	551	-
ATGAATATTGTTTTGAATG	19	2	0.0979884	AtTAS1c-AtFT-AtTRY	553	571	-
GAATATTGTTTTGAATGTG	19	2	0.0979884	AtTAS1c-AtFT-AtTRY	555	573	-
TGAGATTTTCAAGTCGTCT	19	2	0.0979884	AtTAS1c-AtFT-AtTRY	584	602	-
TATGCAGAAAAAAAGATGT	19	2	0.0979884	AtTAS1c-AtFT-AtTRY	676	694	-
TGTGTTAATGTACCATGGC	19	2	0.0979884	AtTAS1c-AtFT-AtTRY	800	818	-
TAAACCTAAACGGCTAAGCC	20	2	0.0979884	AtTAS1c-AtFT-AtTRY	6	25	-
ACGGCTAAGCCCGACGTCAA	20	2	0.0979884	AtTAS1c-AtFT-AtTRY	15	34	-
CGACGTCAAATACCAAAAAG	20	2	0.0979884	AtTAS1c-AtFT-AtTRY	26	45	-
AAGAGAAAAACAAGAGCGCC	20	2	0.0979884	AtTAS1c-AtFT-AtTRY	43	62	-
GAGAAAAACAAGAGCGCCGT	20	2	0.0979884	AtTAS1c-AtFT-AtTRY	45	64	-
TGCAAATACGATCTGTAAGT	20	2	0.0979884	AtTAS1c-AtFT-AtTRY	72	91	-
TTAACACAAAAGTGAGATGG	20	2	0.0979884	AtTAS1c-AtFT-AtTRY	97	116	-
ATGTTCCGCCGTTAGATCGA	20	2	0.0979884	AtTAS1c-AtFT-AtTRY	128	147	-
TGTTCCGCCGTTAGATCGAG	20	2	0.0979884	AtTAS1c-AtFT-AtTRY	129	148	-
TCCGCCGTTAGATCGAGTCA	20	2	0.0979884	AtTAS1c-AtFT-AtTRY	132	151	-
TCGAGTCATGGTCTTGTCTC	20	2	0.0979884	AtTAS1c-AtFT-AtTRY	144	163	-
CGAGTCATGGTCTTGTCTCA	20	2	0.0979884	AtTAS1c-AtFT-AtTRY	145	164	-
TGGTCTTGTCTCATAGAAAG	20	2	0.0979884	AtTAS1c-AtFT-AtTRY	152	171	-
GGTCTTGTCTCATAGAAAGG	20	2	0.0979884	AtTAS1c-AtFT-AtTRY	153	172	-
TTGTCTCATAGAAAGGTACT	20	2	0.0979884	AtTAS1c-AtFT-AtTRY	157	176	-
TCGTTTACTTCTTTTGAGTA	20	2	0.0979884	AtTAS1c-AtFT-AtTRY	178	197	-
TTCTTTTGAGTATCGAGTAG	20	2	0.0979884	AtTAS1c-AtFT-AtTRY	186	205	-
AGTAGAGCGTCGTCTATAGT	20	2	0.0979884	AtTAS1c-AtFT-AtTRY	201	220	-
AGAGCGTCGTCTATAGTTAG	20	2	0.0979884	AtTAS1c-AtFT-AtTRY	204	223	-
CGTCGTCTATAGTTAGTTTG	20	2	0.0979884	AtTAS1c-AtFT-AtTRY	208	227	-
GTCGTCTATAGTTAGTTTGA	20	2	0.0979884	AtTAS1c-AtFT-AtTRY	209	228	-
CTATAGTTAGTTTGAGATTG	20	2	0.0979884	AtTAS1c-AtFT-AtTRY	214	233	-
ATAGTTAGTTTGAGATTGCG	20	2	0.0979884	AtTAS1c-AtFT-AtTRY	216	235	-
AGTTTGAGATTGCGTTTGTC	20	2	0.0979884	AtTAS1c-AtFT-AtTRY	222	241	-
GATTGCGTTTGTCAGAAGTT	20	2	0.0979884	AtTAS1c-AtFT-AtTRY	229	248	-
TTGCGTTTGTCAGAAGTTAG	20	2	0.0979884	AtTAS1c-AtFT-AtTRY	231	250	-
TTGTCAGAAGTTAGGTTCAA	20	2	0.0979884	AtTAS1c-AtFT-AtTRY	237	256	-
ATTTTCACCAGCCATGTGTC	20	2	0.0979884	AtTAS1c-AtFT-AtTRY	269	288	-
TTTTCACCAGCCATGTGTCA	20	2	0.0979884	AtTAS1c-AtFT-AtTRY	270	289	-
TCACCAGCCATGTGTCAGTT	20	2	0.0979884	AtTAS1c-AtFT-AtTRY	273	292	-
TGTCAGTTTCGTTCCTTCCC	20	2	0.0979884	AtTAS1c-AtFT-AtTRY	285	304	-
TCAGTTTCGTTCCTTCCCGT	20	2	0.0979884	AtTAS1c-AtFT-AtTRY	287	306	-
CAGTTTCGTTCCTTCCCGTC	20	2	0.0979884	AtTAS1c-AtFT-AtTRY	288	307	-
TTTCGTTCCTTCCCGTCCTC	20	2	0.0979884	AtTAS1c-AtFT-AtTRY	291	310	-
TTCGTTCCTTCCCGTCCTCT	20	2	0.0979884	AtTAS1c-AtFT-AtTRY	292	311	-
CGTTCCTTCCCGTCCTCTTC	20	2	0.0979884	AtTAS1c-AtFT-AtTRY	294	313	-
TCCCGTCCTCTTCTTTGATT	20	2	0.0979884	AtTAS1c-AtFT-AtTRY	301	320	-
GTCCTCTTCTTTGATTTCGT	20	2	0.0979884	AtTAS1c-AtFT-AtTRY	305	324	-
TCCTCTTCTTTGATTTCGTT	20	2	0.0979884	AtTAS1c-AtFT-AtTRY	306	325	-
TCTTTGATTTCGTTGGGTTA	20	2	0.0979884	AtTAS1c-AtFT-AtTRY	312	331	-
TTACGGATGTTTTCGAGATG	20	2	0.0979884	AtTAS1c-AtFT-AtTRY	329	348	-
TTTTCGAGATGAAACAGCAT	20	2	0.0979884	AtTAS1c-AtFT-AtTRY	338	357	-
TTCGAGATGAAACAGCATTG	20	2	0.0979884	AtTAS1c-AtFT-AtTRY	340	359	-
TCGAGATGAAACAGCATTGT	20	2	0.0979884	AtTAS1c-AtFT-AtTRY	341	360	-
ATGAAACAGCATTGTTTTGT	20	2	0.0979884	AtTAS1c-AtFT-AtTRY	346	365	-
CAGCATTGTTTTGTTGTGAT	20	2	0.0979884	AtTAS1c-AtFT-AtTRY	352	371	-
TTTATTGGTTATAAAGGAAG	20	2	0.0979884	AtTAS1c-AtFT-AtTRY	396	415	-
ATAAAGGAAGAGGCCTCCCA	20	2	0.0979884	AtTAS1c-AtFT-AtTRY	406	425	-
AGGCCTCCCATTCGATACTG	20	2	0.0979884	AtTAS1c-AtFT-AtTRY	416	435	-
CCTCGGTGGATCTTAGAAAA	20	2	0.0979884	AtTAS1c-AtFT-AtTRY	440	459	-
GGTGGATCTTAGAAAATTAT	20	2	0.0979884	AtTAS1c-AtFT-AtTRY	444	463	-
GTGGATCTTAGAAAATTATT	20	2	0.0979884	AtTAS1c-AtFT-AtTRY	445	464	-
AAGTCCAACATAGCGTATTC	20	2	0.0979884	AtTAS1c-AtFT-AtTRY	467	486	-
TCCAACATAGCGTATTCTAA	20	2	0.0979884	AtTAS1c-AtFT-AtTRY	470	489	-
TAGCGTATTCTAAGTTCAAC	20	2	0.0979884	AtTAS1c-AtFT-AtTRY	477	496	-
AGCGTATTCTAAGTTCAACA	20	2	0.0979884	AtTAS1c-AtFT-AtTRY	478	497	-
CGTATTCTAAGTTCAACATA	20	2	0.0979884	AtTAS1c-AtFT-AtTRY	480	499	-
TTCAACATATCGACGAACTA	20	2	0.0979884	AtTAS1c-AtFT-AtTRY	491	510	-
CTAGAAAAGACATTGGACAT	20	2	0.0979884	AtTAS1c-AtFT-AtTRY	508	527	-
AAAAGACATTGGACATATTC	20	2	0.0979884	AtTAS1c-AtFT-AtTRY	512	531	-
AAAGACATTGGACATATTCC	20	2	0.0979884	AtTAS1c-AtFT-AtTRY	513	532	-
TTCCAGGATATGCAAAAGAA	20	2	0.0979884	AtTAS1c-AtFT-AtTRY	529	548	-
ATATGCAAAAGAAAACAATG	20	2	0.0979884	AtTAS1c-AtFT-AtTRY	536	555	-
TGAATATTGTTTTGAATGTG	20	2	0.0979884	AtTAS1c-AtFT-AtTRY	554	573	-
GTTTTGAATGTGTTCAAGTA	20	2	0.0979884	AtTAS1c-AtFT-AtTRY	562	581	-
TTTGAATGTGTTCAAGTAAA	20	2	0.0979884	AtTAS1c-AtFT-AtTRY	564	583	-
TAAATGAGATTTTCAAGTCG	20	2	0.0979884	AtTAS1c-AtFT-AtTRY	580	599	-
TCAAGTCGTCTAAAGAACAG	20	2	0.0979884	AtTAS1c-AtFT-AtTRY	592	611	-
TGCTAATACAGTTACTTATT	20	2	0.0979884	AtTAS1c-AtFT-AtTRY	613	632	-
TAATACAAAACATATTCGAG	20	2	0.0979884	AtTAS1c-AtFT-AtTRY	654	673	-
TGAAAAGCTTGAGTAGTTTC	20	2	0.0979884	AtTAS1c-AtFT-AtTRY	704	723	-
GAGGTGTAGCGAAGAAGCAT	20	2	0.0979884	AtTAS1c-AtFT-AtTRY	729	748	-
CCCGACGTCAAATACCAAAAA	21	2	0.0979884	AtTAS1c-AtFT-AtTRY	24	44	-
GACGTCAAATACCAAAAAGAG	21	2	0.0979884	AtTAS1c-AtFT-AtTRY	27	47	-
ACAAGAGCGCCGTCAAGCTCT	21	2	0.0979884	AtTAS1c-AtFT-AtTRY	52	72	-
GCCGTCAAGCTCTGCAAATAC	21	2	0.0979884	AtTAS1c-AtFT-AtTRY	60	80	-
CAAGCTCTGCAAATACGATCT	21	2	0.0979884	AtTAS1c-AtFT-AtTRY	65	85	-
AAATACGATCTGTAAGTCCAT	21	2	0.0979884	AtTAS1c-AtFT-AtTRY	75	95	-
TGTAAGTCCATCTTAACACAA	21	2	0.0979884	AtTAS1c-AtFT-AtTRY	85	105	-
AAGTCCATCTTAACACAAAAG	21	2	0.0979884	AtTAS1c-AtFT-AtTRY	88	108	-
CTTAACACAAAAGTGAGATGG	21	2	0.0979884	AtTAS1c-AtFT-AtTRY	96	116	-
AAGGTACTTTCGTTTACTTCT	21	2	0.0979884	AtTAS1c-AtFT-AtTRY	169	189	-
GTCAGAAGTTAGGTTCAATGT	21	2	0.0979884	AtTAS1c-AtFT-AtTRY	239	259	-
GGTCCAATTTTCACCAGCCAT	21	2	0.0979884	AtTAS1c-AtFT-AtTRY	263	283	-
GAGATGAAACAGCATTGTTTT	21	2	0.0979884	AtTAS1c-AtFT-AtTRY	343	363	-
GATGAAACAGCATTGTTTTGT	21	2	0.0979884	AtTAS1c-AtFT-AtTRY	345	365	-
TGTGATTTTTCTCTACAAGCG	21	2	0.0979884	AtTAS1c-AtFT-AtTRY	366	386	-
ACAAGCGAATAGACCATTTAT	21	2	0.0979884	AtTAS1c-AtFT-AtTRY	380	400	-
TTTATTGGTTATAAAGGAAGA	21	2	0.0979884	AtTAS1c-AtFT-AtTRY	396	416	-
TATTGGTTATAAAGGAAGAGG	21	2	0.0979884	AtTAS1c-AtFT-AtTRY	398	418	-
CCTCGGTGGATCTTAGAAAAT	21	2	0.0979884	AtTAS1c-AtFT-AtTRY	440	460	-
TTAGAAAATTATTCTAAGTCC	21	2	0.0979884	AtTAS1c-AtFT-AtTRY	452	472	-
ACATTGGACATATTCCAGGAT	21	2	0.0979884	AtTAS1c-AtFT-AtTRY	517	537	-
AAAGAAAACAATGAATATTGT	21	2	0.0979884	AtTAS1c-AtFT-AtTRY	543	563	-
AAGAAAACAATGAATATTGTT	21	2	0.0979884	AtTAS1c-AtFT-AtTRY	544	564	-
CAGTTACTTATTTCAATAAAT	21	2	0.0979884	AtTAS1c-AtFT-AtTRY	621	641	-
TCAATAAATAATTGGTTCTAA	21	2	0.0979884	AtTAS1c-AtFT-AtTRY	633	653	-
AATAATTGGTTCTAATAATAC	21	2	0.0979884	AtTAS1c-AtFT-AtTRY	639	659	-
TTGGTTCTAATAATACAAAAC	21	2	0.0979884	AtTAS1c-AtFT-AtTRY	644	664	-
TCTAATAATACAAAACATATT	21	2	0.0979884	AtTAS1c-AtFT-AtTRY	649	669	-
TATGCAGAAAAAAAGATGTTT	21	2	0.0979884	AtTAS1c-AtFT-AtTRY	676	696	-
AGAAAAAAAGATGTTTGTTAT	21	2	0.0979884	AtTAS1c-AtFT-AtTRY	681	701	-
TATTTTGAAAAGCTTGAGTAG	21	2	0.0979884	AtTAS1c-AtFT-AtTRY	699	719	-
AAAAGCTTGAGTAGTTTCTCT	21	2	0.0979884	AtTAS1c-AtFT-AtTRY	706	726	-
CTTGAGTAGTTTCTCTCCGAG	21	2	0.0979884	AtTAS1c-AtFT-AtTRY	711	731	-
GTAGTTTCTCTCCGAGGTGTA	21	2	0.0979884	AtTAS1c-AtFT-AtTRY	716	736	-
TCCGAGGTGTAGCGAAGAAGC	21	2	0.0979884	AtTAS1c-AtFT-AtTRY	726	746	-
TCTTTATGTTTTCACTTTGTA	21	2	0.0979884	AtTAS1c-AtFT-AtTRY	771	791	-
GTGTTAATGTACCATGGCCGA	21	2	0.0979884	AtTAS1c-AtFT-AtTRY	801	821	-
TTCTGTTTTGGCTTTGCAATC	21	2	0.0979884	AtTAS1c-AtFT-AtTRY	854	874	-
CTTTCGTAAGCTTCCTAAGGA	21	2	0.0979884	AtTAS1c-AtFT-AtTRY	898	918	-
TCGTTCATTGATTTCCACTGC	21	2	0.0979884	AtTAS1c-AtFT-AtTRY	920	940	-
TGATTTCCACTGCTTCATTGT	21	2	0.0979884	AtTAS1c-AtFT-AtTRY	928	948	-
AACCTAAACGGCTAAGCCCGAC	22	2	0.0979884	AtTAS1c-AtFT-AtTRY	8	29	-
ACGGCTAAGCCCGACGTCAAAT	22	2	0.0979884	AtTAS1c-AtFT-AtTRY	15	36	-
GCTAAGCCCGACGTCAAATACC	22	2	0.0979884	AtTAS1c-AtFT-AtTRY	18	39	-
AGCCCGACGTCAAATACCAAAA	22	2	0.0979884	AtTAS1c-AtFT-AtTRY	22	43	-
CAAAAAGAGAAAAACAAGAGCG	22	2	0.0979884	AtTAS1c-AtFT-AtTRY	39	60	-
GAAAAACAAGAGCGCCGTCAAG	22	2	0.0979884	AtTAS1c-AtFT-AtTRY	47	68	-
AAAACAAGAGCGCCGTCAAGCT	22	2	0.0979884	AtTAS1c-AtFT-AtTRY	49	70	-
CAAGCTCTGCAAATACGATCTG	22	2	0.0979884	AtTAS1c-AtFT-AtTRY	65	86	-
AAGCTCTGCAAATACGATCTGT	22	2	0.0979884	AtTAS1c-AtFT-AtTRY	66	87	-
AGCTCTGCAAATACGATCTGTA	22	2	0.0979884	AtTAS1c-AtFT-AtTRY	67	88	-
CTCTGCAAATACGATCTGTAAG	22	2	0.0979884	AtTAS1c-AtFT-AtTRY	69	90	-
GCAAATACGATCTGTAAGTCCA	22	2	0.0979884	AtTAS1c-AtFT-AtTRY	73	94	-
TCTGTAAGTCCATCTTAACACA	22	2	0.0979884	AtTAS1c-AtFT-AtTRY	83	104	-
AACACAAAAGTGAGATGGGTTC	22	2	0.0979884	AtTAS1c-AtFT-AtTRY	99	120	-
CACAAAAGTGAGATGGGTTCTT	22	2	0.0979884	AtTAS1c-AtFT-AtTRY	101	122	-
CAAAAGTGAGATGGGTTCTTAG	22	2	0.0979884	AtTAS1c-AtFT-AtTRY	103	124	-
GAGATGGGTTCTTAGATCATGT	22	2	0.0979884	AtTAS1c-AtFT-AtTRY	110	131	-
GATCATGTTCCGCCGTTAGATC	22	2	0.0979884	AtTAS1c-AtFT-AtTRY	124	145	-
TTCCGCCGTTAGATCGAGTCAT	22	2	0.0979884	AtTAS1c-AtFT-AtTRY	131	152	-
GTTAGATCGAGTCATGGTCTTG	22	2	0.0979884	AtTAS1c-AtFT-AtTRY	138	159	-
AGATCGAGTCATGGTCTTGTCT	22	2	0.0979884	AtTAS1c-AtFT-AtTRY	141	162	-
ATCGAGTCATGGTCTTGTCTCA	22	2	0.0979884	AtTAS1c-AtFT-AtTRY	143	164	-
ACTTCTTTTGAGTATCGAGTAG	22	2	0.0979884	AtTAS1c-AtFT-AtTRY	184	205	-
GAGTAGAGCGTCGTCTATAGTT	22	2	0.0979884	AtTAS1c-AtFT-AtTRY	200	221	-
GTCTATAGTTAGTTTGAGATTG	22	2	0.0979884	AtTAS1c-AtFT-AtTRY	212	233	-
GTTAGTTTGAGATTGCGTTTGT	22	2	0.0979884	AtTAS1c-AtFT-AtTRY	219	240	-
GTCAGAAGTTAGGTTCAATGTC	22	2	0.0979884	AtTAS1c-AtFT-AtTRY	239	260	-
AATGTCCCGGTCCAATTTTCAC	22	2	0.0979884	AtTAS1c-AtFT-AtTRY	255	276	-
CCCGGTCCAATTTTCACCAGCC	22	2	0.0979884	AtTAS1c-AtFT-AtTRY	260	281	-
CGGTCCAATTTTCACCAGCCAT	22	2	0.0979884	AtTAS1c-AtFT-AtTRY	262	283	-
ATTTTCACCAGCCATGTGTCAG	22	2	0.0979884	AtTAS1c-AtFT-AtTRY	269	290	-
CCGTCCTCTTCTTTGATTTCGT	22	2	0.0979884	AtTAS1c-AtFT-AtTRY	303	324	-
GTCCTCTTCTTTGATTTCGTTG	22	2	0.0979884	AtTAS1c-AtFT-AtTRY	305	326	-
TCGTTGGGTTACGGATGTTTTC	22	2	0.0979884	AtTAS1c-AtFT-AtTRY	321	342	-
GTTGGGTTACGGATGTTTTCGA	22	2	0.0979884	AtTAS1c-AtFT-AtTRY	323	344	-
TTCGAGATGAAACAGCATTGTT	22	2	0.0979884	AtTAS1c-AtFT-AtTRY	340	361	-
AGCATTGTTTTGTTGTGATTTT	22	2	0.0979884	AtTAS1c-AtFT-AtTRY	353	374	-
TGTGATTTTTCTCTACAAGCGA	22	2	0.0979884	AtTAS1c-AtFT-AtTRY	366	387	-
TCTACAAGCGAATAGACCATTT	22	2	0.0979884	AtTAS1c-AtFT-AtTRY	377	398	-
GATACTGCTCGCCTCGGTGGAT	22	2	0.0979884	AtTAS1c-AtFT-AtTRY	429	450	-
GGATCTTAGAAAATTATTCTAA	22	2	0.0979884	AtTAS1c-AtFT-AtTRY	447	468	-
CATTGGACATATTCCAGGATAT	22	2	0.0979884	AtTAS1c-AtFT-AtTRY	518	539	-
GTTTTGAATGTGTTCAAGTAAA	22	2	0.0979884	AtTAS1c-AtFT-AtTRY	562	583	-
AGATTTTCAAGTCGTCTAAAGA	22	2	0.0979884	AtTAS1c-AtFT-AtTRY	586	607	-
CTAATACAGTTACTTATTTCAA	22	2	0.0979884	AtTAS1c-AtFT-AtTRY	615	636	-
TACAGTTACTTATTTCAATAAA	22	2	0.0979884	AtTAS1c-AtFT-AtTRY	619	640	-
TATTTCAATAAATAATTGGTTC	22	2	0.0979884	AtTAS1c-AtFT-AtTRY	629	650	-
TCAATAAATAATTGGTTCTAAT	22	2	0.0979884	AtTAS1c-AtFT-AtTRY	633	654	-
TTCTAATAATACAAAACATATT	22	2	0.0979884	AtTAS1c-AtFT-AtTRY	648	669	-
GTTTGTTATTTTGAAAAGCTTG	22	2	0.0979884	AtTAS1c-AtFT-AtTRY	693	714	-
TTGAAAAGCTTGAGTAGTTTCT	22	2	0.0979884	AtTAS1c-AtFT-AtTRY	703	724	-
TTGAGTAGTTTCTCTCCGAGGT	22	2	0.0979884	AtTAS1c-AtFT-AtTRY	712	733	-
AGTTTCTCTCCGAGGTGTAGCG	22	2	0.0979884	AtTAS1c-AtFT-AtTRY	718	739	-
CTCCGAGGTGTAGCGAAGAAGC	22	2	0.0979884	AtTAS1c-AtFT-AtTRY	725	746	-
TAGCGAAGAAGCATCATCTACT	22	2	0.0979884	AtTAS1c-AtFT-AtTRY	735	756	-
TGTGTTAATGTACCATGGCCGA	22	2	0.0979884	AtTAS1c-AtFT-AtTRY	800	821	-
TGTTAATGTACCATGGCCGATA	22	2	0.0979884	AtTAS1c-AtFT-AtTRY	802	823	-
ACCTAAACGGCTAAGCCCGACGT	23	2	0.0979884	AtTAS1c-AtFT-AtTRY	9	31	-
CCTAAACGGCTAAGCCCGACGTC	23	2	0.0979884	AtTAS1c-AtFT-AtTRY	10	32	-
TGCAAATACGATCTGTAAGTCCA	23	2	0.0979884	AtTAS1c-AtFT-AtTRY	72	94	-
GTGAGATGGGTTCTTAGATCATG	23	2	0.0979884	AtTAS1c-AtFT-AtTRY	108	130	-
GATGGGTTCTTAGATCATGTTCC	23	2	0.0979884	AtTAS1c-AtFT-AtTRY	112	134	-
TTCTTAGATCATGTTCCGCCGTT	23	2	0.0979884	AtTAS1c-AtFT-AtTRY	118	140	-
GCCGTTAGATCGAGTCATGGTCT	23	2	0.0979884	AtTAS1c-AtFT-AtTRY	135	157	-
TTTTGAGTATCGAGTAGAGCGTC	23	2	0.0979884	AtTAS1c-AtFT-AtTRY	189	211	-
TGAGTATCGAGTAGAGCGTCGTC	23	2	0.0979884	AtTAS1c-AtFT-AtTRY	192	214	-
CGTCGTCTATAGTTAGTTTGAGA	23	2	0.0979884	AtTAS1c-AtFT-AtTRY	208	230	-
GTCGTCTATAGTTAGTTTGAGAT	23	2	0.0979884	AtTAS1c-AtFT-AtTRY	209	231	-
TCGTCTATAGTTAGTTTGAGATT	23	2	0.0979884	AtTAS1c-AtFT-AtTRY	210	232	-
GTTAGTTTGAGATTGCGTTTGTC	23	2	0.0979884	AtTAS1c-AtFT-AtTRY	219	241	-
AGTTTGAGATTGCGTTTGTCAGA	23	2	0.0979884	AtTAS1c-AtFT-AtTRY	222	244	-
TGAGATTGCGTTTGTCAGAAGTT	23	2	0.0979884	AtTAS1c-AtFT-AtTRY	226	248	-
TCAGAAGTTAGGTTCAATGTCCC	23	2	0.0979884	AtTAS1c-AtFT-AtTRY	240	262	-
TCCAATTTTCACCAGCCATGTGT	23	2	0.0979884	AtTAS1c-AtFT-AtTRY	265	287	-
TTTTCACCAGCCATGTGTCAGTT	23	2	0.0979884	AtTAS1c-AtFT-AtTRY	270	292	-
TGTCAGTTTCGTTCCTTCCCGTC	23	2	0.0979884	AtTAS1c-AtFT-AtTRY	285	307	-
TCCTCTTCTTTGATTTCGTTGGG	23	2	0.0979884	AtTAS1c-AtFT-AtTRY	306	328	-
CTTTGATTTCGTTGGGTTACGGA	23	2	0.0979884	AtTAS1c-AtFT-AtTRY	313	335	-
TCGAGATGAAACAGCATTGTTTT	23	2	0.0979884	AtTAS1c-AtFT-AtTRY	341	363	-
CATTGTTTTGTTGTGATTTTTCT	23	2	0.0979884	AtTAS1c-AtFT-AtTRY	355	377	-
ACAAGCGAATAGACCATTTATTG	23	2	0.0979884	AtTAS1c-AtFT-AtTRY	380	402	-
GGAAGAGGCCTCCCATTCGATAC	23	2	0.0979884	AtTAS1c-AtFT-AtTRY	411	433	-
AAGAGGCCTCCCATTCGATACTG	23	2	0.0979884	AtTAS1c-AtFT-AtTRY	413	435	-
GGATCTTAGAAAATTATTCTAAG	23	2	0.0979884	AtTAS1c-AtFT-AtTRY	447	469	-
AGAAAATTATTCTAAGTCCAACA	23	2	0.0979884	AtTAS1c-AtFT-AtTRY	454	476	-
AATTATTCTAAGTCCAACATAGC	23	2	0.0979884	AtTAS1c-AtFT-AtTRY	458	480	-
AAGTCCAACATAGCGTATTCTAA	23	2	0.0979884	AtTAS1c-AtFT-AtTRY	467	489	-
TCTAAGTTCAACATATCGACGAA	23	2	0.0979884	AtTAS1c-AtFT-AtTRY	485	507	-
ACTAGAAAAGACATTGGACATAT	23	2	0.0979884	AtTAS1c-AtFT-AtTRY	507	529	-
TAGAAAAGACATTGGACATATTC	23	2	0.0979884	AtTAS1c-AtFT-AtTRY	509	531	-
AAAAGACATTGGACATATTCCAG	23	2	0.0979884	AtTAS1c-AtFT-AtTRY	512	534	-
TTTTGAATGTGTTCAAGTAAATG	23	2	0.0979884	AtTAS1c-AtFT-AtTRY	563	585	-
TTTGAATGTGTTCAAGTAAATGA	23	2	0.0979884	AtTAS1c-AtFT-AtTRY	564	586	-
GAATGTGTTCAAGTAAATGAGAT	23	2	0.0979884	AtTAS1c-AtFT-AtTRY	567	589	-
AGATTTTCAAGTCGTCTAAAGAA	23	2	0.0979884	AtTAS1c-AtFT-AtTRY	586	608	-
GTCGTCTAAAGAACAGTTGCTAA	23	2	0.0979884	AtTAS1c-AtFT-AtTRY	596	618	-
GTCTAAAGAACAGTTGCTAATAC	23	2	0.0979884	AtTAS1c-AtFT-AtTRY	599	621	-
AGAACAGTTGCTAATACAGTTAC	23	2	0.0979884	AtTAS1c-AtFT-AtTRY	605	627	-
GTTGCTAATACAGTTACTTATTT	23	2	0.0979884	AtTAS1c-AtFT-AtTRY	611	633	-
ATTGGTTCTAATAATACAAAACA	23	2	0.0979884	AtTAS1c-AtFT-AtTRY	643	665	-
TTGAGTAGTTTCTCTCCGAGGTG	23	2	0.0979884	AtTAS1c-AtFT-AtTRY	712	734	-
GTAGTTTCTCTCCGAGGTGTAGC	23	2	0.0979884	AtTAS1c-AtFT-AtTRY	716	738	-
TAAACGGCTAAGCCCGACGTCAAA	24	2	0.0979884	AtTAS1c-AtFT-AtTRY	12	35	-
ACGGCTAAGCCCGACGTCAAATAC	24	2	0.0979884	AtTAS1c-AtFT-AtTRY	15	38	-
GAGAAAAACAAGAGCGCCGTCAAG	24	2	0.0979884	AtTAS1c-AtFT-AtTRY	45	68	-
AGCTCTGCAAATACGATCTGTAAG	24	2	0.0979884	AtTAS1c-AtFT-AtTRY	67	90	-
GCTCTGCAAATACGATCTGTAAGT	24	2	0.0979884	AtTAS1c-AtFT-AtTRY	68	91	-
TCTGCAAATACGATCTGTAAGTCC	24	2	0.0979884	AtTAS1c-AtFT-AtTRY	70	93	-
AATACGATCTGTAAGTCCATCTTA	24	2	0.0979884	AtTAS1c-AtFT-AtTRY	76	99	-
TACGATCTGTAAGTCCATCTTAAC	24	2	0.0979884	AtTAS1c-AtFT-AtTRY	78	101	-
TTAACACAAAAGTGAGATGGGTTC	24	2	0.0979884	AtTAS1c-AtFT-AtTRY	97	120	-
AAAAGTGAGATGGGTTCTTAGATC	24	2	0.0979884	AtTAS1c-AtFT-AtTRY	104	127	-
CATAGAAAGGTACTTTCGTTTACT	24	2	0.0979884	AtTAS1c-AtFT-AtTRY	163	186	-
CTTTCGTTTACTTCTTTTGAGTAT	24	2	0.0979884	AtTAS1c-AtFT-AtTRY	175	198	-
TTTCGTTTACTTCTTTTGAGTATC	24	2	0.0979884	AtTAS1c-AtFT-AtTRY	176	199	-
CGTCTATAGTTAGTTTGAGATTGC	24	2	0.0979884	AtTAS1c-AtFT-AtTRY	211	234	-
TTAGTTTGAGATTGCGTTTGTCAG	24	2	0.0979884	AtTAS1c-AtFT-AtTRY	220	243	-
GCGTTTGTCAGAAGTTAGGTTCAA	24	2	0.0979884	AtTAS1c-AtFT-AtTRY	233	256	-
CGTTTGTCAGAAGTTAGGTTCAAT	24	2	0.0979884	AtTAS1c-AtFT-AtTRY	234	257	-
CAGAAGTTAGGTTCAATGTCCCGG	24	2	0.0979884	AtTAS1c-AtFT-AtTRY	241	264	-
TTAGGTTCAATGTCCCGGTCCAAT	24	2	0.0979884	AtTAS1c-AtFT-AtTRY	247	270	-
CAATGTCCCGGTCCAATTTTCACC	24	2	0.0979884	AtTAS1c-AtFT-AtTRY	254	277	-
TTCACCAGCCATGTGTCAGTTTCG	24	2	0.0979884	AtTAS1c-AtFT-AtTRY	272	295	-
CAGTTTCGTTCCTTCCCGTCCTCT	24	2	0.0979884	AtTAS1c-AtFT-AtTRY	288	311	-
TCCCGTCCTCTTCTTTGATTTCGT	24	2	0.0979884	AtTAS1c-AtFT-AtTRY	301	324	-
ACGGATGTTTTCGAGATGAAACAG	24	2	0.0979884	AtTAS1c-AtFT-AtTRY	331	354	-
GAGATGAAACAGCATTGTTTTGTT	24	2	0.0979884	AtTAS1c-AtFT-AtTRY	343	366	-
TTTATTGGTTATAAAGGAAGAGGC	24	2	0.0979884	AtTAS1c-AtFT-AtTRY	396	419	-
TATTGGTTATAAAGGAAGAGGCCT	24	2	0.0979884	AtTAS1c-AtFT-AtTRY	398	421	-
ATTGGTTATAAAGGAAGAGGCCTC	24	2	0.0979884	AtTAS1c-AtFT-AtTRY	399	422	-
GAGGCCTCCCATTCGATACTGCTC	24	2	0.0979884	AtTAS1c-AtFT-AtTRY	415	438	-
GAAAATTATTCTAAGTCCAACATA	24	2	0.0979884	AtTAS1c-AtFT-AtTRY	455	478	-
TCAACATATCGACGAACTAGAAAA	24	2	0.0979884	AtTAS1c-AtFT-AtTRY	492	515	-
AGGATATGCAAAAGAAAACAATGA	24	2	0.0979884	AtTAS1c-AtFT-AtTRY	533	556	-
GATATGCAAAAGAAAACAATGAAT	24	2	0.0979884	AtTAS1c-AtFT-AtTRY	535	558	-
TGAATATTGTTTTGAATGTGTTCA	24	2	0.0979884	AtTAS1c-AtFT-AtTRY	554	577	-
GAATATTGTTTTGAATGTGTTCAA	24	2	0.0979884	AtTAS1c-AtFT-AtTRY	555	578	-
TGTTCAAGTAAATGAGATTTTCAA	24	2	0.0979884	AtTAS1c-AtFT-AtTRY	572	595	-
CAAGTAAATGAGATTTTCAAGTCG	24	2	0.0979884	AtTAS1c-AtFT-AtTRY	576	599	-
AGATTTTCAAGTCGTCTAAAGAAC	24	2	0.0979884	AtTAS1c-AtFT-AtTRY	586	609	-
AATACAGTTACTTATTTCAATAAA	24	2	0.0979884	AtTAS1c-AtFT-AtTRY	617	640	-
AATAAATAATTGGTTCTAATAATA	24	2	0.0979884	AtTAS1c-AtFT-AtTRY	635	658	-
AATAATACAAAACATATTCGAGGA	24	2	0.0979884	AtTAS1c-AtFT-AtTRY	652	675	-
TGTTATTTTGAAAAGCTTGAGTAG	24	2	0.0979884	AtTAS1c-AtFT-AtTRY	696	719	-
TTTGAAAAGCTTGAGTAGTTTCTC	24	2	0.0979884	AtTAS1c-AtFT-AtTRY	702	725	-
GCTTGAGTAGTTTCTCTCCGAGGT	24	2	0.0979884	AtTAS1c-AtFT-AtTRY	710	733	-
TTGAGTAGTTTCTCTCCGAGGTGT	24	2	0.0979884	AtTAS1c-AtFT-AtTRY	712	735	-
TTCTCTCCGAGGTGTAGCGAAGAA	24	2	0.0979884	AtTAS1c-AtFT-AtTRY	721	744	-
GAGGTGTAGCGAAGAAGCATCATC	24	2	0.0979884	AtTAS1c-AtFT-AtTRY	729	752	-
TGTGTTAATGTACCATGGCCGATA	24	2	0.0979884	AtTAS1c-AtFT-AtTRY	800	823	-
TAAGCCCGACGTCAAATAC	19	1	0.0489942	AtTAS1c-AtFT-AtTRY	20	38	-
GACGTCAAATACCAAAAAG	19	1	0.0489942	AtTAS1c-AtFT-AtTRY	27	45	-
AAACAAGAGCGCCGTCAAG	19	1	0.0489942	AtTAS1c-AtFT-AtTRY	50	68	-
GTCAAGCTCTGCAAATACG	19	1	0.0489942	AtTAS1c-AtFT-AtTRY	63	81	-
TCTGTAAGTCCATCTTAAC	19	1	0.0489942	AtTAS1c-AtFT-AtTRY	83	101	-
TTAACACAAAAGTGAGATG	19	1	0.0489942	AtTAS1c-AtFT-AtTRY	97	115	-
TGGGTTCTTAGATCATGTT	19	1	0.0489942	AtTAS1c-AtFT-AtTRY	114	132	-
CATGTTCCGCCGTTAGATC	19	1	0.0489942	AtTAS1c-AtFT-AtTRY	127	145	-
TTAGATCGAGTCATGGTCT	19	1	0.0489942	AtTAS1c-AtFT-AtTRY	139	157	-
CTTGTCTCATAGAAAGGTA	19	1	0.0489942	AtTAS1c-AtFT-AtTRY	156	174	-
TTGTCTCATAGAAAGGTAC	19	1	0.0489942	AtTAS1c-AtFT-AtTRY	157	175	-
TCATAGAAAGGTACTTTCG	19	1	0.0489942	AtTAS1c-AtFT-AtTRY	162	180	-
CATAGAAAGGTACTTTCGT	19	1	0.0489942	AtTAS1c-AtFT-AtTRY	163	181	-
CTTCTTTTGAGTATCGAGT	19	1	0.0489942	AtTAS1c-AtFT-AtTRY	185	203	-
TTGAGTATCGAGTAGAGCG	19	1	0.0489942	AtTAS1c-AtFT-AtTRY	191	209	-
AGTATCGAGTAGAGCGTCG	19	1	0.0489942	AtTAS1c-AtFT-AtTRY	194	212	-
TCGAGTAGAGCGTCGTCTA	19	1	0.0489942	AtTAS1c-AtFT-AtTRY	198	216	-
GAGCGTCGTCTATAGTTAG	19	1	0.0489942	AtTAS1c-AtFT-AtTRY	205	223	-
GTCGTCTATAGTTAGTTTG	19	1	0.0489942	AtTAS1c-AtFT-AtTRY	209	227	-
CGTCTATAGTTAGTTTGAG	19	1	0.0489942	AtTAS1c-AtFT-AtTRY	211	229	-
TATAGTTAGTTTGAGATTG	19	1	0.0489942	AtTAS1c-AtFT-AtTRY	215	233	-
ATAGTTAGTTTGAGATTGC	19	1	0.0489942	AtTAS1c-AtFT-AtTRY	216	234	-
GTTAGTTTGAGATTGCGTT	19	1	0.0489942	AtTAS1c-AtFT-AtTRY	219	237	-
TTAGTTTGAGATTGCGTTT	19	1	0.0489942	AtTAS1c-AtFT-AtTRY	220	238	-
TGAGATTGCGTTTGTCAGA	19	1	0.0489942	AtTAS1c-AtFT-AtTRY	226	244	-
AGATTGCGTTTGTCAGAAG	19	1	0.0489942	AtTAS1c-AtFT-AtTRY	228	246	-
ATTGCGTTTGTCAGAAGTT	19	1	0.0489942	AtTAS1c-AtFT-AtTRY	230	248	-
TTGTCAGAAGTTAGGTTCA	19	1	0.0489942	AtTAS1c-AtFT-AtTRY	237	255	-
TGTCAGAAGTTAGGTTCAA	19	1	0.0489942	AtTAS1c-AtFT-AtTRY	238	256	-
CAGAAGTTAGGTTCAATGT	19	1	0.0489942	AtTAS1c-AtFT-AtTRY	241	259	-
TCCCGGTCCAATTTTCACC	19	1	0.0489942	AtTAS1c-AtFT-AtTRY	259	277	-
CGGTCCAATTTTCACCAGC	19	1	0.0489942	AtTAS1c-AtFT-AtTRY	262	280	-
GGTCCAATTTTCACCAGCC	19	1	0.0489942	AtTAS1c-AtFT-AtTRY	263	281	-
ATTTTCACCAGCCATGTGT	19	1	0.0489942	AtTAS1c-AtFT-AtTRY	269	287	-
CCAGCCATGTGTCAGTTTC	19	1	0.0489942	AtTAS1c-AtFT-AtTRY	276	294	-
CCATGTGTCAGTTTCGTTC	19	1	0.0489942	AtTAS1c-AtFT-AtTRY	280	298	-
ATGTGTCAGTTTCGTTCCT	19	1	0.0489942	AtTAS1c-AtFT-AtTRY	282	300	-
GTTTCGTTCCTTCCCGTCC	19	1	0.0489942	AtTAS1c-AtFT-AtTRY	290	308	-
CCCGTCCTCTTCTTTGATT	19	1	0.0489942	AtTAS1c-AtFT-AtTRY	302	320	-
TCCTCTTCTTTGATTTCGT	19	1	0.0489942	AtTAS1c-AtFT-AtTRY	306	324	-
CCTCTTCTTTGATTTCGTT	19	1	0.0489942	AtTAS1c-AtFT-AtTRY	307	325	-
CTCTTCTTTGATTTCGTTG	19	1	0.0489942	AtTAS1c-AtFT-AtTRY	308	326	-
TCTTCTTTGATTTCGTTGG	19	1	0.0489942	AtTAS1c-AtFT-AtTRY	309	327	-
TTCGTTGGGTTACGGATGT	19	1	0.0489942	AtTAS1c-AtFT-AtTRY	320	338	-
TCGTTGGGTTACGGATGTT	19	1	0.0489942	AtTAS1c-AtFT-AtTRY	321	339	-
TTGGGTTACGGATGTTTTC	19	1	0.0489942	AtTAS1c-AtFT-AtTRY	324	342	-
GGTTACGGATGTTTTCGAG	19	1	0.0489942	AtTAS1c-AtFT-AtTRY	327	345	-
TTTCGAGATGAAACAGCAT	19	1	0.0489942	AtTAS1c-AtFT-AtTRY	339	357	-
TCGAGATGAAACAGCATTG	19	1	0.0489942	AtTAS1c-AtFT-AtTRY	341	359	-
TGTTTTGTTGTGATTTTTC	19	1	0.0489942	AtTAS1c-AtFT-AtTRY	358	376	-
TTTCTCTACAAGCGAATAG	19	1	0.0489942	AtTAS1c-AtFT-AtTRY	373	391	-
CTACAAGCGAATAGACCAT	19	1	0.0489942	AtTAS1c-AtFT-AtTRY	378	396	-
ATTGGTTATAAAGGAAGAG	19	1	0.0489942	AtTAS1c-AtFT-AtTRY	399	417	-
AAGGAAGAGGCCTCCCATT	19	1	0.0489942	AtTAS1c-AtFT-AtTRY	409	427	-
GGCCTCCCATTCGATACTG	19	1	0.0489942	AtTAS1c-AtFT-AtTRY	417	435	-
CTCCCATTCGATACTGCTC	19	1	0.0489942	AtTAS1c-AtFT-AtTRY	420	438	-
GATACTGCTCGCCTCGGTG	19	1	0.0489942	AtTAS1c-AtFT-AtTRY	429	447	-
ATACTGCTCGCCTCGGTGG	19	1	0.0489942	AtTAS1c-AtFT-AtTRY	430	448	-
TACTGCTCGCCTCGGTGGA	19	1	0.0489942	AtTAS1c-AtFT-AtTRY	431	449	-
ACTGCTCGCCTCGGTGGAT	19	1	0.0489942	AtTAS1c-AtFT-AtTRY	432	450	-
AGAAAATTATTCTAAGTCC	19	1	0.0489942	AtTAS1c-AtFT-AtTRY	454	472	-
TTATTCTAAGTCCAACATA	19	1	0.0489942	AtTAS1c-AtFT-AtTRY	460	478	-
CAACATAGCGTATTCTAAG	19	1	0.0489942	AtTAS1c-AtFT-AtTRY	472	490	-
TTCAACATATCGACGAACT	19	1	0.0489942	AtTAS1c-AtFT-AtTRY	491	509	-
CAACATATCGACGAACTAG	19	1	0.0489942	AtTAS1c-AtFT-AtTRY	493	511	-
AACATATCGACGAACTAGA	19	1	0.0489942	AtTAS1c-AtFT-AtTRY	494	512	-
CGACGAACTAGAAAAGACA	19	1	0.0489942	AtTAS1c-AtFT-AtTRY	501	519	-
ACGAACTAGAAAAGACATT	19	1	0.0489942	AtTAS1c-AtFT-AtTRY	503	521	-
CTAGAAAAGACATTGGACA	19	1	0.0489942	AtTAS1c-AtFT-AtTRY	508	526	-
AAGACATTGGACATATTCC	19	1	0.0489942	AtTAS1c-AtFT-AtTRY	514	532	-
GACATTGGACATATTCCAG	19	1	0.0489942	AtTAS1c-AtFT-AtTRY	516	534	-
TTGGACATATTCCAGGATA	19	1	0.0489942	AtTAS1c-AtFT-AtTRY	520	538	-
ATATTCCAGGATATGCAAA	19	1	0.0489942	AtTAS1c-AtFT-AtTRY	526	544	-
ATTCCAGGATATGCAAAAG	19	1	0.0489942	AtTAS1c-AtFT-AtTRY	528	546	-
TTCCAGGATATGCAAAAGA	19	1	0.0489942	AtTAS1c-AtFT-AtTRY	529	547	-
ATATGCAAAAGAAAACAAT	19	1	0.0489942	AtTAS1c-AtFT-AtTRY	536	554	-
AATATTGTTTTGAATGTGT	19	1	0.0489942	AtTAS1c-AtFT-AtTRY	556	574	-
TGTGTTCAAGTAAATGAGA	19	1	0.0489942	AtTAS1c-AtFT-AtTRY	570	588	-
TAAATGAGATTTTCAAGTC	19	1	0.0489942	AtTAS1c-AtFT-AtTRY	580	598	-
AATGAGATTTTCAAGTCGT	19	1	0.0489942	AtTAS1c-AtFT-AtTRY	582	600	-
GAGATTTTCAAGTCGTCTA	19	1	0.0489942	AtTAS1c-AtFT-AtTRY	585	603	-
ATTTTCAAGTCGTCTAAAG	19	1	0.0489942	AtTAS1c-AtFT-AtTRY	588	606	-
TTTTCAAGTCGTCTAAAGA	19	1	0.0489942	AtTAS1c-AtFT-AtTRY	589	607	-
TCAAGTCGTCTAAAGAACA	19	1	0.0489942	AtTAS1c-AtFT-AtTRY	592	610	-
CAAGTCGTCTAAAGAACAG	19	1	0.0489942	AtTAS1c-AtFT-AtTRY	593	611	-
GTCGTCTAAAGAACAGTTG	19	1	0.0489942	AtTAS1c-AtFT-AtTRY	596	614	-
[truncated: 511 more rows]

## Sheet: 35S-AtmiR173TS-AtFT-AtTrich
small RNA sequence	size	reads	RPMs	precursor	start	end	description
TTGGTTATAAAGGAAGAGGCC	21	392956	19255.1	AtmiR173TS-AtFT-AtTRY	34	54	syn-tasiR-AtFT
TCCCATTCGATACTGCTCGCC	21	33959	1664.01	AtmiR173TS-AtFT-AtTRY	55	75	syn-tasiR-AtTRY
TACAAGCGAATAGACCATTTA	21	23457	1149.41	AtmiR173TS-AtFT-AtTRY	13	33
TTGGTTATAAAGGAAGAGGCCTCC	24	9424	461.782	AtmiR173TS-AtFT-AtTRY	34	57
GGTTATAAAGGAAGAGGCCTCC	22	4525	221.728	AtmiR173TS-AtFT-AtTRY	36	57
AAGGAAGAGGCCTCCCATTCG	21	3285	160.967	AtmiR173TS-AtFT-AtTRY	43	63
TTCGATACTGCTCGCCAAGGG	21	3194	156.508	AtmiR173TS-AtFT-AtTRY	60	80
CGATACTGCTCGCCAAGGGTG	21	2692	131.91	AtmiR173TS-AtFT-AtTRY	62	82
TCGATACTGCTCGCCAAGGGT	21	1867	91.4841	AtmiR173TS-AtFT-AtTRY	61	81
TTCGATACTGCTCGCCAAGGGT	22	1749	85.702	AtmiR173TS-AtFT-AtTRY	60	81
GTTATAAAGGAAGAGGCCTCC	21	1731	84.82	AtmiR173TS-AtFT-AtTRY	37	57
GAGGCCTCCCATTCGATACTG	21	1654	81.047	AtmiR173TS-AtFT-AtTRY	49	69
AAGAGGCCTCCCATTCGATAC	21	1307	64.0438	AtmiR173TS-AtFT-AtTRY	47	67
ATAAAGGAAGAGGCCTCCCATTCG	24	1143	56.0077	AtmiR173TS-AtFT-AtTRY	40	63
AGGAAGAGGCCTCCCATTCGATAC	24	1082	53.0186	AtmiR173TS-AtFT-AtTRY	44	67
TAAAGGAAGAGGCCTCCCATTC	22	1079	52.8716	AtmiR173TS-AtFT-AtTRY	41	62
TGGTTATAAAGGAAGAGGCC	20	1037	50.8136	AtmiR173TS-AtFT-AtTRY	35	54
TCCCATTCGATACTGCTCGCCAAG	24	959	46.9916	AtmiR173TS-AtFT-AtTRY	55	78
CCTCCCATTCGATACTGCTCG	21	911	44.6395	AtmiR173TS-AtFT-AtTRY	53	73
ATTCGATACTGCTCGCCAAGGG	22	897	43.9535	AtmiR173TS-AtFT-AtTRY	59	80
CATTCGATACTGCTCGCCAAGGGT	24	845	41.4055	AtmiR173TS-AtFT-AtTRY	58	81
AAGGAAGAGGCCTCCCATTCGA	22	842	41.2585	AtmiR173TS-AtFT-AtTRY	43	64
AGGAAGAGGCCTCCCATTCGA	21	829	40.6215	AtmiR173TS-AtFT-AtTRY	44	64
TTCGATACTGCTCGCCAAGG	20	752	36.8484	AtmiR173TS-AtFT-AtTRY	60	79
AGGCCTCCCATTCGATACTGC	21	737	36.1134	AtmiR173TS-AtFT-AtTRY	50	70
TACAAGCGAATAGACCATTTATT	23	666	32.6344	AtmiR173TS-AtFT-AtTRY	13	35
TACAAGCGAATAGACCATTTATTG	24	639	31.3114	AtmiR173TS-AtFT-AtTRY	13	36
TTGGTTATAAAGGAAGAGGC	20	638	31.2624	AtmiR173TS-AtFT-AtTRY	34	53
TTGGTTATAAAGGAAGAGGCCT	22	636	31.1644	AtmiR173TS-AtFT-AtTRY	34	55
GTTATAAAGGAAGAGGCCTCCC	22	630	30.8704	AtmiR173TS-AtFT-AtTRY	37	58
TAAAGGAAGAGGCCTCCCATT	21	588	28.8124	AtmiR173TS-AtFT-AtTRY	41	61
TTATAAAGGAAGAGGCCTCCC	21	586	28.7143	AtmiR173TS-AtFT-AtTRY	38	58
ATACTGCTCGCCAAGGGTGGG	21	501	24.5493	AtmiR173TS-AtFT-AtTRY	64	84
CCCATTCGATACTGCTCGCCA	21	488	23.9123	AtmiR173TS-AtFT-AtTRY	56	76
AGGAAGAGGCCTCCCATTCGAT	22	481	23.5693	AtmiR173TS-AtFT-AtTRY	44	65
TACAAGCGAATAGACCATTT	20	471	23.0793	AtmiR173TS-AtFT-AtTRY	13	32
ATTCGATACTGCTCGCCAAGG	21	424	20.7763	AtmiR173TS-AtFT-AtTRY	59	79
AAAGGAAGAGGCCTCCCATTCGAT	24	380	18.6202	AtmiR173TS-AtFT-AtTRY	42	65
GGAAGAGGCCTCCCATTCGAT	21	344	16.8562	AtmiR173TS-AtFT-AtTRY	45	65
ATAAAGGAAGAGGCCTCCCATTC	23	295	14.4552	AtmiR173TS-AtFT-AtTRY	40	62
ATTCGATACTGCTCGCCAAGGGTG	24	294	14.4062	AtmiR173TS-AtFT-AtTRY	59	82
TCCCATTCGATACTGCTCGCCA	22	293	14.3572	AtmiR173TS-AtFT-AtTRY	55	76
TCGATACTGCTCGCCAAGG	19	279	13.6712	AtmiR173TS-AtFT-AtTRY	61	79
CCCATTCGATACTGCTCGCC	20	268	13.1322	AtmiR173TS-AtFT-AtTRY	56	75
AGGAAGAGGCCTCCCATTCGATA	23	262	12.8382	AtmiR173TS-AtFT-AtTRY	44	66
GGTTATAAAGGAAGAGGCC	19	262	12.8382	AtmiR173TS-AtFT-AtTRY	36	54
GCCTCCCATTCGATACTGCTC	21	246	12.0541	AtmiR173TS-AtFT-AtTRY	52	72
GAGGCCTCCCATTCGATACTGC	22	242	11.8581	AtmiR173TS-AtFT-AtTRY	49	70
CTCCCATTCGATACTGCTCGC	21	240	11.7601	AtmiR173TS-AtFT-AtTRY	54	74
GGCCTCCCATTCGATACTGCT	21	236	11.5641	AtmiR173TS-AtFT-AtTRY	51	71
CCTCCCATTCGATACTGCTCGC	22	210	10.2901	AtmiR173TS-AtFT-AtTRY	53	74
TCCCATTCGATACTGCTCGC	20	209	10.2411	AtmiR173TS-AtFT-AtTRY	55	74
AAAGGAAGAGGCCTCCCATTC	21	190	9.31011	AtmiR173TS-AtFT-AtTRY	42	62
TTATAAAGGAAGAGGCCTCC	20	175	8.5751	AtmiR173TS-AtFT-AtTRY	38	57
TCGATACTGCTCGCCAAGGGTG	22	166	8.1341	AtmiR173TS-AtFT-AtTRY	61	82
AAAGGAAGAGGCCTCCCATTCG	22	165	8.0851	AtmiR173TS-AtFT-AtTRY	42	63
TACAAGCGAATAGACCATT	19	165	8.0851	AtmiR173TS-AtFT-AtTRY	13	31
TGGTTATAAAGGAAGAGGCCTCC	23	144	7.05609	AtmiR173TS-AtFT-AtTRY	35	57
ATTGGTTATAAAGGAAGAGGCC	22	144	7.05609	AtmiR173TS-AtFT-AtTRY	33	54
TTATAAAGGAAGAGGCCTCCCATT	24	134	6.56608	AtmiR173TS-AtFT-AtTRY	38	61
TATAAAGGAAGAGGCCTCCCATTC	24	129	6.32108	AtmiR173TS-AtFT-AtTRY	39	62
CATTCGATACTGCTCGCCAAGG	22	126	6.17408	AtmiR173TS-AtFT-AtTRY	58	79
TTGGTTATAAAGGAAGAGG	19	124	6.07607	AtmiR173TS-AtFT-AtTRY	34	52
TTGGTTATAAAGGAAGAGGCCTC	23	110	5.39007	AtmiR173TS-AtFT-AtTRY	34	56
ATTCGATACTGCTCGCCAAGGGT	23	108	5.29206	AtmiR173TS-AtFT-AtTRY	59	81
TCCCATTCGATACTGCTCG	19	108	5.29206	AtmiR173TS-AtFT-AtTRY	55	73
TCGCCAAGGGTGGGCGCGCCG	21	103	5.04706	AtmiR173TS-AtFT-AtTRY	71	91
AAGGAAGAGGCCTCCCATTCGATA	24	102	4.99806	AtmiR173TS-AtFT-AtTRY	43	66
AAGAGGCCTCCCATTCGATA	20	98	4.80206	AtmiR173TS-AtFT-AtTRY	47	66
AGAGGCCTCCCATTCGATACTG	22	96	4.70406	AtmiR173TS-AtFT-AtTRY	48	69
CCATTCGATACTGCTCGCCAAG	22	94	4.60606	AtmiR173TS-AtFT-AtTRY	57	78
CGCCAAGGGTGGGCGCGCCGA	21	92	4.50805	AtmiR173TS-AtFT-AtTRY	72	92
CGATACTGCTCGCCAAGGGT	20	77	3.77305	AtmiR173TS-AtFT-AtTRY	62	81
TCGATACTGCTCGCCAAGGGTGGG	24	75	3.67504	AtmiR173TS-AtFT-AtTRY	61	84
AAGAGGCCTCCCATTCGATACT	22	75	3.67504	AtmiR173TS-AtFT-AtTRY	47	68
GAAGAGGCCTCCCATTCGATA	21	75	3.67504	AtmiR173TS-AtFT-AtTRY	46	66
GATACTGCTCGCCAAGGGTGGG	22	74	3.62604	AtmiR173TS-AtFT-AtTRY	63	84
TGGTTATAAAGGAAGAGGCCT	21	73	3.57704	AtmiR173TS-AtFT-AtTRY	35	55
TACAAGCGAATAGACCATTTAT	22	72	3.52804	AtmiR173TS-AtFT-AtTRY	13	34
TTATAAAGGAAGAGGCCTCCCA	22	69	3.38104	AtmiR173TS-AtFT-AtTRY	38	59
ATAAAGGAAGAGGCCTCCCATT	22	69	3.38104	AtmiR173TS-AtFT-AtTRY	40	61
AAGGAAGAGGCCTCCCATTCGAT	23	62	3.03804	AtmiR173TS-AtFT-AtTRY	43	65
CTCCCATTCGATACTGCTCGCC	22	62	3.03804	AtmiR173TS-AtFT-AtTRY	54	75
AGGCCTCCCATTCGATACTGCT	22	59	2.89104	AtmiR173TS-AtFT-AtTRY	50	71
GCCAAGGGTGGGCGCGCCGAC	21	54	2.64603	AtmiR173TS-AtFT-AtTRY	73	93
GAAGAGGCCTCCCATTCGATAC	22	52	2.54803	AtmiR173TS-AtFT-AtTRY	46	67
CCATTCGATACTGCTCGCCAA	21	52	2.54803	AtmiR173TS-AtFT-AtTRY	57	77
TACTGCTCGCCAAGGGTGGGC	21	51	2.49903	AtmiR173TS-AtFT-AtTRY	65	85
GGTTATAAAGGAAGAGGCCTC	21	47	2.30303	AtmiR173TS-AtFT-AtTRY	36	56
CTCGCCAAGGGTGGGCGCGCC	21	46	2.25403	AtmiR173TS-AtFT-AtTRY	70	90
CGATACTGCTCGCCAAGGGTGGGC	24	45	2.20503	AtmiR173TS-AtFT-AtTRY	62	85
TCCCATTCGATACTGCTCGCCAA	23	42	2.05803	AtmiR173TS-AtFT-AtTRY	55	77
GCCTCCCATTCGATACTGCTCG	22	41	2.00902	AtmiR173TS-AtFT-AtTRY	52	73
AAAGGAAGAGGCCTCCCATTCGA	23	39	1.91102	AtmiR173TS-AtFT-AtTRY	42	64
ACAAGCGAATAGACCATTTA	20	39	1.91102	AtmiR173TS-AtFT-AtTRY	14	33
GGTTATAAAGGAAGAGGCCTCCC	23	38	1.86202	AtmiR173TS-AtFT-AtTRY	36	58
TATAAAGGAAGAGGCCTCCCATT	23	38	1.86202	AtmiR173TS-AtFT-AtTRY	39	61
AGAGGCCTCCCATTCGATACT	21	37	1.81302	AtmiR173TS-AtFT-AtTRY	48	68
CCATTCGATACTGCTCGCCAAGGG	24	36	1.76402	AtmiR173TS-AtFT-AtTRY	57	80
ATACTGCTCGCCAAGGGTGGGC	22	36	1.76402	AtmiR173TS-AtFT-AtTRY	64	85
TCTACAAGCGAATAGACCATT	21	36	1.76402	AtmiR173TS-AtFT-AtTRY	11	31
TATAAAGGAAGAGGCCTCC	19	36	1.76402	AtmiR173TS-AtFT-AtTRY	39	57
AAGGGTGGGCGCGCCGACCCAGCT	24	34	1.66602	AtmiR173TS-AtFT-AtTRY	76	99
CCATTCGATACTGCTCGCCAAGG	23	34	1.66602	AtmiR173TS-AtFT-AtTRY	57	79
TAAAGGAAGAGGCCTCCCATTCGA	24	32	1.56802	AtmiR173TS-AtFT-AtTRY	41	64
TATTGGTTATAAAGGAAGAGGCC	23	31	1.51902	AtmiR173TS-AtFT-AtTRY	32	54
TGGTTATAAAGGAAGAGGCCTC	22	31	1.51902	AtmiR173TS-AtFT-AtTRY	35	56
AAGGAAGAGGCCTCCCATTC	20	29	1.42102	AtmiR173TS-AtFT-AtTRY	43	62
AGGAAGAGGCCTCCCATTCG	20	28	1.37202	AtmiR173TS-AtFT-AtTRY	44	63
AGAGGCCTCCCATTCGATAC	20	26	1.27402	AtmiR173TS-AtFT-AtTRY	48	67
AAGAGGCCTCCCATTCGATACTGC	24	25	1.22501	AtmiR173TS-AtFT-AtTRY	47	70
TTCGATACTGCTCGCCAAGGGTGG	24	25	1.22501	AtmiR173TS-AtFT-AtTRY	60	83
TTCGATACTGCTCGCCAAGGGTG	23	25	1.22501	AtmiR173TS-AtFT-AtTRY	60	82
CATTCGATACTGCTCGCCAAG	21	25	1.22501	AtmiR173TS-AtFT-AtTRY	58	78
GTTATAAAGGAAGAGGCCTC	20	23	1.12701	AtmiR173TS-AtFT-AtTRY	37	56
TGGTTATAAAGGAAGAGGCCTCCC	24	22	1.07801	AtmiR173TS-AtFT-AtTRY	35	58
TATAAAGGAAGAGGCCTCCCA	21	22	1.07801	AtmiR173TS-AtFT-AtTRY	39	59
CCCATTCGATACTGCTCGCCAAGG	24	21	1.02901	AtmiR173TS-AtFT-AtTRY	56	79
TCGATACTGCTCGCCAAGGG	20	21	1.02901	AtmiR173TS-AtFT-AtTRY	61	80
CCAAGGGTGGGCGCGCCGACC	21	20	0.980012	AtmiR173TS-AtFT-AtTRY	74	94
TCGATACTGCTCGCCAAGGGTGG	23	19	0.931011	AtmiR173TS-AtFT-AtTRY	61	83
GATACTGCTCGCCAAGGGTG	20	19	0.931011	AtmiR173TS-AtFT-AtTRY	63	82
CCATTCGATACTGCTCGCC	19	19	0.931011	AtmiR173TS-AtFT-AtTRY	57	75
AAGGGTGGGCGCGCCGACC	19	19	0.931011	AtmiR173TS-AtFT-AtTRY	76	94
TAAAGGAAGAGGCCTCCCATTCG	23	18	0.882011	AtmiR173TS-AtFT-AtTRY	41	63
GATACTGCTCGCCAAGGGTGG	21	18	0.882011	AtmiR173TS-AtFT-AtTRY	63	83
GAGGCCTCCCATTCGATAC	19	18	0.882011	AtmiR173TS-AtFT-AtTRY	49	67
CCCATTCGATACTGCTCGCCAAG	23	17	0.83301	AtmiR173TS-AtFT-AtTRY	56	78
CCCATTCGATACTGCTCGC	19	17	0.83301	AtmiR173TS-AtFT-AtTRY	56	74
TATAAAGGAAGAGGCCTCCC	20	16	0.78401	AtmiR173TS-AtFT-AtTRY	39	58
GCCTCCCATTCGATACTGCTCGCC	24	15	0.735009	AtmiR173TS-AtFT-AtTRY	52	75
TATTGGTTATAAAGGAAGAGGC	22	15	0.735009	AtmiR173TS-AtFT-AtTRY	32	53
ATTGGTTATAAAGGAAGAGGC	21	15	0.735009	AtmiR173TS-AtFT-AtTRY	33	53
GGTTATAAAGGAAGAGGCCT	20	15	0.735009	AtmiR173TS-AtFT-AtTRY	36	55
ATAAAGGAAGAGGCCTCCCAT	21	14	0.686008	AtmiR173TS-AtFT-AtTRY	40	60
TAAAGGAAGAGGCCTCCCAT	20	14	0.686008	AtmiR173TS-AtFT-AtTRY	41	60
GAGGCCTCCCATTCGATACT	20	14	0.686008	AtmiR173TS-AtFT-AtTRY	49	68
CCATTCGATACTGCTCGCCA	20	14	0.686008	AtmiR173TS-AtFT-AtTRY	57	76
ATAAAGGAAGAGGCCTCCC	19	14	0.686008	AtmiR173TS-AtFT-AtTRY	40	58
TTCGATACTGCTCGCCAAG	19	14	0.686008	AtmiR173TS-AtFT-AtTRY	60	78
GGCCTCCCATTCGATACTGCTC	22	13	0.637008	AtmiR173TS-AtFT-AtTRY	51	72
TGCTCGCCAAGGGTGGGCGCGC	22	13	0.637008	AtmiR173TS-AtFT-AtTRY	68	89
TTATTGGTTATAAAGGAAGAG	21	13	0.637008	AtmiR173TS-AtFT-AtTRY	31	51
GAAGAGGCCTCCCATTCGATACTG	24	11	0.539007	AtmiR173TS-AtFT-AtTRY	46	69
GGAAGAGGCCTCCCATTCGATA	22	11	0.539007	AtmiR173TS-AtFT-AtTRY	45	66
TGATTTTTCTCTACAAGCGAA	21	11	0.539007	AtmiR173TS-AtFT-AtTRY	2	22
GCCTCCCATTCGATACTGCTCGC	23	10	0.490006	AtmiR173TS-AtFT-AtTRY	52	74
CATTCGATACTGCTCGCCAAGGG	23	10	0.490006	AtmiR173TS-AtFT-AtTRY	58	80
GCCTCCCATTCGATACTGCT	20	10	0.490006	AtmiR173TS-AtFT-AtTRY	52	71
ATTTATTGGTTATAAAGGAAGAGG	24	9	0.441005	AtmiR173TS-AtFT-AtTRY	29	52
TTATAAAGGAAGAGGCCTCCCAT	23	9	0.441005	AtmiR173TS-AtFT-AtTRY	38	60
CTCGCCAAGGGTGGGCGCGCCG	22	9	0.441005	AtmiR173TS-AtFT-AtTRY	70	91
GGCCTCCCATTCGATACTGC	20	9	0.441005	AtmiR173TS-AtFT-AtTRY	51	70
TGGTTATAAAGGAAGAGGC	19	9	0.441005	AtmiR173TS-AtFT-AtTRY	35	53
AAGAGGCCTCCCATTCGAT	19	9	0.441005	AtmiR173TS-AtFT-AtTRY	47	65
AGCGAATAGACCATTTATTGGTTA	24	8	0.392005	AtmiR173TS-AtFT-AtTRY	17	40
TTATTGGTTATAAAGGAAGAGGCC	24	8	0.392005	AtmiR173TS-AtFT-AtTRY	31	54
CTCTACAAGCGAATAGACCAT	21	8	0.392005	AtmiR173TS-AtFT-AtTRY	10	30
GAAGAGGCCTCCCATTCGAT	20	8	0.392005	AtmiR173TS-AtFT-AtTRY	46	65
CCTCCCATTCGATACTGCTC	20	8	0.392005	AtmiR173TS-AtFT-AtTRY	53	72
GTTATAAAGGAAGAGGCCT	19	8	0.392005	AtmiR173TS-AtFT-AtTRY	37	55
GGAAGAGGCCTCCCATTCGATACT	24	7	0.343004	AtmiR173TS-AtFT-AtTRY	45	68
AGGCCTCCCATTCGATACTGCTCG	24	7	0.343004	AtmiR173TS-AtFT-AtTRY	50	73
TCGCCAAGGGTGGGCGCGCCGACC	24	7	0.343004	AtmiR173TS-AtFT-AtTRY	71	94
AGCGAATAGACCATTTATTGGTT	23	7	0.343004	AtmiR173TS-AtFT-AtTRY	17	39
GAGGCCTCCCATTCGATACTGCT	23	7	0.343004	AtmiR173TS-AtFT-AtTRY	49	71
TCGCCAAGGGTGGGCGCGCCGA	22	7	0.343004	AtmiR173TS-AtFT-AtTRY	71	92
GCCAAGGGTGGGCGCGCCGACC	22	7	0.343004	AtmiR173TS-AtFT-AtTRY	73	94
GTGATTTTTCTCTACAAGCGA	21	7	0.343004	AtmiR173TS-AtFT-AtTRY	1	21
GGAAGAGGCCTCCCATTCGA	20	7	0.343004	AtmiR173TS-AtFT-AtTRY	45	64
GGAAGAGGCCTCCCATTCG	19	7	0.343004	AtmiR173TS-AtFT-AtTRY	45	63
CGATACTGCTCGCCAAGGG	19	7	0.343004	AtmiR173TS-AtFT-AtTRY	62	80
AAGCGAATAGACCATTTATTGGTT	24	6	0.294004	AtmiR173TS-AtFT-AtTRY	16	39
ACTGCTCGCCAAGGGTGGGCGCGC	24	6	0.294004	AtmiR173TS-AtFT-AtTRY	66	89
TTATTGGTTATAAAGGAAGAGG	22	6	0.294004	AtmiR173TS-AtFT-AtTRY	31	52
TATAAAGGAAGAGGCCTCCCAT	22	6	0.294004	AtmiR173TS-AtFT-AtTRY	39	60
ACTGCTCGCCAAGGGTGGGCG	21	6	0.294004	AtmiR173TS-AtFT-AtTRY	66	86
CCTCCCATTCGATACTGCT	19	6	0.294004	AtmiR173TS-AtFT-AtTRY	53	71
GGAAGAGGCCTCCCATTCGATAC	23	5	0.245003	AtmiR173TS-AtFT-AtTRY	45	67
GAAGAGGCCTCCCATTCGATACT	23	5	0.245003	AtmiR173TS-AtFT-AtTRY	46	68
AGAGGCCTCCCATTCGATACTGC	23	5	0.245003	AtmiR173TS-AtFT-AtTRY	48	70
TCTACAAGCGAATAGACCATTT	22	5	0.245003	AtmiR173TS-AtFT-AtTRY	11	32
CCCATTCGATACTGCTCGCCAA	22	5	0.245003	AtmiR173TS-AtFT-AtTRY	56	77
CGATACTGCTCGCCAAGGGTGG	22	5	0.245003	AtmiR173TS-AtFT-AtTRY	62	83
CGCCAAGGGTGGGCGCGCCGAC	22	5	0.245003	AtmiR173TS-AtFT-AtTRY	72	93
AGGCCTCCCATTCGATACTG	20	5	0.245003	AtmiR173TS-AtFT-AtTRY	50	69
CTCCCATTCGATACTGCTCG	20	5	0.245003	AtmiR173TS-AtFT-AtTRY	54	73
GGTTATAAAGGAAGAGGCCTCCCA	24	4	0.196002	AtmiR173TS-AtFT-AtTRY	36	59
AGGCCTCCCATTCGATACTGCTC	23	4	0.196002	AtmiR173TS-AtFT-AtTRY	50	72
TTTTTCTCTACAAGCGAATAG	21	4	0.196002	AtmiR173TS-AtFT-AtTRY	5	25
AAAGGAAGAGGCCTCCCATT	20	4	0.196002	AtmiR173TS-AtFT-AtTRY	42	61
AGAGGCCTCCCATTCGATACTGCT	24	3	0.147002	AtmiR173TS-AtFT-AtTRY	48	71
GATACTGCTCGCCAAGGGTGGGCG	24	3	0.147002	AtmiR173TS-AtFT-AtTRY	63	86
AAGAGGCCTCCCATTCGATACTG	23	3	0.147002	AtmiR173TS-AtFT-AtTRY	47	69
TTCTCTACAAGCGAATAGACC	21	3	0.147002	AtmiR173TS-AtFT-AtTRY	8	28
CTACAAGCGAATAGACCATTT	21	3	0.147002	AtmiR173TS-AtFT-AtTRY	12	32
AAGCGAATAGACCATTTATTG	21	3	0.147002	AtmiR173TS-AtFT-AtTRY	16	36
GCGAATAGACCATTTATTGGT	21	3	0.147002	AtmiR173TS-AtFT-AtTRY	18	38
AGAGGCCTCCCATTCGATA	19	3	0.147002	AtmiR173TS-AtFT-AtTRY	48	66
GATACTGCTCGCCAAGGGT	19	3	0.147002	AtmiR173TS-AtFT-AtTRY	63	81
ACAAGCGAATAGACCATTTATTGG	24	2	0.0980012	AtmiR173TS-AtFT-AtTRY	14	37
TAGACCATTTATTGGTTATAAAGG	24	2	0.0980012	AtmiR173TS-AtFT-AtTRY	23	46
GTTATAAAGGAAGAGGCCTCCCAT	24	2	0.0980012	AtmiR173TS-AtFT-AtTRY	37	60
GATACTGCTCGCCAAGGGTGGGC	23	2	0.0980012	AtmiR173TS-AtFT-AtTRY	63	85
GCGAATAGACCATTTATTGGTT	22	2	0.0980012	AtmiR173TS-AtFT-AtTRY	18	39
ACTGCTCGCCAAGGGTGGGCGC	22	2	0.0980012	AtmiR173TS-AtFT-AtTRY	66	87
CTGCTCGCCAAGGGTGGGCGCG	22	2	0.0980012	AtmiR173TS-AtFT-AtTRY	67	88
AGCGAATAGACCATTTATTGG	21	2	0.0980012	AtmiR173TS-AtFT-AtTRY	17	37
AAGGGTGGGCGCGCCGACCCA	21	2	0.0980012	AtmiR173TS-AtFT-AtTRY	76	96
ATTCGATACTGCTCGCCAAG	20	2	0.0980012	AtmiR173TS-AtFT-AtTRY	59	78
CGCCAAGGGTGGGCGCGCCG	20	2	0.0980012	AtmiR173TS-AtFT-AtTRY	72	91
GCCAAGGGTGGGCGCGCCGA	20	2	0.0980012	AtmiR173TS-AtFT-AtTRY	73	92
CAAGCGAATAGACCATTTA	19	2	0.0980012	AtmiR173TS-AtFT-AtTRY	15	33
AGGCCTCCCATTCGATACT	19	2	0.0980012	AtmiR173TS-AtFT-AtTRY	50	68
GGCCTCCCATTCGATACTG	19	2	0.0980012	AtmiR173TS-AtFT-AtTRY	51	69
GCCTCCCATTCGATACTGC	19	2	0.0980012	AtmiR173TS-AtFT-AtTRY	52	70
CATTCGATACTGCTCGCCA	19	2	0.0980012	AtmiR173TS-AtFT-AtTRY	58	76
GCCAAGGGTGGGCGCGCCG	19	2	0.0980012	AtmiR173TS-AtFT-AtTRY	73	91
TTCTCTACAAGCGAATAGACCATT	24	1	0.0490006	AtmiR173TS-AtFT-AtTRY	8	31
TATTGGTTATAAAGGAAGAGGCCT	24	1	0.0490006	AtmiR173TS-AtFT-AtTRY	32	55
GGCCTCCCATTCGATACTGCTCGC	24	1	0.0490006	AtmiR173TS-AtFT-AtTRY	51	74
CTCCCATTCGATACTGCTCGCCAA	24	1	0.0490006	AtmiR173TS-AtFT-AtTRY	54	77
CTGCTCGCCAAGGGTGGGCGCGCC	24	1	0.0490006	AtmiR173TS-AtFT-AtTRY	67	90
ACAAGCGAATAGACCATTTATTG	23	1	0.0490006	AtmiR173TS-AtFT-AtTRY	14	36
ATTTATTGGTTATAAAGGAAGAG	23	1	0.0490006	AtmiR173TS-AtFT-AtTRY	29	51
ATTGGTTATAAAGGAAGAGGCCT	23	1	0.0490006	AtmiR173TS-AtFT-AtTRY	33	55
CCTCCCATTCGATACTGCTCGCC	23	1	0.0490006	AtmiR173TS-AtFT-AtTRY	53	75
CGATACTGCTCGCCAAGGGTGGG	23	1	0.0490006	AtmiR173TS-AtFT-AtTRY	62	84
CTGCTCGCCAAGGGTGGGCGCGC	23	1	0.0490006	AtmiR173TS-AtFT-AtTRY	67	89
AAGGGTGGGCGCGCCGACCCAGC	23	1	0.0490006	AtmiR173TS-AtFT-AtTRY	76	98
GTGATTTTTCTCTACAAGCGAA	22	1	0.0490006	AtmiR173TS-AtFT-AtTRY	1	22
TGATTTTTCTCTACAAGCGAAT	22	1	0.0490006	AtmiR173TS-AtFT-AtTRY	2	23
TCTCTACAAGCGAATAGACCAT	22	1	0.0490006	AtmiR173TS-AtFT-AtTRY	9	30
CTCTACAAGCGAATAGACCATT	22	1	0.0490006	AtmiR173TS-AtFT-AtTRY	10	31
CTACAAGCGAATAGACCATTTA	22	1	0.0490006	AtmiR173TS-AtFT-AtTRY	12	33
ATTTATTGGTTATAAAGGAAGA	22	1	0.0490006	AtmiR173TS-AtFT-AtTRY	29	50
TTTATTGGTTATAAAGGAAGAG	22	1	0.0490006	AtmiR173TS-AtFT-AtTRY	30	51
TACTGCTCGCCAAGGGTGGGCG	22	1	0.0490006	AtmiR173TS-AtFT-AtTRY	65	86
AAGGGTGGGCGCGCCGACCCAG	22	1	0.0490006	AtmiR173TS-AtFT-AtTRY	76	97
GATTTTTCTCTACAAGCGAAT	21	1	0.0490006	AtmiR173TS-AtFT-AtTRY	3	23
TCTCTACAAGCGAATAGACCA	21	1	0.0490006	AtmiR173TS-AtFT-AtTRY	9	29
ACAAGCGAATAGACCATTTAT	21	1	0.0490006	AtmiR173TS-AtFT-AtTRY	14	34
CAAGCGAATAGACCATTTATT	21	1	0.0490006	AtmiR173TS-AtFT-AtTRY	15	35
CGAATAGACCATTTATTGGTT	21	1	0.0490006	AtmiR173TS-AtFT-AtTRY	19	39
TGCTCGCCAAGGGTGGGCGCG	21	1	0.0490006	AtmiR173TS-AtFT-AtTRY	68	88
GCTCGCCAAGGGTGGGCGCGC	21	1	0.0490006	AtmiR173TS-AtFT-AtTRY	69	89
AAGCGAATAGACCATTTATT	20	1	0.0490006	AtmiR173TS-AtFT-AtTRY	16	35
AGCGAATAGACCATTTATTG	20	1	0.0490006	AtmiR173TS-AtFT-AtTRY	17	36
CATTCGATACTGCTCGCCAA	20	1	0.0490006	AtmiR173TS-AtFT-AtTRY	58	77
ATACTGCTCGCCAAGGGTGG	20	1	0.0490006	AtmiR173TS-AtFT-AtTRY	64	83
CCAAGGGTGGGCGCGCCGAC	20	1	0.0490006	AtmiR173TS-AtFT-AtTRY	74	93
CAAGGGTGGGCGCGCCGACC	20	1	0.0490006	AtmiR173TS-AtFT-AtTRY	75	94
ACAAGCGAATAGACCATTT	19	1	0.0490006	AtmiR173TS-AtFT-AtTRY	14	32
TTATAAAGGAAGAGGCCTC	19	1	0.0490006	AtmiR173TS-AtFT-AtTRY	38	56
TAAAGGAAGAGGCCTCCCA	19	1	0.0490006	AtmiR173TS-AtFT-AtTRY	41	59
AAGGAAGAGGCCTCCCATT	19	1	0.0490006	AtmiR173TS-AtFT-AtTRY	43	61
GAAGAGGCCTCCCATTCGA	19	1	0.0490006	AtmiR173TS-AtFT-AtTRY	46	64
ACTGCTCGCCAAGGGTGGG	19	1	0.0490006	AtmiR173TS-AtFT-AtTRY	66	84

## Sheet: 35S-AtTAS1c-AtTrich-AtFT
small RNA sequence	size	reads	RPMs	precursor	start	end	description
TTGGTTATAAAGGAAGAGGCC	21	88489	4344.98	AtTAS1c-AtTRY-AtFT	421	441	syn-tasiR-AtFT
TCGGTGGATCTTAGAAAATTA	21	16227	796.776	AtTAS1c-AtTRY-AtFT	442	462	-
TCCCATTCGATACTGCTCGCC	21	15774	774.533	AtTAS1c-AtTRY-AtFT	400	420	syn-tasiR-AtTRY
TTCTAAGTCCAACATAGCGTA	21	8287	406.907	AtTAS1c-AtTRY-AtFT	463	483	-
TACAAGCGAATAGACCATTTA	21	8259	405.532	AtTAS1c-AtTRY-AtFT	379	399	-
TTTCAAGTCGTCTAAAGAACAGTT	24	2894	142.101	AtTAS1c-AtTRY-AtFT	590	613	-
TTCTAAGTTCAACATATCGAC	21	2556	125.504	AtTAS1c-AtTRY-AtFT	484	504	-
TTCTAAGTTCAACATATCGACG	22	1884	92.508	AtTAS1c-AtTRY-AtFT	484	505	-
TGGATCTTAGAAAATTATTCTA	22	1251	61.4265	AtTAS1c-AtTRY-AtFT	446	467	-
TTGGTTATAAAGGAAGAGGCCTCG	24	1116	54.7977	AtTAS1c-AtTRY-AtFT	421	444	-
TCGATACTGCTCGCCTTGGTT	21	873	42.8659	AtTAS1c-AtTRY-AtFT	406	426	-
TTCTAAGTCCAACATAGCGTATT	23	857	42.0803	AtTAS1c-AtTRY-AtFT	463	485	-
ATGTGTTCAAGTAAATGAGAT	21	847	41.5893	AtTAS1c-AtTRY-AtFT	569	589	-
TTGTTTTGAATGTGTTCAAGT	21	827	40.6073	AtTAS1c-AtTRY-AtFT	560	580	-
TGGATCTTAGAAAATTATTCT	21	772	37.9067	AtTAS1c-AtTRY-AtFT	446	466	-
GTTATAAAGGAAGAGGCCTCG	21	602	29.5593	AtTAS1c-AtTRY-AtFT	424	444	-
TTTCAAGTCGTCTAAAGAACA	21	589	28.921	AtTAS1c-AtTRY-AtFT	590	610	-
TCGACGAACTAGAAAAGACAT	21	486	23.8635	AtTAS1c-AtTRY-AtFT	500	520	-
TTATAAAGGAAGAGGCCTCGG	21	475	23.3234	AtTAS1c-AtTRY-AtFT	425	445	-
ATATTGTTTTGAATGTGTTCA	21	471	23.127	AtTAS1c-AtTRY-AtFT	557	577	-
TATTCCAGGATATGCAAAAGA	21	455	22.3414	AtTAS1c-AtTRY-AtFT	527	547	-
TCGGTGGATCTTAGAAAATT	20	437	21.4575	AtTAS1c-AtTRY-AtFT	442	461	-
GTGGATCTTAGAAAATTATTCTA	23	423	20.7701	AtTAS1c-AtTRY-AtFT	445	467	-
TTCTAAGTCCAACATAGCGT	20	356	17.4803	AtTAS1c-AtTRY-AtFT	463	482	-
TATTGTTTTGAATGTGTTCAA	21	311	15.2707	AtTAS1c-AtTRY-AtFT	558	578	-
CAACATAGCGTATTCTAAGTT	21	297	14.5833	AtTAS1c-AtTRY-AtFT	472	492	-
GTTATAAAGGAAGAGGCCTCGG	22	292	14.3378	AtTAS1c-AtTRY-AtFT	424	445	-
ATTCGATACTGCTCGCCTTGGTT	23	278	13.6503	AtTAS1c-AtTRY-AtFT	404	426	-
GAACTAGAAAAGACATTGGAC	21	275	13.503	AtTAS1c-AtTRY-AtFT	505	525	-
TCCCATTCGATACTGCTCGCCTTG	24	267	13.1102	AtTAS1c-AtTRY-AtFT	400	423	-
TCCCATTCGATACTGCTCGCCT	22	267	13.1102	AtTAS1c-AtTRY-AtFT	400	421	-
TTCTAAGTTCAACATATCGA	20	263	12.9138	AtTAS1c-AtTRY-AtFT	484	503	-
CCATTCGATACTGCTCGCCTTG	22	256	12.5701	AtTAS1c-AtTRY-AtFT	402	423	-
CATTCGATACTGCTCGCCTTGGTT	24	241	11.8336	AtTAS1c-AtTRY-AtFT	403	426	-
ATATTGTTTTGAATGTGTTCAAGT	24	238	11.6862	AtTAS1c-AtTRY-AtFT	557	580	-
TGGTTATAAAGGAAGAGGCC	20	222	10.9006	AtTAS1c-AtTRY-AtFT	422	441	-
TCTAAGTCCAACATAGCGTATT	22	215	10.5569	AtTAS1c-AtTRY-AtFT	464	485	-
TTATAAAGGAAGAGGCCTCGGT	22	213	10.4587	AtTAS1c-AtTRY-AtFT	425	446	-
TTCGATACTGCTCGCCTTGGTT	22	193	9.47666	AtTAS1c-AtTRY-AtFT	405	426	-
TTCTAAGTTCAACATATCGACGAA	24	192	9.42756	AtTAS1c-AtTRY-AtFT	484	507	-
AAGGAAGAGGCCTCGGTGGATC	22	186	9.13295	AtTAS1c-AtTRY-AtFT	430	451	-
TTGGTTATAAAGGAAGAGGCCT	22	183	8.98564	AtTAS1c-AtTRY-AtFT	421	442	-
TACAAGCGAATAGACCATTT	20	178	8.74014	AtTAS1c-AtTRY-AtFT	379	398	-
TTCTAAGTCCAACATAGCGTATTC	24	177	8.69103	AtTAS1c-AtTRY-AtFT	463	486	-
AATGTGTTCAAGTAAATGAGA	21	173	8.49463	AtTAS1c-AtTRY-AtFT	568	588	-
ATTCGATACTGCTCGCCTTGG	21	169	8.29822	AtTAS1c-AtTRY-AtFT	404	424	-
TTGGTTATAAAGGAAGAGG	19	165	8.10181	AtTAS1c-AtTRY-AtFT	421	439	-
TTGGTTATAAAGGAAGAGGC	20	162	7.95451	AtTAS1c-AtTRY-AtFT	421	440	-
CATTCGATACTGCTCGCCTTGG	22	147	7.21798	AtTAS1c-AtTRY-AtFT	403	424	-
TTCAAGTCGTCTAAAGAACAG	21	145	7.11977	AtTAS1c-AtTRY-AtFT	591	611	-
AAGGAAGAGGCCTCGGTGGAT	21	143	7.02157	AtTAS1c-AtTRY-AtFT	430	450	-
ATTTTCAAGTCGTCTAAAGAA	21	142	6.97247	AtTAS1c-AtTRY-AtFT	588	608	-
TTCAAGTCGTCTAAAGAACAGTTG	24	132	6.48145	AtTAS1c-AtTRY-AtFT	591	614	-
TCTCTCCGAGGTGTAGCGAAGAAG	24	132	6.48145	AtTAS1c-AtTRY-AtFT	722	745	-
AGGCCTCGGTGGATCTTAGAA	21	122	5.99043	AtTAS1c-AtTRY-AtFT	437	457	-
ATAAAGGAAGAGGCCTCGGTG	21	120	5.89223	AtTAS1c-AtTRY-AtFT	427	447	-
TAAAGAACAGTTGCTAATACA	21	119	5.84312	AtTAS1c-AtTRY-AtFT	602	622	-
TTCTAAGTCCAACATAGCGTAT	22	113	5.54851	AtTAS1c-AtTRY-AtFT	463	484	-
TCTAAGTTCAACATATCGACG	21	113	5.54851	AtTAS1c-AtTRY-AtFT	485	505	-
CCCATTCGATACTGCTCGCC	20	112	5.49941	AtTAS1c-AtTRY-AtFT	401	420	-
TCCCATTCGATACTGCTCGC	20	111	5.45031	AtTAS1c-AtTRY-AtFT	400	419	-
TCGGTGGATCTTAGAAAATTATTC	24	107	5.2539	AtTAS1c-AtTRY-AtFT	442	465	-
GGTGGATCTTAGAAAATTATTCTA	24	104	5.1066	AtTAS1c-AtTRY-AtFT	444	467	-
TACAAGCGAATAGACCATTTATC	23	98	4.81198	AtTAS1c-AtTRY-AtFT	379	401	-
GAACTAGAAAAGACATTGGACA	22	98	4.81198	AtTAS1c-AtTRY-AtFT	505	526	-
CGGTGGATCTTAGAAAATTATTCT	24	92	4.51737	AtTAS1c-AtTRY-AtFT	443	466	-
TCGAGTAGAGCGTCGTCTATA	21	92	4.51737	AtTAS1c-AtTRY-AtFT	198	218	-
TATTCTAAGTCCAACATAGCG	21	92	4.51737	AtTAS1c-AtTRY-AtFT	461	481	-
CATTCGATACTGCTCGCCTTG	21	91	4.46827	AtTAS1c-AtTRY-AtFT	403	423	-
CGATACTGCTCGCCTTGGTT	20	90	4.41917	AtTAS1c-AtTRY-AtFT	407	426	-
CATTCGATACTGCTCGCCTTGGT	23	85	4.17366	AtTAS1c-AtTRY-AtFT	403	425	-
TTGCTAATACAGTTACTTATT	21	85	4.17366	AtTAS1c-AtTRY-AtFT	612	632	-
TACAAGCGAATAGACCATTTATCC	24	83	4.07546	AtTAS1c-AtTRY-AtFT	379	402	-
AGAACAGTTGCTAATACAGTT	21	83	4.07546	AtTAS1c-AtTRY-AtFT	605	625	-
TTGGTTATAAAGGAAGAGGCCTC	23	82	4.02635	AtTAS1c-AtTRY-AtFT	421	443	-
GGCCTCGGTGGATCTTAGAAA	21	82	4.02635	AtTAS1c-AtTRY-AtFT	438	458	-
ATTCTAAGTCCAACATAGCGT	21	81	3.97725	AtTAS1c-AtTRY-AtFT	462	482	-
ATTCGATACTGCTCGCCTTGGT	22	80	3.92815	AtTAS1c-AtTRY-AtFT	404	425	-
TTCGATACTGCTCGCCTTGGT	21	73	3.58444	AtTAS1c-AtTRY-AtFT	405	425	-
TCTAAGTCCAACATAGCGTATTCT	24	72	3.53534	AtTAS1c-AtTRY-AtFT	464	487	-
GGTGGATCTTAGAAAATTATTCT	23	72	3.53534	AtTAS1c-AtTRY-AtFT	444	466	-
TCATGTTCCGCCGTTAGATCG	21	72	3.53534	AtTAS1c-AtTRY-AtFT	126	146	-
TTTTCAAGTCGTCTAAAGAAC	21	72	3.53534	AtTAS1c-AtTRY-AtFT	589	609	-
TCCGAGGTGTAGCGAAGAAGCATC	24	71	3.48623	AtTAS1c-AtTRY-AtFT	726	749	-
TTCTAAGTTCAACATATCGACGA	23	71	3.48623	AtTAS1c-AtTRY-AtFT	484	506	-
TACAAGCGAATAGACCATT	19	68	3.33893	AtTAS1c-AtTRY-AtFT	379	397	-
TCGACGAACTAGAAAAGACATT	22	66	3.24072	AtTAS1c-AtTRY-AtFT	500	521	-
TTATTCTAAGTCCAACATAGC	21	66	3.24072	AtTAS1c-AtTRY-AtFT	460	480	-
TCTAAGTCCAACATAGCGTAT	21	66	3.24072	AtTAS1c-AtTRY-AtFT	464	484	-
ATTCTAAGTTCAACATATCGA	21	64	3.14252	AtTAS1c-AtTRY-AtFT	483	503	-
TGTGTTCAAGTAAATGAGATT	21	63	3.09342	AtTAS1c-AtTRY-AtFT	570	590	-
TTTTCAAGTCGTCTAAAGAACAGT	24	62	3.04432	AtTAS1c-AtTRY-AtFT	589	612	-
CAACATATCGACGAACTAGAA	21	62	3.04432	AtTAS1c-AtTRY-AtFT	493	513	-
TGAATATTGTTTTGAATGTGTT	22	59	2.89701	AtTAS1c-AtTRY-AtFT	554	575	-
ATTATTCTAAGTCCAACATAG	21	58	2.84791	AtTAS1c-AtTRY-AtFT	459	479	-
CAAGTCGTCTAAAGAACAGTT	21	58	2.84791	AtTAS1c-AtTRY-AtFT	593	613	-
TCCCATTCGATACTGCTCGCCTT	23	57	2.79881	AtTAS1c-AtTRY-AtFT	400	422	-
ATACTGCTCGCCTTGGTTATA	21	57	2.79881	AtTAS1c-AtTRY-AtFT	409	429	-
TATTCTAAGTTCAACATATCG	21	57	2.79881	AtTAS1c-AtTRY-AtFT	482	502	-
TTTCAAGTCGTCTAAAGAACAGT	23	54	2.6515	AtTAS1c-AtTRY-AtFT	590	612	-
TATTCTAAGTCCAACATAGCGT	22	54	2.6515	AtTAS1c-AtTRY-AtFT	461	482	-
TTGTTTTGAATGTGTTCAAGTA	22	53	2.6024	AtTAS1c-AtTRY-AtFT	560	581	-
TGGTTATAAAGGAAGAGGCCT	21	53	2.6024	AtTAS1c-AtTRY-AtFT	422	442	-
CTAAGTCCAACATAGCGTATT	21	53	2.6024	AtTAS1c-AtTRY-AtFT	465	485	-
AAGTCGTCTAAAGAACAGTTG	21	53	2.6024	AtTAS1c-AtTRY-AtFT	594	614	-
TCCCATTCGATACTGCTCG	19	53	2.6024	AtTAS1c-AtTRY-AtFT	400	418	-
TCGGTGGATCTTAGAAAATTAT	22	52	2.5533	AtTAS1c-AtTRY-AtFT	442	463	-
TTTCAAGTCGTCTAAAGAAC	20	52	2.5533	AtTAS1c-AtTRY-AtFT	590	609	-
ATGAATATTGTTTTGAATGTGTTC	24	51	2.5042	AtTAS1c-AtTRY-AtFT	553	576	-
GGTTATAAAGGAAGAGGCCTC	21	51	2.5042	AtTAS1c-AtTRY-AtFT	423	443	-
TCCAACATAGCGTATTCTAAG	21	51	2.5042	AtTAS1c-AtTRY-AtFT	470	490	-
TTCAAGTCGTCTAAAGAACAGTT	23	50	2.45509	AtTAS1c-AtTRY-AtFT	591	613	-
TTTTCAAGTCGTCTAAAGAACA	22	50	2.45509	AtTAS1c-AtTRY-AtFT	589	610	-
ATATCGACGAACTAGAAAAGA	21	50	2.45509	AtTAS1c-AtTRY-AtFT	497	517	-
TATCGACGAACTAGAAAAGAC	21	50	2.45509	AtTAS1c-AtTRY-AtFT	498	518	-
TATTCTAAGTTCAACATATCGA	22	49	2.40599	AtTAS1c-AtTRY-AtFT	482	503	-
TTTCTCTCCGAGGTGTAGCGA	21	49	2.40599	AtTAS1c-AtTRY-AtFT	720	740	-
TAAAGGAAGAGGCCTCGGTGGATC	24	48	2.35689	AtTAS1c-AtTRY-AtFT	428	451	-
TCAAGTCGTCTAAAGAACAGT	21	48	2.35689	AtTAS1c-AtTRY-AtFT	592	612	-
GGTTATAAAGGAAGAGGCC	19	46	2.25869	AtTAS1c-AtTRY-AtFT	423	441	-
TCGTCTAAAGAACAGTTGCTA	21	45	2.20958	AtTAS1c-AtTRY-AtFT	597	617	-
TTTCAAGTCGTCTAAAGAA	19	45	2.20958	AtTAS1c-AtTRY-AtFT	590	608	-
TAAAGGAAGAGGCCTCGGTGG	21	44	2.16048	AtTAS1c-AtTRY-AtFT	428	448	-
GCCTCGGTGGATCTTAGAAAA	21	43	2.11138	AtTAS1c-AtTRY-AtFT	439	459	-
AACTAGAAAAGACATTGGACA	21	43	2.11138	AtTAS1c-AtTRY-AtFT	506	526	-
GTTATAAAGGAAGAGGCCTCGGT	23	42	2.06228	AtTAS1c-AtTRY-AtFT	424	446	-
GGATCTTAGAAAATTATTCTA	21	42	2.06228	AtTAS1c-AtTRY-AtFT	447	467	-
ATGAATATTGTTTTGAATGTG	21	40	1.96408	AtTAS1c-AtTRY-AtFT	553	573	-
TGGGTTCTTAGATCATGTTCC	21	39	1.91497	AtTAS1c-AtTRY-AtFT	114	134	-
TGTGTCAGTTTCGTTCCTTCC	21	39	1.91497	AtTAS1c-AtTRY-AtFT	283	303	-
ACTAGAAAAGACATTGGACAT	21	39	1.91497	AtTAS1c-AtTRY-AtFT	507	527	-
TTCTAAGTCCAACATAGCG	19	39	1.91497	AtTAS1c-AtTRY-AtFT	463	481	-
ATATCGACGAACTAGAAAAGACAT	24	38	1.86587	AtTAS1c-AtTRY-AtFT	497	520	-
AACATATCGACGAACTAGAAA	21	38	1.86587	AtTAS1c-AtTRY-AtFT	494	514	-
CTTGGTTATAAAGGAAGAGGC	21	37	1.81677	AtTAS1c-AtTRY-AtFT	420	440	-
AAGACATTGGACATATTCCAG	21	35	1.71857	AtTAS1c-AtTRY-AtFT	514	534	-
TGAATATTGTTTTGAATGTGT	21	35	1.71857	AtTAS1c-AtTRY-AtFT	554	574	-
AGTAAATGAGATTTTCAAGTC	21	35	1.71857	AtTAS1c-AtTRY-AtFT	578	598	-
CGGTGGATCTTAGAAAATTA	20	35	1.71857	AtTAS1c-AtTRY-AtFT	443	462	-
TCGGTGGATCTTAGAAAAT	19	34	1.66946	AtTAS1c-AtTRY-AtFT	442	460	-
TCTCCGAGGTGTAGCGAAGAAGCA	24	33	1.62036	AtTAS1c-AtTRY-AtFT	724	747	-
TTCAAGTCGTCTAAAGAACAGT	22	33	1.62036	AtTAS1c-AtTRY-AtFT	591	612	-
TTGATTTCGTTGGGTTACGGA	21	33	1.62036	AtTAS1c-AtTRY-AtFT	315	335	-
CTTGGTTATAAAGGAAGAGGCC	22	32	1.57126	AtTAS1c-AtTRY-AtFT	420	441	-
AGGCCTCGGTGGATCTTAGAAA	22	32	1.57126	AtTAS1c-AtTRY-AtFT	437	458	-
ATGTGTTCAAGTAAATGAGATT	22	32	1.57126	AtTAS1c-AtTRY-AtFT	569	590	-
CGATACTGCTCGCCTTGGTTA	21	32	1.57126	AtTAS1c-AtTRY-AtFT	407	427	-
ATTGTTTTGAATGTGTTCAAG	21	32	1.57126	AtTAS1c-AtTRY-AtFT	559	579	-
TATTGTTTTGAATGTGTTCAAGT	23	31	1.52216	AtTAS1c-AtTRY-AtFT	558	580	-
CTGCTCGCCTTGGTTATAAAG	21	31	1.52216	AtTAS1c-AtTRY-AtFT	412	432	-
ATAGCGTATTCTAAGTTCAAC	21	31	1.52216	AtTAS1c-AtTRY-AtFT	476	496	-
CGAACTAGAAAAGACATTGGA	21	31	1.52216	AtTAS1c-AtTRY-AtFT	504	524	-
CTCCGAGGTGTAGCGAAGAAGCAT	24	30	1.47306	AtTAS1c-AtTRY-AtFT	725	748	-
TGCAGAAAAAAAGATGTTTGTT	22	30	1.47306	AtTAS1c-AtTRY-AtFT	678	699	-
TATAAAGGAAGAGGCCTCGGT	21	30	1.47306	AtTAS1c-AtTRY-AtFT	426	446	-
ATATTGTTTTGAATGTGTTCAA	22	29	1.42395	AtTAS1c-AtTRY-AtFT	557	578	-
AAAGACATTGGACATATTCCA	21	29	1.42395	AtTAS1c-AtTRY-AtFT	513	533	-
TATTGTTTTGAATGTGTTCA	20	29	1.42395	AtTAS1c-AtTRY-AtFT	558	577	-
AACTAGAAAAGACATTGGACATAT	24	27	1.32575	AtTAS1c-AtTRY-AtFT	506	529	-
TATTGTTTTGAATGTGTTCAAGTA	24	27	1.32575	AtTAS1c-AtTRY-AtFT	558	581	-
ATGTGTTCAAGTAAATGAGATTTT	24	27	1.32575	AtTAS1c-AtTRY-AtFT	569	592	-
TCGGTGGATCTTAGAAAATTATT	23	27	1.32575	AtTAS1c-AtTRY-AtFT	442	464	-
GTGGATCTTAGAAAATTATTCT	22	27	1.32575	AtTAS1c-AtTRY-AtFT	445	466	-
TTTCAAGTCGTCTAAAGAACAG	22	27	1.32575	AtTAS1c-AtTRY-AtFT	590	611	-
TGATTTCGTTGGGTTACGGAT	21	27	1.32575	AtTAS1c-AtTRY-AtFT	316	336	-
TTATAAAGGAAGAGGCCTCGGTGG	24	26	1.27665	AtTAS1c-AtTRY-AtFT	425	448	-
TAGAAAAGACATTGGACATATTCC	24	26	1.27665	AtTAS1c-AtTRY-AtFT	509	532	-
AGAAAAGACATTGGACATATTCCA	24	26	1.27665	AtTAS1c-AtTRY-AtFT	510	533	-
TGAATATTGTTTTGAATGTGTTC	23	26	1.27665	AtTAS1c-AtTRY-AtFT	554	576	-
AGACCATTTATCCCATTCGAT	21	26	1.27665	AtTAS1c-AtTRY-AtFT	390	410	-
ATTCCAGGATATGCAAAAGAA	21	26	1.27665	AtTAS1c-AtTRY-AtFT	528	548	-
ATACTGCTCGCCTTGGTTATAAAG	24	25	1.22755	AtTAS1c-AtTRY-AtFT	409	432	-
ATGAATATTGTTTTGAATGTGT	22	25	1.22755	AtTAS1c-AtTRY-AtFT	553	574	-
AGTCGTCTAAAGAACAGTTGCT	22	25	1.22755	AtTAS1c-AtTRY-AtFT	595	616	-
TATGCAGAAAAAAAGATGTTTGTT	24	24	1.17845	AtTAS1c-AtTRY-AtFT	676	699	-
TACTGCTCGCCTTGGTTATAAAG	23	24	1.17845	AtTAS1c-AtTRY-AtFT	410	432	-
TATTCCAGGATATGCAAAAGAA	22	24	1.17845	AtTAS1c-AtTRY-AtFT	527	548	-
GTCGTCTAAAGAACAGTTGCT	21	24	1.17845	AtTAS1c-AtTRY-AtFT	596	616	-
AGCGAATAGACCATTTATCCCATT	24	23	1.12934	AtTAS1c-AtTRY-AtFT	383	406	-
CCAACATAGCGTATTCTAAGTT	22	23	1.12934	AtTAS1c-AtTRY-AtFT	471	492	-
CGAACTAGAAAAGACATTGGAC	22	23	1.12934	AtTAS1c-AtTRY-AtFT	504	525	-
AGACATTGGACATATTCCAGG	21	23	1.12934	AtTAS1c-AtTRY-AtFT	515	535	-
TCTAAAGAACAGTTGCTAATA	21	23	1.12934	AtTAS1c-AtTRY-AtFT	600	620	-
ATAGACCATTTATCCCATTCGATA	24	22	1.08024	AtTAS1c-AtTRY-AtFT	388	411	-
GAACTAGAAAAGACATTGGACATA	24	22	1.08024	AtTAS1c-AtTRY-AtFT	505	528	-
TCCGCCGTTAGATCGAGTCATG	22	22	1.08024	AtTAS1c-AtTRY-AtFT	132	153	-
GGTTATAAAGGAAGAGGCCTCG	22	22	1.08024	AtTAS1c-AtTRY-AtFT	423	444	-
ATTGTTTTGAATGTGTTCAAGT	22	22	1.08024	AtTAS1c-AtTRY-AtFT	559	580	-
GAATATTGTTTTGAATGTGTT	21	21	1.03114	AtTAS1c-AtTRY-AtFT	555	575	-
GAATGTGTTCAAGTAAATGAG	21	21	1.03114	AtTAS1c-AtTRY-AtFT	567	587	-
TTTGTTATTTTGAAAAGCTTG	21	21	1.03114	AtTAS1c-AtTRY-AtFT	694	714	-
TTCTAAGTTCAACATATCG	19	21	1.03114	AtTAS1c-AtTRY-AtFT	484	502	-
ATTCTAAGTCCAACATAGCGTATT	24	20	0.982038	AtTAS1c-AtTRY-AtFT	462	485	-
TACAAGCGAATAGACCATTTAT	22	20	0.982038	AtTAS1c-AtTRY-AtFT	379	400	-
ATCGACGAACTAGAAAAGACAT	22	20	0.982038	AtTAS1c-AtTRY-AtFT	499	520	-
ATATTCCAGGATATGCAAAAG	21	20	0.982038	AtTAS1c-AtTRY-AtFT	526	546	-
TTATTTTGAAAAGCTTGAGTA	21	20	0.982038	AtTAS1c-AtTRY-AtFT	698	718	-
GTTATAAAGGAAGAGGCCTCGGTG	24	19	0.932936	AtTAS1c-AtTRY-AtFT	424	447	-
CAAGTCGTCTAAAGAACAGTTGCT	24	19	0.932936	AtTAS1c-AtTRY-AtFT	593	616	-
TATCGACGAACTAGAAAAGACAT	23	19	0.932936	AtTAS1c-AtTRY-AtFT	498	520	-
TATCGACGAACTAGAAAAGACA	22	19	0.932936	AtTAS1c-AtTRY-AtFT	498	519	-
CGAGGTGTAGCGAAGAAGCATC	22	19	0.932936	AtTAS1c-AtTRY-AtFT	728	749	-
CTTTCGTTTACTTCTTTTGAG	21	19	0.932936	AtTAS1c-AtTRY-AtFT	175	195	-
TTTGATTTCGTTGGGTTACGG	21	19	0.932936	AtTAS1c-AtTRY-AtFT	314	334	-
TGTTTTGTTGTGATTTTTCTC	21	19	0.932936	AtTAS1c-AtTRY-AtFT	358	378	-
TCTCTCCGAGGTGTAGCGAAG	21	19	0.932936	AtTAS1c-AtTRY-AtFT	722	742	-
TATTCCAGGATATGCAAAAG	20	19	0.932936	AtTAS1c-AtTRY-AtFT	527	546	-
ATGTGTTCAAGTAAATGAGA	20	19	0.932936	AtTAS1c-AtTRY-AtFT	569	588	-
AACATATCGACGAACTAGAAAAGA	24	18	0.883834	AtTAS1c-AtTRY-AtFT	494	517	-
AATGAATATTGTTTTGAATGTGTT	24	18	0.883834	AtTAS1c-AtTRY-AtFT	552	575	-
TAAAGGAAGAGGCCTCGGTGGA	22	18	0.883834	AtTAS1c-AtTRY-AtFT	428	449	-
GGCCTCGGTGGATCTTAGAAAA	22	18	0.883834	AtTAS1c-AtTRY-AtFT	438	459	-
AAGACATTGGACATATTCCAGG	22	18	0.883834	AtTAS1c-AtTRY-AtFT	514	535	-
TATTGTTTTGAATGTGTTCAAG	22	18	0.883834	AtTAS1c-AtTRY-AtFT	558	579	-
TATCCCATTCGATACTGCTCG	21	18	0.883834	AtTAS1c-AtTRY-AtFT	398	418	-
CCCATTCGATACTGCTCGCCT	21	18	0.883834	AtTAS1c-AtTRY-AtFT	401	421	-
CATAGCGTATTCTAAGTTCAA	21	18	0.883834	AtTAS1c-AtTRY-AtFT	475	495	-
ACGAACTAGAAAAGACATTGG	21	18	0.883834	AtTAS1c-AtTRY-AtFT	503	523	-
TAGACCATTTATCCCATTCGATA	23	17	0.834732	AtTAS1c-AtTRY-AtFT	389	411	-
TTATTCTAAGTCCAACATAGCG	22	17	0.834732	AtTAS1c-AtTRY-AtFT	460	481	-
CCATTCGATACTGCTCGCCTT	21	17	0.834732	AtTAS1c-AtTRY-AtFT	402	422	-
TGGATCTTAGAAAATTATTC	20	17	0.834732	AtTAS1c-AtTRY-AtFT	446	465	-
AACTAGAAAAGACATTGGAC	20	17	0.834732	AtTAS1c-AtTRY-AtFT	506	525	-
TTTTCAAGTCGTCTAAAGAA	20	17	0.834732	AtTAS1c-AtTRY-AtFT	589	608	-
GGTTATAAAGGAAGAGGCCTCGGT	24	16	0.78563	AtTAS1c-AtTRY-AtFT	423	446	-
GTCCAACATAGCGTATTCTAAGTT	24	16	0.78563	AtTAS1c-AtTRY-AtFT	469	492	-
TATCGACGAACTAGAAAAGACATT	24	16	0.78563	AtTAS1c-AtTRY-AtFT	498	521	-
TATTCTAAGTCCAACATAGCGTA	23	16	0.78563	AtTAS1c-AtTRY-AtFT	461	483	-
ATATCGACGAACTAGAAAAGAC	22	16	0.78563	AtTAS1c-AtTRY-AtFT	497	518	-
AAAGGAAGAGGCCTCGGTGGA	21	16	0.78563	AtTAS1c-AtTRY-AtFT	429	449	-
GTTTCTCTCCGAGGTGTAGCGAAG	24	15	0.736528	AtTAS1c-AtTRY-AtFT	719	742	-
TCAAGTCGTCTAAAGAACAGTTG	23	15	0.736528	AtTAS1c-AtTRY-AtFT	592	614	-
AAAGAACAGTTGCTAATACAGTT	23	15	0.736528	AtTAS1c-AtTRY-AtFT	603	625	-
TAAGTCCAACATAGCGTATTCT	22	15	0.736528	AtTAS1c-AtTRY-AtFT	466	487	-
TCGTCTATAGTTAGTTTGAGA	21	15	0.736528	AtTAS1c-AtTRY-AtFT	210	230	-
TAGTTAGTTTGAGATTGCGTT	21	15	0.736528	AtTAS1c-AtTRY-AtFT	217	237	-
TACTGCTCGCCTTGGTTATAA	21	15	0.736528	AtTAS1c-AtTRY-AtFT	410	430	-
ACTGCTCGCCTTGGTTATAAA	21	15	0.736528	AtTAS1c-AtTRY-AtFT	411	431	-
TAAGTCCAACATAGCGTATTC	21	15	0.736528	AtTAS1c-AtTRY-AtFT	466	486	-
TAATACAAAACATATTCGAGG	21	15	0.736528	AtTAS1c-AtTRY-AtFT	654	674	-
TCTAAGTCCAACATAGCGTA	20	15	0.736528	AtTAS1c-AtTRY-AtFT	464	483	-
GAACTAGAAAAGACATTGGA	20	15	0.736528	AtTAS1c-AtTRY-AtFT	505	524	-
AGATCATGTTCCGCCGTTAGATCG	24	14	0.687426	AtTAS1c-AtTRY-AtFT	123	146	-
ATTCGATACTGCTCGCCTTGGTTA	24	14	0.687426	AtTAS1c-AtTRY-AtFT	404	427	-
GAAAAGACATTGGACATATTCCAG	24	14	0.687426	AtTAS1c-AtTRY-AtFT	511	534	-
TAAAGAACAGTTGCTAATACAGTT	24	14	0.687426	AtTAS1c-AtTRY-AtFT	602	625	-
CTTGGTTATAAAGGAAGAGGCCT	23	14	0.687426	AtTAS1c-AtTRY-AtFT	420	442	-
TCTTAGATCATGTTCCGCCGTT	22	14	0.687426	AtTAS1c-AtTRY-AtFT	119	140	-
GCCTCGGTGGATCTTAGAAAAT	22	14	0.687426	AtTAS1c-AtTRY-AtFT	439	460	-
CGTCTAAAGAACAGTTGCTAAT	22	14	0.687426	AtTAS1c-AtTRY-AtFT	598	619	-
GTGGATCTTAGAAAATTATTC	21	14	0.687426	AtTAS1c-AtTRY-AtFT	445	465	-
TGTTTTGAATGTGTTCAAGTA	21	14	0.687426	AtTAS1c-AtTRY-AtFT	561	581	-
AATGAGATTTTCAAGTCGTCT	21	14	0.687426	AtTAS1c-AtTRY-AtFT	582	602	-
AGTCGTCTAAAGAACAGTTGC	21	14	0.687426	AtTAS1c-AtTRY-AtFT	595	615	-
GGCCTCGGTGGATCTTAGAA	20	14	0.687426	AtTAS1c-AtTRY-AtFT	438	457	-
TTATTCTAAGTCCAACATAGCGTA	24	13	0.638325	AtTAS1c-AtTRY-AtFT	460	483	-
CGATCTGTAAGTCCATCTTAAC	22	13	0.638325	AtTAS1c-AtTRY-AtFT	80	101	-
TTGCGTTTGTCAGAAGTTAGG	21	13	0.638325	AtTAS1c-AtTRY-AtFT	231	251	-
TGTTAATGTACCATGGCCGAT	21	13	0.638325	AtTAS1c-AtTRY-AtFT	802	822	-
AGACCATTTATCCCATTCGATACT	24	12	0.589223	AtTAS1c-AtTRY-AtFT	390	413	-
ATTATTCTAAGTCCAACATAGCGT	24	12	0.589223	AtTAS1c-AtTRY-AtFT	459	482	-
AAAAGACATTGGACATATTCCAGG	24	12	0.589223	AtTAS1c-AtTRY-AtFT	512	535	-
AATATTGTTTTGAATGTGTTCA	22	12	0.589223	AtTAS1c-AtTRY-AtFT	556	577	-
TTTCTCTCCGAGGTGTAGCGAA	22	12	0.589223	AtTAS1c-AtTRY-AtFT	720	741	-
ACGATCTGTAAGTCCATCTTA	21	12	0.589223	AtTAS1c-AtTRY-AtFT	79	99	-
GCGTTTGTCAGAAGTTAGGTT	21	12	0.589223	AtTAS1c-AtTRY-AtFT	233	253	-
CATGTGTCAGTTTCGTTCCTT	21	12	0.589223	AtTAS1c-AtTRY-AtFT	281	301	-
ATGTGTCAGTTTCGTTCCTTC	21	12	0.589223	AtTAS1c-AtTRY-AtFT	282	302	-
TTGGGTTACGGATGTTTTCGA	21	12	0.589223	AtTAS1c-AtTRY-AtFT	324	344	-
AATTATTCTAAGTCCAACATA	21	12	0.589223	AtTAS1c-AtTRY-AtFT	458	478	-
ACATAGCGTATTCTAAGTTCA	21	12	0.589223	AtTAS1c-AtTRY-AtFT	474	494	-
TTCCAGGATATGCAAAAGAAA	21	12	0.589223	AtTAS1c-AtTRY-AtFT	529	549	-
TTTTGAATGTGTTCAAGTAAA	21	12	0.589223	AtTAS1c-AtTRY-AtFT	563	583	-
AAGAACAGTTGCTAATACAGT	21	12	0.589223	AtTAS1c-AtTRY-AtFT	604	624	-
ACAAGCGAATAGACCATTTA	20	12	0.589223	AtTAS1c-AtTRY-AtFT	380	399	-
CCATTCGATACTGCTCGCC	19	12	0.589223	AtTAS1c-AtTRY-AtFT	402	420	-
ATGTGTTCAAGTAAATGAG	19	12	0.589223	AtTAS1c-AtTRY-AtFT	569	587	-
TATAAAGGAAGAGGCCTCGGTGGA	24	11	0.540121	AtTAS1c-AtTRY-AtFT	426	449	-
AGGCCTCGGTGGATCTTAGAAAAT	24	11	0.540121	AtTAS1c-AtTRY-AtFT	437	460	-
TATTCCAGGATATGCAAAAGAAAA	24	11	0.540121	AtTAS1c-AtTRY-AtFT	527	550	-
CTAAAGAACAGTTGCTAATACAGT	24	11	0.540121	AtTAS1c-AtTRY-AtFT	601	624	-
AGTAGTTTCTCTCCGAGGTGTAGC	24	11	0.540121	AtTAS1c-AtTRY-AtFT	715	738	-
TATAAAGGAAGAGGCCTCGGTGG	23	11	0.540121	AtTAS1c-AtTRY-AtFT	426	448	-
GCCTCGGTGGATCTTAGAAAATT	23	11	0.540121	AtTAS1c-AtTRY-AtFT	439	461	-
CTCCGAGGTGTAGCGAAGAAGCA	23	11	0.540121	AtTAS1c-AtTRY-AtFT	725	747	-
ACTGCTCGCCTTGGTTATAAAG	22	11	0.540121	AtTAS1c-AtTRY-AtFT	411	432	-
TAGAAAAGACATTGGACATATT	22	11	0.540121	AtTAS1c-AtTRY-AtFT	509	530	-
TAAATGAGATTTTCAAGTCGTC	22	11	0.540121	AtTAS1c-AtTRY-AtFT	580	601	-
TCCGAGGTGTAGCGAAGAAGCA	22	11	0.540121	AtTAS1c-AtTRY-AtFT	726	747	-
ATGTTCCGCCGTTAGATCGAG	21	11	0.540121	AtTAS1c-AtTRY-AtFT	128	148	-
CGTTAGATCGAGTCATGGTCT	21	11	0.540121	AtTAS1c-AtTRY-AtFT	137	157	-
ACTTTCGTTTACTTCTTTTGA	21	11	0.540121	AtTAS1c-AtTRY-AtFT	174	194	-
TATCGAGTAGAGCGTCGTCTA	21	11	0.540121	AtTAS1c-AtTRY-AtFT	196	216	-
GAGCGTCGTCTATAGTTAGTT	21	11	0.540121	AtTAS1c-AtTRY-AtFT	205	225	-
TTAGTTTGAGATTGCGTTTGT	21	11	0.540121	AtTAS1c-AtTRY-AtFT	220	240	-
CGTTTGTCAGAAGTTAGGTTC	21	11	0.540121	AtTAS1c-AtTRY-AtFT	234	254	-
TGTCAGTTTCGTTCCTTCCCG	21	11	0.540121	AtTAS1c-AtTRY-AtFT	285	305	-
CGGTGGATCTTAGAAAATTAT	21	11	0.540121	AtTAS1c-AtTRY-AtFT	443	463	-
AGCGTATTCTAAGTTCAACAT	21	11	0.540121	AtTAS1c-AtTRY-AtFT	478	498	-
TTGGACATATTCCAGGATATG	21	11	0.540121	AtTAS1c-AtTRY-AtFT	520	540	-
TAAATGAGATTTTCAAGTCGT	21	11	0.540121	AtTAS1c-AtTRY-AtFT	580	600	-
TGTTATTTTGAAAAGCTTGAG	21	11	0.540121	AtTAS1c-AtTRY-AtFT	696	716	-
TAGTTTCTCTCCGAGGTGTAG	21	11	0.540121	AtTAS1c-AtTRY-AtFT	717	737	-
CATTCGATACTGCTCGCCTT	20	11	0.540121	AtTAS1c-AtTRY-AtFT	403	422	-
ATAAAGGAAGAGGCCTCGGTGGAT	24	10	0.491019	AtTAS1c-AtTRY-AtFT	427	450	-
ACATATCGACGAACTAGAAAAGAC	24	10	0.491019	AtTAS1c-AtTRY-AtFT	495	518	-
TAAAGGAAGAGGCCTCGGTGGAT	23	10	0.491019	AtTAS1c-AtTRY-AtFT	428	450	-
GAACTAGAAAAGACATTGGACAT	23	10	0.491019	AtTAS1c-AtTRY-AtFT	505	527	-
CAACATATCGACGAACTAGAAA	22	10	0.491019	AtTAS1c-AtTRY-AtFT	493	514	-
TTCGTTTACTTCTTTTGAGTA	21	10	0.491019	AtTAS1c-AtTRY-AtFT	177	197	-
TGAGTATCGAGTAGAGCGTCG	21	10	0.491019	AtTAS1c-AtTRY-AtFT	192	212	-
AGCGTCGTCTATAGTTAGTTT	21	10	0.491019	AtTAS1c-AtTRY-AtFT	206	226	-
AACATAGCGTATTCTAAGTTC	21	10	0.491019	AtTAS1c-AtTRY-AtFT	473	493	-
ACATATCGACGAACTAGAAAA	21	10	0.491019	AtTAS1c-AtTRY-AtFT	495	515	-
ATATGCAGAAAAAAAGATGTT	21	10	0.491019	AtTAS1c-AtTRY-AtFT	675	695	-
GACCATTTATCCCATTCGATACTG	24	9	0.441917	AtTAS1c-AtTRY-AtFT	391	414	-
ACTAGAAAAGACATTGGACATATT	24	9	0.441917	AtTAS1c-AtTRY-AtFT	507	530	-
GTTATTTTGAAAAGCTTGAGTAGT	24	9	0.441917	AtTAS1c-AtTRY-AtFT	697	720	-
CGTCTAAAGAACAGTTGCTAATA	23	9	0.441917	AtTAS1c-AtTRY-AtFT	598	620	-
ATCCCATTCGATACTGCTCGCC	22	9	0.441917	AtTAS1c-AtTRY-AtFT	399	420	-
TGGTTATAAAGGAAGAGGCCTC	22	9	0.441917	AtTAS1c-AtTRY-AtFT	422	443	-
AAAAGACATTGGACATATTCCA	22	9	0.441917	AtTAS1c-AtTRY-AtFT	512	533	-
TTCCAGGATATGCAAAAGAAAA	22	9	0.441917	AtTAS1c-AtTRY-AtFT	529	550	-
GTCTAAAGAACAGTTGCTAATA	22	9	0.441917	AtTAS1c-AtTRY-AtFT	599	620	-
TAATACAAAACATATTCGAGGA	22	9	0.441917	AtTAS1c-AtTRY-AtFT	654	675	-
TATTTTGAAAAGCTTGAGTAGT	22	9	0.441917	AtTAS1c-AtTRY-AtFT	699	720	-
TTTCGTTTACTTCTTTTGAGT	21	9	0.441917	AtTAS1c-AtTRY-AtFT	176	196	-
TTTTGAGTATCGAGTAGAGCG	21	9	0.441917	AtTAS1c-AtTRY-AtFT	189	209	-
TATAGTTAGTTTGAGATTGCG	21	9	0.441917	AtTAS1c-AtTRY-AtFT	215	235	-
TTCCCGTCCTCTTCTTTGATT	21	9	0.441917	AtTAS1c-AtTRY-AtFT	300	320	-
TGGGTTACGGATGTTTTCGAG	21	9	0.441917	AtTAS1c-AtTRY-AtFT	325	345	-
GAAGAGGCCTCGGTGGATCTT	21	9	0.441917	AtTAS1c-AtTRY-AtFT	433	453	-
CTAAGTTCAACATATCGACGA	21	9	0.441917	AtTAS1c-AtTRY-AtFT	486	506	-
TTCAACATATCGACGAACTAG	21	9	0.441917	AtTAS1c-AtTRY-AtFT	491	511	-
TGAATGTGTTCAAGTAAATGA	21	9	0.441917	AtTAS1c-AtTRY-AtFT	566	586	-
AAATGAGATTTTCAAGTCGTC	21	9	0.441917	AtTAS1c-AtTRY-AtFT	581	601	-
ATACAGTTACTTATTTCAATA	21	9	0.441917	AtTAS1c-AtTRY-AtFT	618	638	-
TTAATGTACCATGGCCGATAT	21	9	0.441917	AtTAS1c-AtTRY-AtFT	804	824	-
CGAACTAGAAAAGACATTGGACAT	24	8	0.392815	AtTAS1c-AtTRY-AtFT	504	527	-
AATGTACCATGGCCGATATCGGTT	24	8	0.392815	AtTAS1c-AtTRY-AtFT	806	829	-
TCCAACATAGCGTATTCTAAGTT	23	8	0.392815	AtTAS1c-AtTRY-AtFT	470	492	-
AACTAGAAAAGACATTGGACATA	23	8	0.392815	AtTAS1c-AtTRY-AtFT	506	528	-
AAGTCGTCTAAAGAACAGTTGCT	23	8	0.392815	AtTAS1c-AtTRY-AtFT	594	616	-
TCGTCTAAAGAACAGTTGCTAAT	23	8	0.392815	AtTAS1c-AtTRY-AtFT	597	619	-
TAGAGCGTCGTCTATAGTTAGT	22	8	0.392815	AtTAS1c-AtTRY-AtFT	203	224	-
AAAGGAAGAGGCCTCGGTGGAT	22	8	0.392815	AtTAS1c-AtTRY-AtFT	429	450	-
ATTCTAAGTCCAACATAGCGTA	22	8	0.392815	AtTAS1c-AtTRY-AtFT	462	483	-
CAACATAGCGTATTCTAAGTTC	22	8	0.392815	AtTAS1c-AtTRY-AtFT	472	493	-
CATAGCGTATTCTAAGTTCAAC	22	8	0.392815	AtTAS1c-AtTRY-AtFT	475	496	-
AACATATCGACGAACTAGAAAA	22	8	0.392815	AtTAS1c-AtTRY-AtFT	494	515	-
GTTGCTAATACAGTTACTTATT	22	8	0.392815	AtTAS1c-AtTRY-AtFT	611	632	-
TGCGTTTGTCAGAAGTTAGGT	21	8	0.392815	AtTAS1c-AtTRY-AtFT	232	252	-
TCAGAAGTTAGGTTCAATGTC	21	8	0.392815	AtTAS1c-AtTRY-AtFT	240	260	-
AAATTATTCTAAGTCCAACAT	21	8	0.392815	AtTAS1c-AtTRY-AtFT	457	477	-
ATCGACGAACTAGAAAAGACA	21	8	0.392815	AtTAS1c-AtTRY-AtFT	499	519	-
TAGAAAAGACATTGGACATAT	21	8	0.392815	AtTAS1c-AtTRY-AtFT	509	529	-
CGTCTAAAGAACAGTTGCTAA	21	8	0.392815	AtTAS1c-AtTRY-AtFT	598	618	-
ATGTACCATGGCCGATATCGG	21	8	0.392815	AtTAS1c-AtTRY-AtFT	807	827	-
TCTAAGTTCAACATATCGAC	20	8	0.392815	AtTAS1c-AtTRY-AtFT	485	504	-
AAGTCGTCTAAAGAACAGTT	20	8	0.392815	AtTAS1c-AtTRY-AtFT	594	613	-
CGTCTAAAGAACAGTTGCTA	20	8	0.392815	AtTAS1c-AtTRY-AtFT	598	617	-
GAACTAGAAAAGACATTGG	19	8	0.392815	AtTAS1c-AtTRY-AtFT	505	523	-
ACGATCTGTAAGTCCATCTTAACA	24	7	0.343713	AtTAS1c-AtTRY-AtFT	79	102	-
TGGTTATAAAGGAAGAGGCCTCGG	24	7	0.343713	AtTAS1c-AtTRY-AtFT	422	445	-
[truncated: 979 more rows]

## Sheet: 35S-AtmiR173TS-AtTrich-AtFT
small RNA sequence	size	reads	RPMs	precursor	start	end	description
[truncated: 999 more rows]

[truncated: 7 more sheets: 35S-AtTAS1c-NbSu-AtMIR173, 35S-AtTAS1c(NbmiR482aTS)-NbSu, 35S-AtTAS1c(NbmiR6019abTS)-NbSu, 35S-NbmiR482aTS-NbSu, 35S-NbmiR6020abTS-NbSu, 35S-PVX-NbmiR482a-NbSu-2, 35S-PVX-NbmiR482aTS-TSWV(x4)]
